# Supplementary material for: Metabolomics analysis of pathways underlying radiation-induced salivary gland dysfunction stages
Source: PLoS One. 2023 Nov 20;18(11):e0294355. doi: 10.1371/journal.pone.0294355 (PMC10659204; doi:10.1371/journal.pone.0294355)
Supplement: S1 Table — (XLSX) [file pone.0294355.s006.xlsx]

## Sheet: Sheet1
S1 Table. Full list of metabolites obtained from days 3, 14, and 30 IR mouse parotid gland samples (N=8/group) using ultra-high performance liquid chromatography-mass spectrometry and processed using Compound Discoverer software in HILIC and RP phases.
HILIC Phase Day 3 IR											RP Phase Day 3 IR											HILIC Phase Day 14 IR											RP Phase Day 14 IR											HILIC Phase Day 30 IR
Formula	Compound_Name	logFC	AveExpr	t	P.Value	adj.P.Val	B	SMILES	KEGG_ID	PubChem_ID	Formula	Compound_Name	logFC	AveExpr	t	P.Value	adj.P.Val	B	SMILES	KEGG_ID	PubChem_ID	Formula	Compound_Name	logFC	AveExpr	t	P.Value	adj.P.Val	B	SMILES	KEGG_ID	PubChem_ID	Formula	Compound_Name	logFC	AveExpr	t	P.Value	adj.P.Val	B	SMILES	KEGG_ID	PubChem_ID	Formula	Compound_Name	logFC	AveExpr	t	P.Value
C8 H17 N O3	Desosamine	-1.4418	7.43453e-18	-14.506	7.39756e-15	1.13922e-11	23.619	C[C@H](C[C@@H]([C@H](C=O)O)N(C)C)O	NA	168997	C H Cl2 N2 O18 P S3	NA	2.15287	-7.14286e-09	15.5488	1.02076e-15	2.9112e-12	25.3932	C1=CC=C(C=C1)C(CCC(C2=CC=CC=C2)C3=CC=CC=C3)C4=CC=CC=C4	C02079	137028	C H N4 O4 P3 S	NA	-1.79559	7.43453e-18	-18.0655	2.31574e-17	3.56624e-14	28.6081	C[C@H](C[C@@H]([C@H](C=O)O)N(C)C)O	NA	168997	C H Cl2 N2 O18 P S3	NA	1.61461	-7.14286e-09	11.6613	1.51401e-12	4.31797e-09	18.499	C1=CC=C(C=C1)C(CCC(C2=CC=CC=C2)C3=CC=CC=C3)C4=CC=CC=C4	C02079	137028	C8 H17 N O3	Desosamine	-1.59043	7.43453e-18	-16.0015	5.78818e-16
C14 H26 N4 O10 P2	NA	1.40075	-7.37257e-18	10.7298	1.24426e-11	9.58079e-09	16.5752	NA	NA	NA	C H N2 O P	NA	2.05021	-7.14286e-09	15.0922	2.22988e-15	3.17981e-12	24.6779	CC(C)(C)OC(=O)N1CCC(CC1)C2CCN(CC2)C3=CC=C(C=C3)SC	NA	54583892	C H3 N O5	NA	1.41948	3.57143e-11	9.96395	6.87113e-11	5.29077e-08	14.8918	C1C(C(C(C(C1NC(CO)CO)O)O)O)CO	NA	11630203	C H N2 O P	NA	1.45078	-7.14286e-09	10.6796	1.24358e-11	1.77335e-08	16.5073	CC(C)(C)OC(=O)N1CCC(CC1)C2CCN(CC2)C3=CC=C(C=C3)SC	NA	54583892	C10 H13 N O3	1-(3,4-dimethoxyphenyl)ethan-1-one oxime	1.16531	7.14286e-10	10.2763	3.39213e-11
C20 H30 N2 O2 S	NA	1.70005	2.91186e-18	9.74935	1.12418e-10	5.77082e-08	14.4465	CC(C)(C)CC1=NC2=C(N1CC3CC3)C=CC(=C2)S(=O)(=O)C(C)(C)C	NA	56659407	C H N5 O4 S	NA	2.02599	-1.07143e-08	14.2448	9.99443e-15	9.50137e-12	23.2938	NA	C00639	NA	C10 H10 N2	1,5-DAN	1.04569	7.14286e-10	9.22138	3.8724e-10	1.36856e-07	13.2284	CC(=NO)C1=CC(=C(C=C1)OC)OC	C03404	5709027	C H N5 O4 S	NA	1.41213	-1.07143e-08	9.9287	6.75101e-11	6.41796e-08	14.8941	NA	C00639	NA	C10 H21 N O6	NA	1.18458	3.57143e-11	8.31509	3.525e-09
C19 H35 O3 P S	NA	1.73741	7.14286e-10	9.30002	3.21346e-10	1.23718e-07	13.4259	CCC[P+](CCC)(CCC)CCC.CC1=CC=C(C=C1)S(=O)(=O)[O-]	NA	162337030	C H5 O4 P	monomethyl phosphate	1.95627	1.98254e-18	13.225	6.66305e-14	4.75076e-11	21.5244	CCCCP(C)(CCCC)(CCCC)OS(=O)(=O)C1(C=CC=CC1C)C	NA	145819568	C10 H10 N2 O S	3,4-dihydro-2H-benzo[4,5]imidazo[2,1-b][1,3]thiazin-3-ol	1.06323	3.57143e-11	9.25581	3.56842e-10	1.36856e-07	13.3073	CC(=O)CCC(=O)O	C00141	11579	C H5 O4 P	monomethyl phosphate	1.21834	1.30104e-18	8.85478	8.61652e-10	3.43674e-07	12.4473	NA	NA	NA	C10 H9 N O	6-Methoxyquinoline	1.14518	-3.57143e-11	7.59233	2.21442e-08
C10 H21 N O6	NA	1.30303	3.57143e-11	9.14651	4.62851e-10	1.42558e-07	13.0707	C1C(C(C(C(C1NC(CO)CO)O)O)O)CO	NA	11630203	C10 H10	QJ4375000	1.90384	-7.14286e-09	11.473	2.24721e-12	1.28181e-09	18.1952	NA	C05472	NA	C10 H10 N2 O S	3,4-dihydro-2H-benzo[4,5]imidazo[2,1-b][1,3]thiazin-3-ol	1.06209	5.14222e-18	9.16362	4.44338e-10	1.36856e-07	13.0957	C[C@H](C[C@@H]([C@H](C=O)O)N(C)C)O	NA	168997	C10 H10	QJ4375000	1.31348	1.98254e-18	8.87958	8.11049e-10	3.43674e-07	12.5057	CCCCP(C)(CCCC)(CCCC)OS(=O)(=O)C1(C=CC=CC1C)C	NA	145819568	C22 H22 N6 O	NA	-1.24359	-7.14286e-11	-7.68326	1.75097e-08
C6 H12 N2 O3	N5-METHYLGLUTAMINE	1.1808	-2.35427e-18	8.94469	7.51345e-10	1.92845e-07	12.5987	CNC(=O)CC[C@@H](C(=O)O)N	C00993	439925	C10 H10 N2	1,5-DAN	1.80899	-7.93016e-18	10.8845	7.93546e-12	3.77199e-09	16.9884	NA	NA	NA	C10 H10 N6 O8 P2	NA	1.02667	-3.57143e-12	7.69088	1.71692e-08	4.40675e-06	9.55358	C1=C(NC=N1)CC(=O)O	C02835	96215	C10 H10 N2	1,5-DAN	1.22593	1.07143e-09	8.80887	9.64022e-10	3.43674e-07	12.339	CCCCCCCCCCCCCCCCCC(CC(=O)c1ccccc1)O	C21960	NA	C5 H8 O3	Levulinic acid	0.886231	3.57143e-11	7.71499	1.61361e-08
C16 H20 N2 O3 S	Ethyl 3,8-dimethyl-4-oxo-4,6,7,8,9,10-hexahydrothieno[2',3':4,5]pyrimido[1,2-a]azepine-2-carboxylate	1.47093	-3.57143e-10	8.87413	8.91139e-10	1.96051e-07	12.4323	CCOC(=O)c1c(c2c(s1)nc3n(c2=O)CCC(CC3)C)C	NA	3239190	C10 H10 N2 O S	3,4-dihydro-2H-benzo[4,5]imidazo[2,1-b][1,3]thiazin-3-ol	1.65912	-7.14286e-11	9.3425	2.66018e-10	1.08383e-07	13.6006	CCCCCCC(C)(C)/C=C\C/C=C\C/C=C\C/C=C\CCCC(=O)NCCO	NA	5283457	C10 H11 N5 O3	(5'R)-5',8-cyclo-2'-deoxyadenosine	1.19305	3.57143e-10	7.34726	4.19066e-08	9.21946e-06	8.6849	NA	NA	NA	C10 H10 N2 O S	3,4-dihydro-2H-benzo[4,5]imidazo[2,1-b][1,3]thiazin-3-ol	1.56476	-7.14286e-11	8.81113	9.58699e-10	3.43674e-07	12.3443	CCCCCCC(C)(C)/C=C\C/C=C\C/C=C\C/C=C\CCCC(=O)NCCO	NA	5283457	C7 H14 N4	N'-Cyclohexylidenaminomethanehydrazonamide	-1.24183	3.57143e-10	-7.55408	2.44503e-08
C8 H20 N2 O3	NA	0.980104	3.57143e-11	8.71066	1.32658e-09	2.55366e-07	12.0442	CC[N+](CC)(CC)CC.[N+](=O)([O-])[O-]	NA	74744	C10 H10 N2 O S	3,4-dihydro-2H-benzo[4,5]imidazo[2,1-b][1,3]thiazin-3-ol	1.68037	-7.14286e-10	9.02028	5.76235e-10	2.05428e-07	12.8503	NA	NA	NA	C10 H13 N O3	1-(3,4-dimethoxyphenyl)ethan-1-one oxime	0.971981	-3.57143e-11	7.22167	5.82695e-08	1.12169e-05	8.36375	C[n+]1cccc(c1)C(=O)[O-]	C01004	5570	C10 H10 N2 O S	3,4-dihydro-2H-benzo[4,5]imidazo[2,1-b][1,3]thiazin-3-ol	1.27902	-2.10645e-18	9.0802	4.98576e-10	3.43674e-07	12.9746	CC(C)[C@H](C)C1OC1[C@@H](C)[C@H]1CC[C@H]2[C@@H]3CC[C@@H]4C[C@@H](O)CC[C@]4(C)[C@H]3CC[C@@]21C	C02483	NA	C8 H17 N O3	Desosamine	0.86638	5.14222e-18	7.47508	3.00194e-08
C29 H41 N3 O6	N-[(2S,4aR,12aS)-2-[2-(cyclohexylmethylamino)-2-oxoethyl]-5-methyl-6-oxo-2,3,4,4a,12,12a-hexahydropyrano[2,3-c][1,5]benzoxazocin-8-yl]oxane-4-carboxamide	1.15618	-7.14286e-10	8.35652	3.17896e-09	5.43955e-07	11.1905	CN1[C@@H]2CC[C@H](O[C@@H]2COC3=C(C1=O)C=C(C=C3)NC(=O)C4CCOCC4)CC(=O)NCC5CCCCC5 CN1[C@@H]2CC[C@H](O[C@@H]2COc3ccc(cc3C1=O)NC(=O)C4CCOCC4)CC(=O)NCC5CCCCC5	NA	54654520	C10 H10 N2 O S	3,4-dihydro-2H-benzo[4,5]imidazo[2,1-b][1,3]thiazin-3-ol	-1.05109	-2.23036e-18	-8.72043	1.19764e-09	3.7952e-07	12.139	NA	NA	NA	C10 H13 N O5	pretyrosine	0.8067	3.57143e-11	7.16954	6.6851e-08	1.1439e-05	8.22987	CC[N+](CC)(CC)CC.[N+](=O)([O-])[O-]	NA	74744	C10 H10 N2 O S	3,4-dihydro-2H-benzo[4,5]imidazo[2,1-b][1,3]thiazin-3-ol	1.28194	3.71726e-18	8.62385	1.51972e-09	4.81581e-07	11.8996	CCN(CC)CCCCCCOC(=O)CC(C)CCC1C(=CCC2C1(CCCC2(C)C)C)CO	NA	118707333	C7 H7 N O2	Trigonelline	0.889363	-3.57143e-11	6.60783	2.99332e-07
C5 H9 N O3	trans-4-Hydroxy-L-proline	1.03106	3.09772e-19	8.182	4.91978e-09	7.57646e-07	10.7634	C1[C@H](CN[C@@H]1C(=O)O)O	C01157	5810	C10 H10 N2 O S	indolylmethylthiohydroximate	1.07651	-1.07143e-09	8.0712	6.07827e-09	1.73352e-06	10.5558	c1cc(ccc1CC(C(=O)O)N)O	C00082	1153	C10 H13 N4 O8 P	Inosine-5'-monophosphate (IMP)	0.892469	-1.23909e-18	7.0466	9.25403e-08	1.42512e-05	7.91291	NA	C14264	NA	C10 H10 N2 O S	indolylmethylthiohydroximate	1.41848	-7.14286e-09	8.54811	1.83336e-09	5.22875e-07	11.7183	NA	C05472	NA	C10 H17 N3 O6	gamma-Glu-gln	0.838495	3.31456e-18	6.32814	6.38958e-07
C4 H7 N O	3-Hydroxybutanenitrile	0.970979	7.14286e-10	8.07444	6.45181e-09	9.03254e-07	10.4982	CC(CC#N)O	C02659	107273	C10 H10 N2 O S2	2-amino-5,6,7,8-tetrahydro-[1]benzothiolo[2,3-d][1,3]thiazin-4-one	1.379	7.14286e-11	7.79555	1.23145e-08	3.19281e-06	9.8663	CC(C)CN1C(=O)C=C(C1(C2=CC=CC=C2)O)Cl	NA	72707158	C10 H13 N5 O4	Adenosine	1.28785	7.14286e-10	6.89363	1.39019e-07	1.94627e-05	7.51611	CCC[P+](CCC)(CCC)CCC.CC1=CC=C(C=C1)S(=O)(=O)[O-]	NA	162337030	C10 H10 N2 O S2	2-amino-5,6,7,8-tetrahydro-[1]benzothiolo[2,3-d][1,3]thiazin-4-one	1.35415	-7.93016e-18	8.14774	5.00464e-09	1.29757e-06	10.7466	NA	NA	NA	C36 H67 N O10	NA	-1.31159	3.71726e-19	-6.18237	9.5124e-07
C6 H11 N O2	Pipecolic acid	1.23992	-7.14286e-10	7.88837	1.03485e-08	1.27737e-06	10.0356	C1CCNC(C1)C(=O)O	C00408	849	C10 H10 N2 O S2	2-amino-5,6,7,8-tetrahydro-[1]benzothiolo[2,3-d][1,3]thiazin-4-one	1.00635	-1.85863e-19	7.63134	1.88387e-08	4.47733e-06	9.45082	C1=CC=C(C=C1)N2C(=C3C(=N2)C=C(NC3=O)O)N	C01727	135419024	C10 H14 N2 O6 S	NA	0.79271	7.14286e-10	6.35108	6.00262e-07	5.13558e-05	6.0892	C(CC(=O)N[C@@H](CSSC[C@@H](C(=O)NCC(=O)O)NC(=O)CC[C@@H](C(=O)O)N)C(=O)NCC(=O)O)[C@@H](C(=O)O)N	C00127	65359	C10 H10 N2 O S2	2-amino-5,6,7,8-tetrahydro-[1]benzothiolo[2,3-d][1,3]thiazin-4-one	0.92614	-1.61081e-18	7.73369	1.44478e-08	3.16963e-06	9.71855	CCCCCCCCCCCCCCCCCCCCCCC(=O)NCC(=O)O	NA	NA	C4 H6 N2	Fomepizole	0.864628	-3.57143e-10	5.94989	1.80048e-06
C7 H19 N3	spermidine	1.70202	3.23712e-18	7.87226	1.0783e-08	1.27737e-06	9.99536	C(CCNCCCN)CN	C00315	1102	C10 H10 N2 O S2	2-amino-5,6,7,8-tetrahydro-[1]benzothiolo[2,3-d][1,3]thiazin-4-one	1.55613	-3.57143e-10	7.5907	2.09394e-08	4.59379e-06	9.34746	C1CN(CCC1N(C2=CC=CC=C2)C(=O)C3=CC=CO3)CCC4=CC=CC=C4	NA	13653606	C10 H14 N5 O7 P	3'-Adenosine monophosphate (3'-AMP)	1.14174	3.57143e-11	6.43515	4.77637e-07	5.13558e-05	6.31215	NA	NA	NA	C10 H10 N2 O S2	2-amino-5,6,7,8-tetrahydro-[1]benzothiolo[2,3-d][1,3]thiazin-4-one	2.22659	3.57143e-10	7.73622	1.43533e-08	3.16963e-06	9.72492	C#Cc1c[nH]c(=O)[nH]c1=O	C11000	43157	C20 H42 N2 O4	NA	0.698191	7.14286e-11	5.89196	2.11199e-06
C5 H9 N	1-Piperideine	1.2409	6.96987e-19	7.75285	1.46398e-08	1.37959e-06	9.69585	C1CCN=CC1	C00025	68161	C10 H10 N2 O2	1-(4-methyl-2-pyridyl)pyrrolidine-2,5-dione	1.03956	1.30104e-18	7.55547	2.29529e-08	4.67584e-06	9.2577	NA	NA	NA	C10 H14 N5 O7 P	Adenosine 5'-monophosphate	-1.37022	3.71726e-19	-6.45874	4.48034e-07	5.13558e-05	6.37457	CCC1C(C(C(N(CC(CC(C(C(C(C(C(=O)O1)C)OC2CC(CC(O2)C)(C)OC)C)OC3C(CCC(O3)C)O)C)C)C)C)O)(C)O	NA	156853333	C10 H10 N2 O2	1-(4-methyl-2-pyridyl)pyrrolidine-2,5-dione	2.15431	1.66657e-17	7.60682	2.00791e-08	4.0904e-06	9.39899	CC(C)(C)C1=CC=C(C=C1)OPNP=NP	NA	153762745	C10 H20 N2 O4	N~6~-(2-Hydroxy-2-methylpropanoyl)-L-lysine	1.12888	-5.08026e-18	5.72319	3.36606e-06
C6 H14 N2 O2	DL-Lysine	1.23116	-3.57143e-10	7.77174	1.39466e-08	1.37959e-06	9.74337	C(CCN)CC(C(=O)O)N	C16440	866	C10 H10 N2 S3	NA	0.981996	-3.57143e-11	7.4749	2.83317e-08	5.3868e-06	9.05183	CNCCC(C1=CC=CS1)O	NA	10214420	C10 H14 N5 O8 P	Guanosine monophosphate	0.864528	3.57143e-11	6.39081	5.3877e-07	5.13558e-05	6.19465	NA	C22271	NA	C10 H10 N2 S3	NA	-1.45927	5.32808e-18	-7.35912	3.83938e-08	7.29994e-06	8.76918	NA	NA	NA	C5 H5 N5	Adenine	0.704549	2.35427e-18	5.70202	3.56914e-06
C8 H18 N2 O2	1-Butanol, 4-(butylnitrosamino)-	1.02425	7.14286e-10	7.73748	1.52293e-08	1.37959e-06	9.65718	CCCCN(CCCCO)N=O	NA	19665	C10 H10 O2	3-(4-Methoxyphenyl)-2-propenal	0.882066	-1.61081e-18	7.36565	3.77397e-08	6.72711e-06	8.77137	CCCCCCCCCCCCCCCCCCCCCCC(=O)NCC(=O)O	NA	NA	C10 H15 N3 O4 S	NA	0.800606	3.09772e-19	6.35322	5.96776e-07	5.13558e-05	6.09488	C1[C@H](CN[C@@H]1C(=O)O)O	C01157	5810	C10 H10 O2	3-(4-Methoxyphenyl)-2-propenal	2.16397	-2.97381e-18	7.24769	5.15146e-08	9.18247e-06	8.48337	C1=CC=C2C(=C1)C(C(=O)N2)C(C#N)C(=O)O	C02740	41166	C5 H6 N2	1-Vinylimidazole	0.891511	-3.57143e-10	5.68206	3.77187e-06
C9 H10 O4	3-(3,4-dihydroxyphenyl)propanoic acid	1.02136	-3.57143e-11	7.7576	1.44623e-08	1.37959e-06	9.70781	C1=CC(=C(C=C1CCC(=O)O)O)O	C02333	348154	C10 H11 N O	1-(2,3-Dihydro-1H-pyrrolizin-5-yl)-2-propen-1-one	1.49192	3.57143e-11	7.29377	4.56105e-08	7.65183e-06	8.58605	C1C(CSC2=NC3=CC=CC=C3N21)O	C14081	380631	C10 H16 N2 O5	5,6-Dihydrothymidine	1.03133	1.07143e-09	6.46684	4.38291e-07	5.13558e-05	6.39602	C1CCNC(C1)C(=O)O	C00408	849	C10 H11 N O	1-(2,3-Dihydro-1H-pyrrolizin-5-yl)-2-propen-1-one	0.928751	3.57143e-10	7.18525	6.07792e-08	1.01966e-05	8.32254	CCCCCCCCCCCCCCCCCCCCCCCC(=O)OC(CC(=O)[O-])C[N+](C)(C)C	NA	145720495	C5 H6 N2 O2	Imidazoleacetic acid	0.745828	-3.57143e-12	5.58705	4.90787e-06
C20 H32 N6 O12 S2	L-Glutathione oxidized	0.953401	7.14286e-10	7.63852	1.96516e-08	1.5989e-06	9.40738	C(CC(=O)N[C@@H](CSSC[C@@H](C(=O)NCC(=O)O)NC(=O)CC[C@@H](C(=O)O)N)C(=O)NCC(=O)O)[C@@H](C(=O)O)N	C00127	65359	C10 H11 N O3	N-Benzoyl-DL-alanine	0.845116	5.09575e-18	7.05886	8.50566e-08	1.1961e-05	7.9762	Cc1ccc2c(c1)c(=O)c(c[nH]2)C(=O)C	C07491	3243839	C10 H16 N2 O7	Υ-L-Glutamyl-L-glutamic acid	0.839243	-3.57143e-11	6.37436	5.63417e-07	5.13558e-05	6.151	C1=CC(=C(C=C1CCC(=O)O)O)O	C02333	348154	C10 H11 N O3	N-Benzoyl-DL-alanine	2.02601	1.23909e-18	7.16369	6.4357e-08	1.0197e-05	8.26691	CC(C)(C)C1=CC2=C(S1)C(=O)NC=N2	NA	135400705	C46 H91 N2 O6 P	(2S,3R,4E)-3-Hydroxy-2-[(15Z)-15-tetracosenoylamino]-4-heptadecen-1-yl 2-(trimethylammonio)ethyl phosphate	0.577416	-3.57143e-10	5.50396	6.18043e-06
C5 H6 N2 O2	Imidazoleacetic acid	1.01684	-3.57143e-12	7.61719	2.0765e-08	1.5989e-06	9.35337	C1=C(NC=N1)CC(=O)O	C02835	96215	C10 H11 N O3	N-Benzoyl-DL-alanine	0.86137	1.07143e-10	7.05488	8.59636e-08	1.1961e-05	7.96582	CC(=O)C(CCCCN)NC(=O)C(CCCCN)NC(=O)CNC(=O)C(CCCCN)NC(=O)C(CCCCN)N	NA	88901745	C10 H16 N2 O8	Ethylenediaminetetraacetic acid (EDTA)	0.765465	-7.14286e-10	6.23948	8.13737e-07	6.26578e-05	5.79234	CC(=O)NCCCC[C@@H](C(=O)O)N	C02727	92832	C10 H11 N O3	N-Benzoyl-DL-alanine	0.928295	7.14286e-10	6.87325	1.39774e-07	2.09808e-05	7.51226	CCCCCCCCCCCCCCCCCCCCCC(=O)OC(CC(=O)[O-])C[N+](C)(C)C	NA	71464577	C8 H20 N2 O3	NA	0.618419	3.57143e-11	5.49619	6.31514e-06
C8 H9 N O	2-Acetyl-4-methylpyridine	0.995672	-2.29619e-18	7.62387	2.04095e-08	1.5989e-06	9.37029	Cc1ccnc(c1)C(=O)C	C02505	564760	C10 H11 N O3	Phenylacetylglycine	0.986924	-1.45593e-18	7.04579	8.80717e-08	1.1961e-05	7.9421	CCCCCCCCCCCCCC(=O)OC(C)C.CCCCC(CC)CC1=CC(=C(C=C1)C(=O)O)N(C)C	NA	161600197	C10 H16 N2 O8	Ethylenediaminetetraacetic acid (EDTA)	0.826156	7.14286e-10	6.241	8.10375e-07	6.26578e-05	5.79638	CCCCN(CCCCO)N=O	NA	19665	C10 H11 N O3	Phenylacetylglycine	0.928575	3.40749e-18	6.72161	2.10299e-07	2.99887e-05	7.11459	CCOC(=O)CN[C@H](C1CCCCC1)C(=O)N2CC[C@H]2C(=O)NCc3ccc(cc3)C(=N)NO	NA	9574101	C15 H11 N O3	3-hydroxy-4-(3-hydroxyphenyl)-1,2-dihydroquinolin-2-one	0.691622	-1.23909e-18	5.46079	6.96766e-06
C8 H16 N2 O3	N6-Acetyl-L-lysine	0.925525	-7.14286e-10	7.54417	2.50872e-08	1.83973e-06	9.16804	CC(=O)NCCCC[C@@H](C(=O)O)N	C02727	92832	C10 H11 N O4	1879729	1.58907	-3.57143e-11	7.09254	7.77562e-08	1.1961e-05	8.06403	C(CCNCCCN)CN	C00315	1102	C10 H16 N2 O8	Ethylenediaminetetraacetic acid (EDTA)	0.962226	-7.14286e-10	6.14082	1.06581e-06	6.66936e-05	5.52908	NA	NA	NA	C10 H11 N O4	1879729	-1.66091	3.57143e-10	-6.54059	3.43502e-07	4.66509e-05	6.63683	C[C@H](CC[C@@H](C)[C@H](C)CO)[C@H]1C[C@H]([C@@H]2[C@@]1(CC[C@H]3[C@]2(C[C@@H]([C@@H]4[C@@]3(CC[C@@H]([C@@H]4O)O)C)O)O)C)O	NA	21629557	C9 H21 N O2	NA	1.16717	-1.07143e-09	5.36598	9.06845e-06
C39 H77 N2 O6 P	N-(9Z-hexadecenoyl)sphingosine-1-phosphocholine	0.716206	-7.14286e-11	7.4977	2.8304e-08	1.98128e-06	9.04977	CCCCCCCCCCCCC/C=C/[C@H]([C@H](COP(=O)([O-])OCC[N+](C)(C)C)NC(=O)CCCCCCC/C=C\CCCCCC)O	NA	52931145	C10 H11 N3 S	5,6,7,8-Tetrahydrobenzo[4,5]thieno[2,3-d]pyrimidin-4-amine	1.19562	7.14285e-12	6.94102	1.16538e-07	1.51076e-05	7.66794	C1=CC=C2C(=C1)NC3=NC4=CC=CC=C4N=C3O2	NA	736801	C10 H16 N7 O13 P3 S2	NA	0.742628	7.14286e-10	6.17552	9.6922e-07	6.66936e-05	5.62176	CC(CC#N)O	C02659	107273	C10 H11 N3 S	5,6,7,8-Tetrahydrobenzo[4,5]thieno[2,3-d]pyrimidin-4-amine	0.899006	-7.14286e-10	6.4227	4.7363e-07	5.87301e-05	6.324	CCCCCCCCCCCCCCCCCCCCCCCCC(=O)NCC(=O)O	NA	NA	C18 H39 N O2	Safingol	0.794086	-7.14286e-10	5.32766	1.00883e-05
C5 H5 N5	Adenine	0.920151	2.35427e-18	7.44691	3.23042e-08	2.16298e-06	8.92017	c1[nH]c(c-2ncnc2n1)N	C00147	190	C10 H12 N2 O S	6-(tert-butyl)thieno[3,2-d]pyrimidin-4(3H)-one	1.17205	-3.84117e-18	6.88459	1.35582e-07	1.58929e-05	7.51976	CC(C)C(C)(C(C)C)C(=O)NC	C17253	65300	C10 H17 N O6	Linamarin	0.829044	-1.07143e-09	6.1393	1.07027e-06	6.66936e-05	5.52501	C[C@H]([C@@H](C(=O)O)N)O	C00188	6288	C10 H12 N2 O S	6-(tert-butyl)thieno[3,2-d]pyrimidin-4(3H)-one	-0.78824	1.07143e-10	-6.4345	4.58612e-07	5.87301e-05	6.35538	C1CCC(CC1)N	C00571	7965	C11 H7 N O	NA	0.670076	7.14286e-11	5.29073	1.11802e-05
C28 H67 N9 O12	NA	1.1842	3.57143e-10	7.29277	4.83388e-08	3.10174e-06	8.52496	NA	NA	NA	C10 H12 N2 O S	6-(tert-butyl)thieno[3,2-d]pyrimidin-4(3H)-one	0.886115	-1.78571e-09	6.87448	1.39314e-07	1.58929e-05	7.49318	CCCCCCCCCCCCC/C=C/C(=O)[C@H](CO)N	C06121	9839212	C10 H17 N3 O6	gamma-Glu-gln	0.804144	-2.29619e-18	6.15734	1.01867e-06	6.66936e-05	5.57321	Cc1ccnc(c1)C(=O)C	C02505	564760	C10 H12 N2 O S	6-(tert-butyl)thieno[3,2-d]pyrimidin-4(3H)-one	1.13888	-1.30104e-18	6.37115	5.45258e-07	6.47948e-05	6.18684	C1=C(C(=CC2=NNN=C21)Cl)F	NA	6409688	C8 H18 N2 O2	1-Butanol, 4-(butylnitrosamino)-	0.698465	7.14286e-10	5.27639	1.16353e-05
C12 H25 N3 O3	lys-leu	1.02681	2.72599e-18	7.248	5.4371e-08	3.34925e-06	8.40962	CC(C)C[C@@H](C(=O)O)NC(=O)[C@H](CCCCN)N	NA	7016103	C10 H12 N2 O2 S2	Dimethyl (4-hydroxybenzoyl)carbonodithiohydrazonate	1.0016	-1.07143e-09	6.90079	1.29811e-07	1.58929e-05	7.56235	C(CC(=O)N[C@@H](CSSC[C@@H](C(=O)NCC(=O)O)NC(=O)CC[C@@H](C(=O)O)N)C(=O)NCC(=O)O)[C@@H](C(=O)O)N	C00127	65359	C10 H17 N3 O6 S	L-Glutathione (reduced)	0.975609	5.94762e-18	6.13509	1.08269e-06	6.66936e-05	5.51375	C[N+](C)(C)CCCC[C@@H](C(=O)[O-])N	C03793	440120	C10 H12 N2 O2 S2	Dimethyl (4-hydroxybenzoyl)carbonodithiohydrazonate	1.00492	-3.57143e-11	6.30136	6.60064e-07	7.53001e-05	6.00075	CC(C)N1CCN(CC1CCO)C2CSCCSC2	NA	16190117	C32 H53 N5 O2	NA	0.803727	1.49893e-09	5.23465	1.30686e-05
C15 H11 N O3	3-hydroxy-4-(3-hydroxyphenyl)-1,2-dihydroquinolin-2-one	0.913218	-1.23909e-18	7.21043	6.00201e-08	3.55504e-06	8.31266	NA	C14264	NA	C10 H12 N5 O5 P S	(Sp)-cAMPS	1.07161	7.14286e-10	6.85745	1.45834e-07	1.59968e-05	7.4484	NA	NA	NA	C10 H17 N3 O9 S	NA	0.810255	3.31456e-18	6.11501	1.14393e-06	6.77557e-05	5.46008	C(C/C(=N/[C@@H](CCC(=N)O)C(=O)O)/O)[C@@H](C(=O)O)N	C00051	150914	C10 H12 N5 O5 P S	(Sp)-cAMPS	0.896465	3.57143e-11	6.28279	6.94524e-07	7.61839e-05	5.95119	CC(C)C[C@@H](C(=O)O)NC(=O)[C@@H]1CCCN1	NA	444109	C10 H10 N2	1,5-DAN	0.647588	-3.57143e-11	5.17726	1.53327e-05
C21 H30 N2 O2 S	NA	1.49509	-2.23036e-18	7.0674	8.75752e-08	4.99503e-06	7.94202	CC1CCCN(C1)CCC(C)N(C)S(=O)(=O)C2=CC=CC3=CC=CC=C32	NA	44268087	C10 H12 N5 O6 P	Adenosine 3'5'-cyclic monophosphate	1.20694	-4.46072e-18	6.81633	1.62892e-07	1.72062e-05	7.34009	CCCCCCCCCCCCCCCCCCCCCC(=O)CC(CCCCN)C(=O)NCCCCCCCCCCCC	NA	157580996	C10 H18 N2 O3	Valylproline	0.898584	-7.14286e-10	6.02876	1.44943e-06	7.97185e-05	5.22918	CCCCCCCCCCCCCCCC(C(CO)N)O	D05784	3058739	C10 H12 N5 O6 P	Adenosine 3'5'-cyclic monophosphate	0.762322	1.07143e-10	6.24364	7.73276e-07	8.16808e-05	5.84658	CC(=O)C(CCCCN)NC(=O)C(CCCCN)NC(=O)CNC(=O)C(CCCCN)NC(=O)C(CCCCN)N	NA	88901745	C20 H32 N6 O12 S2	L-Glutathione oxidized	0.641698	7.14286e-10	5.1412	1.69523e-05
C12 H21 N3 O7 S2	NA	1.51705	7.14286e-10	6.99988	1.0476e-07	5.76182e-06	7.76623	CCOSNC(CCC(=O)NC(CS)C(=O)NCC(=O)O)C(=O)O	NA	150348141	C10 H12 N5 O6 P	Adenosine 3'5'-cyclic monophosphate	0.83042	3.57143e-12	6.78914	1.75271e-07	1.78526e-05	7.26837	CC(=O)NCCc1c[nH]c2c1cc(cc2)O	C00978	903	C10 H18 N5 O6 P S2	NA	-1.49171	-3.57143e-10	-6.03933	1.40791e-06	7.97185e-05	5.25753	NA	NA	NA	C10 H12 N5 O6 P	Adenosine 3'5'-cyclic monophosphate	1.05593	-3.84117e-18	6.20248	8.65839e-07	8.81919e-05	5.73647	CC(C)C(C)(C(C)C)C(=O)NC	C17253	65300	C27 H44 N O7 P	N-(4Z,7Z,10Z,13Z,16Z,19Z)-docosahexaenoyl-sn-glycero-3-phosphoethanolamine	0.661899	3.57143e-10	5.03916	2.25235e-05
C5 H12 N2 O2	DL-Ornithine	1.09013	-7.14286e-11	6.89147	1.39823e-07	7.42507e-06	7.48295	C(CC(C(=O)O)N)CN	C00077	389	C10 H12 O	(2E,4E,6E,8E)-2,4,6,8-Decatetraenal	1.03158	3.57143e-11	6.76929	1.84902e-07	1.81842e-05	7.21599	c1ccc2c(c1)ccc(=O)o2	C05851	323	C10 H18 N8 O2	NA	0.786305	3.57143e-10	5.98629	1.62889e-06	8.64995e-05	5.11533	CC/C=C\C/C=C\C/C=C\C/C=C\C/C=C\C/C=C\CCC(=O)NCCOP(=O)(O)OC[C@@H](CO)O	NA	91666415	C10 H12 O	(2E,4E,6E,8E)-2,4,6,8-Decatetraenal	0.739236	5.09575e-18	6.17449	9.35132e-07	9.19654e-05	5.6615	Cc1ccc2c(c1)c(=O)c(c[nH]2)C(=O)C	C07491	3243839	C11 H9 N O2	NL3680000	0.645779	-3.57143e-10	4.96026	2.80582e-05
C7 H16 N4 O2	Homo-L-arginine	0.915437	5.39003e-18	6.76543	1.95896e-07	1.0056e-05	7.15205	C(CCNC(=N)N)C[C@@H](C(=O)O)N	C01924	9085	C10 H12 O3	3,4-Dimethoxyacetophenone	0.882729	3.57143e-10	6.70452	2.20238e-07	1.96579e-05	7.04476	CC(C)N(C)P(=NN)(N(C)C)N(C(C)(C)C)C(C)(C)C	NA	154629293	C10 H19 N O4	Propionylcarnitine	0.929709	3.57143e-10	5.96527	1.72586e-06	8.85941e-05	5.05893	C[C@@H](C(=O)O)NC(=O)CC[C@@H](C(=O)O)N	C00669	440103	C10 H12 O3	3,4-Dimethoxyacetophenone	0.858281	-1.45593e-18	6.12739	1.06455e-06	0.000101204	5.53526	CCCCCCCCCCCCCC(=O)OC(C)C.CCCCC(CC)CC1=CC(=C(C=C1)C(=O)O)N(C)C	NA	161600197	C6 H13 N O4	NP-022231	0.763651	3.57143e-10	4.96089	2.80091e-05
C17 H32 N3 O3 P3 S2	[Similar to: L-Glutathione oxidized; ΔMass: -129.0425 Da]	0.858878	-1.07143e-10	6.74511	2.06878e-07	1.02771e-05	7.09852	NA	NA	NA	C10 H13 N O2	N-Acetyltyramine	1.11661	3.57143e-10	6.70398	2.20566e-07	1.96579e-05	7.0433	CC(=CCCC(=CCCC(=CCCC(=CCCC(=CCCC(=CCC1=C(C(=CC(=C1)C(=O)O)[O-])N)C)C)C)C)C)C	NA	90659033	C10 H19 N O4 S	NA	0.743889	7.14286e-11	5.87354	2.22206e-06	0.000106937	4.81248	C1=CC2=C3C(=C1)C(=O)NC3=CC=C2	NA	67222	C10 H13 N O2	N-Acetyltyramine	1.13714	-7.14286e-10	6.10419	1.13482e-06	0.000102106	5.47302	NA	NA	NA	C39 H81 N2 O6 P	N-PALMITOYLDIHYDROSPHINGOMYELIN	0.673873	2.21487e-18	4.86899	3.61749e-05
C28 H69 N9 O5 P2 S	NA	1.19379	3.57143e-11	6.72852	2.16298e-07	1.04093e-05	7.05482	NA	NA	NA	C10 H13 N O3	L-Tyrosine methyl ester	0.998166	7.14286e-10	6.72092	2.10693e-07	1.96579e-05	7.08814	CC(=O)Nc1ccccc1	C02505	904	C10 H19 N O9 P2 S	NA	0.757967	1.07143e-10	5.8813	2.17499e-06	0.000106937	4.83336	CSCC[C@@H](C(=O)O)N	C00073	6137	C10 H13 N O3	L-Tyrosine methyl ester	0.827309	-7.14286e-10	6.10075	1.14565e-06	0.000102106	5.46377	NA	NA	NA	C38 H77 N2 O6 P	2-Aminoethyl (2S,3R,4E)-2-(docosanoylamino)-3-hydroxy-4-tetradecen-1-yl hydrogen phosphate	0.528981	2.41622e-18	4.82417	4.09797e-05
C27 H44 N O7 P	N-(4Z,7Z,10Z,13Z,16Z,19Z)-docosahexaenoyl-sn-glycero-3-phosphoethanolamine	0.86685	3.57143e-10	6.5995	3.06139e-07	1.39911e-05	6.71393	CC/C=C\C/C=C\C/C=C\C/C=C\C/C=C\C/C=C\CCC(=O)NCCOP(=O)(O)OC[C@@H](CO)O	NA	91666415	C10 H13 N O3	Metirosine	0.893483	7.14286e-10	6.65035	2.55015e-07	2.20395e-05	6.9012	CCCCCCCCC=CCCCCCCCC(=O)OCCS(=O)(=O)[O-].[NH4+]	NA	76966947	C10 H20 N2 O4	N~6~-(2-Hydroxy-2-methylpropanoyl)-L-lysine	0.750293	2.56143e-09	5.79284	2.77646e-06	0.000129568	4.59529	CC1=CCS(=O)(=O)C1	C03800	70941	C10 H13 N O3	Metirosine	0.969299	3.57143e-11	6.0801	1.21275e-06	0.000104811	5.40834	NA	NA	NA	C11 H12 N2 O2	DL-Tryptophan	0.618868	3.57143e-10	4.72702	5.36892e-05
C31 H63 N3 O8 S	NA	1.03189	-7.14286e-10	6.58544	3.1798e-07	1.39911e-05	6.67668	NA	NA	NA	C10 H13 N O4	6627	1.72733	3.57143e-10	6.61191	2.83016e-07	2.32063e-05	6.79918	C1=CC(=CN=C1)C2=CC=C(S2)C=O	NA	10899427	C10 H21 N O6	NA	0.548406	-7.14286e-11	5.74106	3.20372e-06	0.00014511	4.45576	CCCCCCCCCCCCC/C=C/[C@H]([C@H](COP(=O)([O-])OCC[N+](C)(C)C)NC(=O)CCCCCCC/C=C\CCCCCC)O	NA	52931145	C10 H13 N O4	6627	0.740192	3.57143e-12	6.05148	1.31241e-06	0.000110088	5.33144	CC(=O)NCCc1c[nH]c2c1cc(cc2)O	C00978	903	C22 H51 N5 O6 P2	NA	0.603477	-3.57143e-11	4.72806	5.35341e-05
C41 H72 N4 O6	NA	0.742905	-7.14286e-10	6.58925	3.14728e-07	1.39911e-05	6.68677	CCC(CCC(CC)CC(CC)CCOC(=O)NC1CC(CC(C1)(C)CN=C=O)(C)C)CCOC(=O)N(C)C2CC(CC(C2)(C)COC#N)(C)C	NA	153430049	C10 H13 N O4	6627	0.876839	3.57143e-11	6.60961	2.8479e-07	2.32063e-05	6.79306	COC(=O)C(Cc1ccccc1)NC(=O)C(CC(=O)O)N	C11045	2242	C10 H21 N O8 P2 S3	NA	0.689819	7.14286e-10	5.69583	3.63077e-06	0.000159754	4.33378	CCOC1=NON=C1S(=O)(=O)N	NA	118705770	C10 H13 N O4	6627	0.923544	-3.57143e-09	6.03449	1.37541e-06	0.000112076	5.28578	C1CCc2c(c3c(s2)nc(sc3=O)N)C1	NA	647240	C36 H70 N3 O7 P	NA	-1.17469	-3.57143e-10	-4.75584	4.95564e-05
C13 H28 N O8 P S2	NA	0.983613	-3.96508e-18	6.55542	3.44848e-07	1.47518e-05	6.59708	NA	NA	NA	C10 H13 N O5	pretyrosine	1.04282	1.07143e-09	6.58836	3.01691e-07	2.39006e-05	6.73661	C(#CC#CC#CCO)C	C14473	11679812	C10 H21 N3 O2	N,N-Diethyl-4-methyl-1-piperazinecarboxamide 4-oxide	0.758291	3.57143e-11	5.68478	3.74358e-06	0.000160142	4.30396	NA	C02997	NA	C10 H13 N O5	pretyrosine	-0.728973	-3.57143e-10	-6.01439	1.45391e-06	0.000115182	5.23173	C[C@H]([C@H](CCC=O)N(C)C)O	C17221	193532	C9 H7 N O	8-Hydroxyquinoline	0.63016	-1.23909e-18	4.73774	5.21129e-05
C4 H8 N2 O3	Asparagine	0.784535	0	6.53185	3.67534e-07	1.52974e-05	6.53456	C([C@@H](C(=O)O)N)C(=O)N	C00152	6267	C10 H13 N3 O5 S	4-morpholino-3-nitrobenzene-1-sulfonamide	1.33599	4.46072e-18	6.52448	3.58898e-07	2.69362e-05	6.56659	CCOSNC(CCC(=O)NC(CS)C(=O)NCC(=O)O)C(=O)O	NA	150348141	C10 H21 N4 O8 P S	NA	0.681479	1.48691e-18	5.66048	4.00413e-06	0.000162273	4.23838	C(CC(=O)N)C(C(=O)O)N	C00303	738	C10 H13 N3 O5 S	4-morpholino-3-nitrobenzene-1-sulfonamide	1.07531	3.57143e-10	5.97966	1.60041e-06	0.000123361	5.13826	CC(C)C1=C2C3CCC4C5(CCC(C(C5CCC4(C3(CCC2(CC1=O)C(=O)C(=O)NCC6CCCCC6)C)C)(C)C)OC(=O)CC(C)(C)C(=O)O)C	NA	137648470	C35 H78 N10 O3 S	NA	0.75458	4.30583e-18	4.7026	5.74589e-05
C3 H6 N2 O	NJ0570000	0.773613	3.57143e-10	6.40881	5.13059e-07	2.0547e-05	6.20723	C1CNC(=O)N1	C11119	NA	C10 H13 N5 O4	Adenosine	1.60836	2.10645e-18	6.53027	3.53288e-07	2.69362e-05	6.58201	C1CSC(C(=O)NC(C(=O)N1CCC(=O)O)CC2=CC=C(C=C2)O)CC(=O)O	NA	10364222	C10 H22 N2	NA	0.763814	-3.57143e-10	5.66789	3.92279e-06	0.000162273	4.25839	c1ccc(cc1)CC(C(=O)O)N	C00079	6140	C10 H13 N5 O4	Adenosine	0.895145	-7.14286e-09	5.91232	1.92817e-06	0.000144715	4.95686	NA	NA	NA	C44 H82 N9 O P	NA	0.925346	1.42857e-10	4.6964	5.8457e-05
C8 H18 N4 O2	N3,N4-Dimethyl-L-arginine	0.918968	-7.14286e-10	6.40362	5.20345e-07	2.0547e-05	6.19339	CNC(=NC)NCCCC(C(=O)O)N	C01404	169148	C10 H13 N5 O4	Adenosine	0.987481	-7.14286e-11	6.48513	3.99477e-07	2.8353e-05	6.4617	C(CCCCCN)CCCCC(=O)O	C17233	17083	C10 H22 N2 O4	NA	0.866532	3.57143e-10	5.62923	4.36621e-06	0.000168099	4.15402	C1[C@@H]([C@H]([C@H]([C@H](N1)CO)O)O)O	C10141	NA	C10 H13 N5 O4	Adenosine	0.995398	-3.57143e-11	5.90229	1.98252e-06	0.000144978	4.9298	NA	NA	NA	C16 H29 N O5	butoctamide	0.793201	2.72599e-18	4.66635	6.35456e-05
C7 H7 N O2	Trigonelline	0.857889	-3.57143e-11	6.37399	5.6399e-07	2.1184e-05	6.11436	C[n+]1cccc(c1)C(=O)[O-]	C01004	5570	C10 H13 N5 O5	8-hydroxy-deoxyguanosine	0.839205	-3.57143e-10	6.48219	4.02689e-07	2.8353e-05	6.45386	CCCCCCCCCCCCCCC[C@H]([C@H](CO)NC(=O)C)O	NA	6610273	C10 H22 N3 O2 P3 S	NA	0.666641	3.57143e-10	5.63341	4.31597e-06	0.000168099	4.1653	CC1=CC=C(C=C1)S(=O)NC(P(=O)(O)O)P(=O)(O)O	NA	122696211	C10 H13 N5 O5	8-hydroxy-deoxyguanosine	0.85261	-1.07143e-09	5.87429	2.14241e-06	0.000152754	4.85429	C(CC(=O)N[C@@H](CSSC[C@@H](C(=O)NCC(=O)O)NC(=O)CC[C@@H](C(=O)O)N)C(=O)NCC(=O)O)[C@@H](C(=O)O)N	C00127	65359	C40 H81 N2 O6 P	C17 Sphingomyelin (d18:1/17:0)	0.546004	7.14286e-11	4.66337	6.40739e-05
C8 H18 N2 O2	dimethyllysine	0.873546	-3.57143e-10	6.38241	5.51219e-07	2.1184e-05	6.13683	CN(C)CCCC[C@@H](C(=O)O)N	NA	18652078	C10 H13 N5 O5	Guanosine	0.893664	3.40749e-18	6.4689	4.1754e-07	2.8353e-05	6.41839	CCOC(=O)CN[C@H](C1CCCCC1)C(=O)N2CC[C@H]2C(=O)NCc3ccc(cc3)C(=N)NO	NA	9574101	C10 H22 N4 O4	NA	0.665677	7.14286e-11	5.61758	4.50949e-06	0.000169381	4.12256	CCCCCCCCCCCC(=O)NCCCN(C)C.CC(C(=O)O)O	NA	44152448	C10 H13 N5 O5	Guanosine	0.765733	-1.85863e-19	5.80672	2.58405e-06	0.000171776	4.67184	C1=CC=C(C=C1)N2C(=C3C(=N2)C=C(NC3=O)O)N	C01727	135419024	C20 H43 N O2	C20 sphinganine	0.563156	3.57143e-10	4.64769	6.6924e-05
C4 H7 N	3-Pyrroline	1.08237	-3.57143e-10	6.35368	5.96022e-07	2.18541e-05	6.06016	C1C=CCN1	C00049	66059	C10 H14 N2	N-(2,4-Dimethylphenyl)-N'-methylimidoformamide	1.0188	-3.57143e-11	6.4743	4.11444e-07	2.8353e-05	6.4328	c1cc(ccc1CC(C(=O)O)N)O	C00082	6057	C10 H22 O2 P2 S	NA	0.800057	-2.27682e-18	5.60268	4.69966e-06	0.000172321	4.08231	CCCCCCC(=O)O[C@H]1CC[C@@H]2[C@@]1(CC[C@H]3[C@H]2CCc4c3ccc(c4)O)C	NA	21070	C10 H14 N2	N-(2,4-Dimethylphenyl)-N'-methylimidoformamide	0.907286	7.14286e-10	5.80593	2.58972e-06	0.000171776	4.66971	NA	NA	NA	C43 H59 N4 P	NA	0.622637	3.57143e-11	4.59095	7.83349e-05
C6 H10 N8 O	NA	0.799247	-1.07143e-09	6.31402	6.64013e-07	2.37809e-05	5.95417	C(COCCC1=NNN=N1)C2=NNN=N2	NA	1961251	C10 H14 N2 O S2	NA	0.881146	-3.57143e-10	6.45954	4.28336e-07	2.84096e-05	6.3934	CCCCCCCCCCCCN1CCC2C(C(CCC2(C1)C)O)C	NA	10383339	C10 H22 O6	PEG n5	0.711917	-1.07143e-10	5.59282	4.82986e-06	0.000172977	4.05568	CC(C(=O)N)O	C00041	94220	C10 H14 N2 O S2	NA	0.884768	3.57143e-11	5.8059	2.5899e-06	0.000171776	4.66965	c1ccc2c(c1)ccc(=O)o2	C05851	323	C8 H11 N3 O3	5-morpholino-2,4(1H,3H)-pyrimidinedione	0.612239	3.57143e-11	4.58986	7.85723e-05
C13 H22 N4 O6 S2	NA	1.19852	-3.57143e-10	6.26397	7.61111e-07	2.60469e-05	5.82027	CC1(C2=CC=CC=C2N(S1(=O)=O)C)CCCN=C(N)N.OS(=O)(=O)O	NA	160231702	C10 H14 N2 O S2	NA	0.744062	-3.57143e-10	6.43256	4.61049e-07	2.98843e-05	6.32134	C1[C@H](CN[C@@H]1C(=O)O)O	C01157	5810	C10 H24 N9 O18 P3	NA	0.741222	3.57143e-10	5.55357	5.38539e-06	0.000188489	3.94961	c1ccc2c(c1)CCN2	C00250	10328	C10 H14 N2 O S2	NA	0.8026	3.57143e-10	5.79235	2.6892e-06	0.000174309	4.63302	CSCC[C@@H](C(=O)O)N	C00073	6137	C18 H31 N S2	NA	0.817104	3.57143e-10	4.56608	8.39258e-05
C8 H7 N3 O5	Furazolidone	0.913211	3.57143e-10	6.26686	7.55138e-07	2.60469e-05	5.828	c1cc(oc1/C=N/N2CCOC2=O)[N+](=O)[O-]	C07999	5323714	C10 H14 N2 O2	BAP	1.51825	-1.04083e-17	6.38439	5.25877e-07	3.19106e-05	6.19251	NA	C00869	NA	C10 H25 N9 O3 S	NA	0.781436	-7.14286e-11	5.54218	5.55842e-06	0.000190222	3.9188	c1ccc(cc1)/C=C/C(=O)O	C00423	444539	C10 H14 N2 O2	BAP	0.857502	-3.57143e-10	5.75778	2.96016e-06	0.000187608	4.53959	CC(C)(C)CC1=CC(=CC(=C1)C(=NO)N)CC(C)(C)C.CC(C)(C)CC1=CC(=CC(=C1N)CC(C)(C)C)C(=NO)N	NA	161032885	C23 H32 N4 O5	N-[(5S,6R,9R)-8-ethyl-5-methoxy-3,6,9-trimethyl-2-oxo-11-oxa-3,8-diazabicyclo[10.4.0]hexadeca-1(12),13,15-trien-14-yl]-5-isoxazolecarboxamide	-0.966711	-7.14286e-10	-4.57089	8.28154e-05
C18 H39 N O2	Safingol	0.931776	-7.14286e-10	6.25145	7.87578e-07	2.63667e-05	5.78673	CCCCCCCCCCCCCCCC(C(CO)N)O	D05784	3058739	C10 H14 N2 O4 P2	NA	1.01836	3.57143e-11	6.38784	5.20948e-07	3.19106e-05	6.20173	NA	NA	NA	C10 H27 N4 O5 P	NA	0.705332	-3.57143e-11	5.52607	5.81254e-06	0.000193689	3.87526	NA	NA	NA	C10 H14 N2 O4 P2	NA	0.85218	7.14286e-10	5.73796	3.12779e-06	0.000193923	4.48598	CC(=O)Nc1ccccc1	C02505	904	C3 H3 N7 O2	NA	-0.919894	5.11898e-18	-4.56426	8.43513e-05
C5 H8 N2 O2	Dihydrothymine	1.02133	3.57143e-10	6.15825	1.01615e-06	3.32951e-05	5.53676	CC1CNC(=O)NC1=O	C00906	93556	C10 H14 N2 O9 S2	NA	1.05992	-3.57143e-10	6.3989	5.0543e-07	3.19106e-05	6.23134	CCCCCCCCCCCCCCCCCC(=O)NC1CCCCC1NC(=O)CCCCCCCCCCCCCCCCC	NA	69333290	C10 H29 N7 O18 P2 S5	NA	0.763729	-7.14286e-10	5.52	5.91128e-06	0.000193689	3.85885	CN1[C@@H]2CC[C@H](O[C@@H]2COC3=C(C1=O)C=C(C=C3)NC(=O)C4CCOCC4)CC(=O)NCC5CCCCC5 CN1[C@@H]2CC[C@H](O[C@@H]2COc3ccc(cc3C1=O)NC(=O)C4CCOCC4)CC(=O)NCC5CCCCC5	NA	54654520	C10 H14 N2 O9 S2	NA	1.41057	2.10645e-18	5.72722	3.22256e-06	0.000195548	4.45693	C1CSC(C(=O)NC(C(=O)N1CCC(=O)O)CC2=CC=C(C=C2)O)CC(=O)O	NA	10364222	C7 H19 N3 O10 P2 S3	NA	0.831997	1.17713e-18	4.53985	9.02537e-05
C5 H10 N2 O	1-Nitrosopiperidine	1.04805	-1.07143e-09	6.12354	1.11749e-06	3.58529e-05	5.44351	C1CCN(CC1)N=O	C19284	7526	C10 H14 N5 O7 P	3'-Adenosine monophosphate (3'-AMP)	0.890885	-3.57143e-10	6.37526	5.39171e-07	3.20357e-05	6.16807	CCCCC/C=C\C/C=C\CCCCCCCC(=O)N	NA	6435901	C10 H30 N8 O14 S2	NA	0.882156	6.96987e-19	5.5115	6.05239e-06	0.000194181	3.83587	C1CCN=CC1	C00025	68161	C10 H14 N5 O7 P	3'-Adenosine monophosphate (3'-AMP)	0.758283	3.57143e-11	5.71593	3.32531e-06	0.000197579	4.42639	COC(=O)C(Cc1ccccc1)NC(=O)C(CC(=O)O)N	C11045	2242	C39 H78 N3 O5 P S	NA	0.857753	-1.07313e-08	4.53122	9.24376e-05
C25 H36 O3	Estradiol enanthate	0.87	-2.27682e-18	6.09249	1.2168e-06	3.82421e-05	5.36002	CCCCCCC(=O)O[C@H]1CC[C@@H]2[C@@]1(CC[C@H]3[C@H]2CCc4c3ccc(c4)O)C	NA	21070	C10 H14 N5 O7 P	3'-Adenosine monophosphate (3'-AMP)	1.22659	1.57984e-18	6.36591	5.53143e-07	3.21952e-05	6.14302	NA	NA	NA	C10 H6 N2 O8	NA	0.791892	-3.57143e-10	5.49187	6.39145e-06	0.000196857	3.78278	CCCCCC=CCC=CCC=CCC=CCCCC(=O)OC(CO)CO	C13856	5282280	C10 H14 N5 O7 P	3'-Adenosine monophosphate (3'-AMP)	0.865024	-7.14286e-11	5.68092	3.66541e-06	0.000213342	4.33163	C(CCCCCN)CCCCC(=O)O	C17233	17083	C7 H13 N O3	Betonicine	0.754869	-3.57143e-10	4.52185	9.48678e-05
C7 H14 N2 O4	DL-2,6-Diaminopimelic acid	0.989159	-3.57143e-10	6.08346	1.24729e-06	3.84166e-05	5.33574	C(CC(C(=O)O)N)CC(C(=O)O)N	C00542	439283	C10 H14 N5 O7 P	Adenosine 5'-monophosphate	1.04514	-5.69981e-18	6.31711	6.32186e-07	3.60599e-05	6.01224	NA	NA	NA	C10 H6 N8 O3	NA	0.653396	3.57143e-10	5.49557	6.32614e-06	0.000196857	3.79278	NA	NA	NA	C10 H14 N5 O7 P	Adenosine 5'-monophosphate	0.776583	-2.97381e-18	5.66874	3.79178e-06	0.000216283	4.29865	C1=CC=C2C(=C1)C3=CC=CC=C3NC(=O)N2	C01748	2728896	C22 H47 N O2	NA	0.560394	-7.24867e-18	4.50394	9.96906e-05
C10 H20 N2 O4	N~6~-(2-Hydroxy-2-methylpropanoyl)-L-lysine	1.18628	-5.08026e-18	6.0142	1.50859e-06	4.30257e-05	5.14921	C(O)([C@@H](N)CCCCNC(C(O)(C)C)=O)=O CC(C)(O)C(=O)NCCCC[C@H](N)C(O)=O	C22458	NA	C10 H14 N5 O8 P	Guanosine monophosphate	0.864047	-2.97381e-18	6.30719	6.49597e-07	3.63265e-05	5.98564	C1=CC=C2C(=C1)C3=CC=CC=C3NC(=O)N2	C01748	2728896	C10 H7 Cl	NA	0.698154	-1.07143e-10	5.48287	6.55311e-06	0.000197878	3.75845	NA	NA	NA	C10 H14 N5 O8 P	Guanosine monophosphate	0.892006	1.07143e-09	5.63554	4.15878e-06	0.000232565	4.20876	C(#CC#CC#CCO)C	C14473	11679812	C8 H13 N O7 P2 S	NA	0.526212	3.57143e-10	4.44672	0.000116787
C4 H9 N O3	L-Threonine	0.814905	1.07143e-09	6.0346	1.42636e-06	4.30257e-05	5.20418	C[C@H]([C@@H](C(=O)O)N)O	C00188	6288	C10 H14 O2	2-(4-Methoxyphenyl)-2-propanol	1.53589	1.48691e-18	6.29246	6.76359e-07	3.70957e-05	5.94611	CCCCCCCCC#CCCCCCCCC(=O)O	C01595	68167	C10 H9 Cl	NA	0.712968	-7.37257e-18	5.46133	6.9572e-06	0.00020604	3.70018	NA	NA	NA	C10 H14 O2	2-(4-Methoxyphenyl)-2-propanol	0.847245	-3.57143e-10	5.62182	4.32077e-06	0.000235322	4.17159	Cn1c(nc(n1)CO)NCCCOc2cccc(c2)CN3CCCCC3	C11805	55473	C14 H25 N O4	3-Hydroxy-N-[(3S)-2-oxotetrahydro-3-furanyl]decanamide	0.914124	-7.14286e-10	4.4201	0.000125703
C6 H13 N O4	NP-022231	0.925844	3.57143e-10	6.01455	1.50714e-06	4.30257e-05	5.15015	C1[C@@H]([C@H]([C@H]([C@H](N1)CO)O)O)O	C10141	NA	C10 H15 N O5 S	NA	0.994837	-3.57143e-11	6.23816	7.85007e-07	3.88227e-05	5.80027	CC(C)N1CCN(CC1CCO)C2CSCCSC2	NA	16190117	C10 H9 N O	6-Methoxyquinoline	0.71224	3.57143e-10	5.44021	7.37771e-06	0.000214371	3.64303	c1ccc2c(c1)c(c[nH]2)CC(C(=O)O)N	C00806	1148	C10 H15 N O5 S	NA	-0.870723	-3.57143e-11	-5.61079	4.45561e-06	0.000235322	4.14169	CC(CC1C(CC(C(C1O)OC2CC(CCC2N)CNCCN)N)N=C(C3(CNC3)C)N)C=CC(C)(C)O	NA	132194426	C13 H22 N4 O12 S3	NA	1.16184	7.14286e-10	4.40147	0.00013234
C8 H11 N3 O3	5-morpholino-2,4(1H,3H)-pyrimidinedione	0.802228	3.57143e-11	6.01417	1.5087e-06	4.30257e-05	5.14914	NA	C02997	NA	C10 H15 N3 O6 S	NA	1.02783	-3.57143e-11	6.24639	7.67464e-07	3.88227e-05	5.8224	NA	NA	NA	C11 H11 Cl	[Similar to: Norketamine; ΔMass: -45.0215 Da]	0.678542	-3.57143e-11	5.42473	7.70207e-06	0.000219652	3.60114	c1cc2c(cccc2N)c(c1)N	C00585	NA	C10 H15 N3 O6 S	NA	0.737399	-3.57143e-11	5.61304	4.42772e-06	0.000235322	4.1478	CNCCC(C1=CC=CS1)O	NA	10214420	C42 H66 N O4 P	NA	0.606031	3.57143e-10	4.36932	0.000144619
C4 H7 N3 O4 S	NA	0.721184	7.14286e-10	5.95482	1.77623e-06	4.97346e-05	4.98907	CCOC1=NON=C1S(=O)(=O)N	NA	118705770	C10 H15 N8 O P	NA	1.04735	-7.14286e-11	6.2684	7.22479e-07	3.88227e-05	5.88153	CCCCCCCCC(CCCCCCCC)(C1CCNCC1)O.CCCCCCC(CCCCCC)(C1CCNCC1)O	NA	159572877	C11 H11 Cl	[Similar to: Norketamine; ΔMass: -45.0215 Da]	0.572126	1.07143e-09	5.41762	7.85566e-06	0.000219958	3.58191	CCCCCCCCCCCCC/C=C/[C@H]([C@H](COP(=O)([O-])OCC[N+](C)(C)C)NC(=O)CCCCCCCCCCC/C=C\CCCCCCCC)O	NA	52931203	C10 H15 N8 O P	NA	0.85319	2.88088e-18	5.583	4.81427e-06	0.000249642	4.06638	C1CNCCC1C(=O)N	C02837	3772	C43 H87 N2 O7 P	N-2-hydroxy-henicosanoyl-15-methylhexadecasphing-4-enine-1-phosphocholine	-0.704971	-3.57143e-11	-4.37878	0.000140891
C3 H7 N O2	Lactamide	0.756385	-1.07143e-10	5.94216	1.8392e-06	5.03358e-05	4.95492	CC(C(=O)N)O	C00041	94220	C10 H16 N2 O2	3-(propan-2-yl)-octahydropyrrolo[1,2-a]pyrazine-1,4-dione	1.03052	-2.05998e-18	6.23867	7.83909e-07	3.88227e-05	5.80164	CCCCN1C(CC(CC1(C)C)C2CC(C(C(C2)C(C)C)OCCCC)C(C)C)(C)C.CC1(CC(CC(N1C)(C)C)C2CCC(CC2)OC)C	NA	162175400	C11 H11 N7	NA	0.702103	-3.57143e-10	5.39289	8.41477e-06	0.000222816	3.51498	c1ccc2c(c1)c(c[nH]2)/C=C/C(=O)O	C18944	NA	C10 H16 N2 O2	3-(propan-2-yl)-octahydropyrrolo[1,2-a]pyrazine-1,4-dione	0.919527	-3.57143e-10	5.55134	5.25841e-06	0.000267803	3.98055	CCCCCCCCCCCCCCCCCC(=O)NC1CCCCC1NC(=O)CCCCCCCCCCCCCCCCC	NA	69333290	C8 H18 N2 O2	dimethyllysine	0.598734	-3.57143e-10	4.37455	0.000142547
C5 H11 N O2 S	L-(-)-methionine	0.765207	1.07143e-10	5.93748	1.86308e-06	5.03358e-05	4.94227	CSCC[C@@H](C(=O)O)N	C00073	6137	C10 H16 N2 O2 S	NA	1.22553	-7.43453e-19	6.23607	7.89522e-07	3.88227e-05	5.79465	O[C@H](C=O)[C@H]1O[C@](O)(C[C@@H](O)[C@H]1O)C(O)=O C1[C@H]([C@H]([C@H](O[C@]1(C(=O)O)O)[C@@H](C=O)O)O)O	C21332	91826598	C11 H12 N2 O2	DL-Tryptophan	0.652516	3.57143e-10	5.38517	8.59719e-06	0.000222816	3.4941	CCCCCCCCCCCCCCCCC[C@H]([C@H](CO)N)O	NA	11616885	C10 H16 N2 O2 S	NA	-0.85157	-2.0445e-18	-5.51824	5.7668e-06	0.000288542	3.89079	NA	C18658	NA	C22 H45 N O2	Arachidoyl Ethanolamide	0.532418	-2.10645e-18	4.352	0.000151694
C10 H17 N3 O6	gamma-Glu-gln	0.784869	3.31456e-18	5.92342	1.93663e-06	5.14209e-05	4.90431	C(C/C(=N/[C@@H](CCC(=N)O)C(=O)O)/O)[C@@H](C(=O)O)N	C00051	150914	C10 H16 N2 O3	Butabarbital	0.938416	3.57143e-11	6.25855	7.42272e-07	3.88227e-05	5.85507	C1=CC(=C(C=C1CCC(=O)O)O)O	C02333	348154	C11 H14 N4 S	N-piperidinothieno[3,2-d]pyrimidin-4-amine	0.666959	1.23909e-18	5.40359	8.16811e-06	0.000222816	3.54394	C1CC(=O)N[C@@H]1C(=O)O	C01877	7405	C10 H16 N2 O3	Butabarbital	0.77963	-1.07143e-10	5.50981	5.90394e-06	0.000290311	3.86794	CCCSC1=NC2=C(C(=O)N1C3=CC=CC=C3)SCC2	NA	2052828	C36 H78 N10 O P2	NA	0.518134	3.57143e-10	4.35791	0.000149241
C22 H45 N O2	Arachidoyl Ethanolamide	0.721452	-2.10645e-18	5.89717	2.08191e-06	5.43413e-05	4.8334	CCCCCCCCCCCCCCCCCCCC(=O)NCCO	NA	3787294	C10 H16 N2 O7	Υ-L-Glutamyl-L-glutamic acid	0.882148	1.07143e-09	6.1793	9.22826e-07	4.41407e-05	5.64192	COC1=C(C=C(C=C1)OC2C(C(C(C(O2)CO)O)O)O)OC	NA	10313649	C11 H15 N O9	NA	0.846259	-7.14286e-10	5.3839	8.62757e-06	0.000222816	3.49066	C=CC(CCC(=O)O)N	C00408	5665	C10 H16 N2 O7	Υ-L-Glutamyl-L-glutamic acid	0.726657	2.97381e-18	5.4902	6.23601e-06	0.000299363	3.81473	C1CN2C(CN1)C3=CC=CC=C3CC4=CC=CC=C42	C06869	115194	C25 H36 O3	Estradiol enanthate	0.620548	-2.27682e-18	4.34561	0.000154391
C16 H35 N O2	Hexadecasphinganine	0.720167	-3.71726e-19	5.88263	2.16703e-06	5.56205e-05	4.79412	CCCCCCCCCCCCC[C@H]([C@H](CO)N)O	C13915	656816	C10 H16 N6 O9	NA	1.08278	-7.14286e-11	6.17702	9.28627e-07	4.41407e-05	5.63579	CCNC(=O)OCC[NH+](C)CCOC(=O)NCC.CC1=CC=C(C=C1)S(=O)(=O)[O-]	NA	33951	C11 H15 N5 O3 S	Adenylthiomethylpentose	0.852538	-3.57143e-10	5.38168	8.68114e-06	0.000222816	3.48464	C(CCN)CC(C(=O)O)N	C16440	866	C10 H16 N6 O9	NA	0.878548	7.14286e-10	5.48117	6.395e-06	0.000299363	3.79025	CCCCCC(CCN1C(SCC1=O)CCCCCCC(=O)O)O	NA	21436323	C16 H35 N O2	Hexadecasphinganine	0.531161	-3.71726e-19	4.33875	0.000157336
C20 H43 N O2	C20 sphinganine	0.710779	3.57143e-10	5.86602	2.26864e-06	5.635e-05	4.7492	CCCCCCCCCCCCCCCCC[C@H]([C@H](CO)N)O	NA	11616885	C10 H16 O3	(5R,6R)-5-Hydroxy-6-pentyl-5,6-dihydro-2H-pyran-2-one	0.801236	-3.57143e-10	6.15853	9.77094e-07	4.56832e-05	5.58599	CCCCCCCCCCCCCCCCCC(=O)NCCN(CC)CC	NA	24091	C11 H15 N5 O3 S	NP-001346	0.717504	1.42857e-09	5.36465	9.10202e-06	0.000229789	3.43855	C1C=CCN1	C00049	66059	C10 H16 O3	(5R,6R)-5-Hydroxy-6-pentyl-5,6-dihydro-2H-pyran-2-one	0.821788	3.57143e-11	5.48073	6.40292e-06	0.000299363	3.78904	C1=CC(=C(C=C1CCC(=O)O)O)O	C02333	348154	C16 H31 N O2	2,2,6,6-Tetramethyl-4-piperidinyl heptanoate	0.683794	-3.57143e-10	4.28981	0.000180039
C7 H7 N O2	3-Pyridylacetic acid	0.859592	1.07143e-10	5.86614	2.26786e-06	5.635e-05	4.74954	c1cc(cnc1)CC(=O)O	C00108	108	C10 H16 O5	(4S,5S,8S,10R)-4,5,8-trihydroxy-10-methyl-3,4,5,8,9,10-hexahydro-2H-oxecin-2-one	0.795123	3.57143e-10	6.15144	9.96356e-07	4.58324e-05	5.56688	CCCCCCCCCCCCCCCCCCCCCCCC(=O)OC(CC(=O)[O-])C[N+](C)(C)C	NA	145720495	C11 H16 N2 O8	N-Acetyl-1-aspartylglutamic acid	0.74122	2.21487e-18	5.3556	9.33415e-06	0.000231848	3.41404	CCCCCCCCCCCCCCC[C@H]([C@H](COP(=O)([O-])OCC[N+](C)(C)C)NC(=O)CCCCCCCCCCCCCCC)O	NA	9939965	C10 H16 O5	(4S,5S,8S,10R)-4,5,8-trihydroxy-10-methyl-3,4,5,8,9,10-hexahydro-2H-oxecin-2-one	1.42907	3.57143e-10	5.47023	6.59324e-06	0.000303289	3.76056	C1=CC(=CN=C1)C2=CC=C(S2)C=O	NA	10899427	C32 H67 N7 O	NA	0.763762	-3.57143e-11	4.29015	0.00017987
C14 H16 Cl F3 N4 O S	5-({[3-chloro-5-(trifluoromethyl)-2-pyridyl]methyl}thio)-4-pentyl-4H-1,2,4-triazol-3-ol	1.21655	3.57143e-11	5.79145	2.7872e-06	6.65429e-05	4.54744	NA	NA	NA	C10 H16 O5	(Z)-3-hydroxydec-2-enedioic acid	0.762464	7.14286e-10	6.13511	1.04216e-06	4.71319e-05	5.52288	C1CNCCNCCCN(CCNC1)CC2=CC=C(C=C2)CNCC3=CC=C(C=C3)N	NA	483568	C11 H16 O4	NP-007995	0.779337	-7.14286e-11	5.33514	9.88073e-06	0.000237755	3.35865	CCCCCCCCCCCCCCC[C@H]([C@H](C)N)O	NA	9925886	C10 H16 O5	(Z)-3-hydroxydec-2-enedioic acid	0.752813	-3.57143e-11	5.43081	7.36012e-06	0.000307087	3.65359	C=CC#CC#CC#CC#CCCC=O	C06643	85775343	C5 H14 N O4 P	Cholinephosphate	0.578927	3.57143e-11	4.27958	0.000185177
C15 H24 O3	1,4-dihydroxy-1,4-dimethyl-7-(propan-2-ylidene)-decahydroazulen-6-one	0.95492	3.57143e-11	5.79086	2.7917e-06	6.65429e-05	4.54586	CC(=C1CC2C(CCC2(C)O)C(CC1=O)(C)O)C	C09645	14632997	C10 H17 N2 O P3	NA	0.827879	7.14286e-10	6.12975	1.05766e-06	4.71319e-05	5.50843	CCCCCCCCCCCCCCCCCCCCCC(=O)OC(CC(=O)[O-])C[N+](C)(C)C	NA	71464577	C11 H17 N3 O6 S	5-methoxyaminomethyl-2-thiouridine	0.761805	-1.23909e-19	5.33727	9.82225e-06	0.000237755	3.36443	CCCCCCCCCCCCCCCC(=O)OC[C@H](COP(=O)([O-])OCC[N+](C)(C)C)OC(=O)CCCC(=O)O	NA	46907872	C10 H17 N2 O P3	NA	0.736164	7.14286e-11	5.45385	6.90168e-06	0.000307087	3.71611	c\1c\cc/cc\cc/cc\cc\cc1	C00921	11988275	C6 H11 N O2	Pipecolic acid	0.685675	1.07143e-09	4.29944	0.000175326
C40 H85 N8 O4 P S	NA	0.854147	-3.57143e-10	5.78867	2.80863e-06	6.65429e-05	4.53994	NA	NA	NA	C10 H17 N3 O6	gamma-Glu-gln	0.872604	3.57143e-11	6.11556	1.09982e-06	4.82567e-05	5.47017	CC(C)C[C@@H](C(=O)O)NC(=O)[C@@H]1CCCN1	NA	444109	C11 H18 N2 O5	1-(4-Amino-4-carboxybutanoyl)-2-piperidinecarboxylic acid	0.731179	1.42857e-09	5.301	1.0865e-05	0.000254136	3.26624	C1CSCCN1	C00155	67164	C10 H17 N3 O6	gamma-Glu-gln	0.934898	7.14285e-12	5.42745	7.42953e-06	0.000307087	3.64446	C1=CC=C2C(=C1)NC3=NC4=CC=CC=C4N=C3O2	NA	736801	C8 H14 N2 O5	MFCD00037215	0.66762	3.57143e-10	4.28363	0.000183123
C10 H16 N2 O5	5,6-Dihydrothymidine	0.93913	3.57143e-11	5.75333	3.09682e-06	7.11807e-05	4.44422	CC1CN(C(=O)NC1=O)[C@H]2C[C@@H]([C@H](O2)CO)O	C20387	165328	C10 H17 N3 O6 S	L-Glutathione (reduced)	0.901678	3.57143e-10	6.06979	1.24775e-06	5.31133e-05	5.34665	CCCCCCCCCCCCCC(=O)NCCCN(C)C	NA	170759	C11 H18 N4 O13 S	NA	0.670905	-1.07143e-09	5.30013	1.08915e-05	0.000254136	3.26387	C(COCCC1=NNN=N1)C2=NNN=N2	NA	1961251	C10 H17 N3 O6 S	L-Glutathione (reduced)	1.04439	7.14286e-10	5.43625	7.24915e-06	0.000307087	3.66836	CC(C)C#CCNC(=O)COCCOC(C)(C)SSCCNC(=O)C(C)C	NA	162478701	C36 H69 N O2	NA	0.760273	3.57143e-11	4.26143	0.000194656
C7 H14 N4	N'-Cyclohexylidenaminomethanehydrazonamide	0.926069	3.57143e-10	5.63332	4.31707e-06	9.49755e-05	4.1188	NA	C18509	NA	C10 H17 N6 O3 P	NA	0.963441	1.85863e-19	6.04876	1.3223e-06	5.46551e-05	5.28985	CCCCCCCCCCCCN1CC(OCC1C)C.CCCCCCCCCCCCN1CC(OCC1C)C	NA	162394656	C11 H19 N O4	3-Hydroxy-N-[(3S)-2-oxotetrahydro-3-furanyl]heptanamide	0.786989	-3.96508e-18	5.24499	1.26979e-05	0.000279355	3.11458	NA	NA	NA	C10 H17 N6 O3 P	NA	0.964049	-4.46072e-18	5.44459	7.08249e-06	0.000307087	3.69097	CCCCCCCCCCCCCCCCCCCCCC(=O)CC(CCCCN)C(=O)NCCCCCCCCCCCC	NA	157580996	C20 H41 N O2	Stearoylethanolamide	0.568137	3.57143e-10	4.24175	0.000205471
C9 H11 N O3	L-Tyrosine	1.28317	3.57143e-11	5.63672	4.27661e-06	9.49755e-05	4.12803	c1cc(ccc1CC(C(=O)O)N)O	C00082	6057	C10 H17 N8 P	NA	0.922284	-3.57143e-09	6.02625	1.40706e-06	5.73276e-05	5.22905	C1CCc2c(c3c(s2)nc(sc3=O)N)C1	NA	647240	C11 H19 N O6	NP-015114	0.82263	-7.14286e-10	5.24652	1.26437e-05	0.000279355	3.11874	C1CC(=NC1)O	C02659	12025	C10 H17 N8 P	NA	1.1024	-3.57143e-10	5.37742	8.54358e-06	0.00034809	3.50866	C1CN(CCC1N(C2=CC=CC=C2)C(=O)C3=CC=CO3)CCC4=CC=CC=C4	NA	13653606	C6 H22 N7 O P3 S3	NA	0.969079	-1.73472e-18	4.19088	0.00023626
C31 H74 N10 O8	NA	0.804307	-3.57143e-10	5.61792	4.50527e-06	9.772e-05	4.07702	NA	NA	NA	C10 H18 N2 O S	3-[(2-Aminoethyl)sulfanyl]-6-ethyl-1-azabicyclo[3.2.0]heptan-7-one	0.861451	3.57143e-11	6.01875	1.43653e-06	5.77039e-05	5.20876	NA	NA	NA	C11 H19 N3 O6	ophthalmic acid	0.710951	7.14286e-11	5.22035	1.35994e-05	0.000294972	3.04787	C[N+](C)(C)CCOP([O-])(=O)OC[C@H](NC(=O)CCCCCCCCCCCCCCC/C=C\CCCCCCCC)[C@H](O)/C=C/CCCCCCCCCCCC	NA	NA	C10 H18 N2 O S	3-[(2-Aminoethyl)sulfanyl]-6-ethyl-1-azabicyclo[3.2.0]heptan-7-one	0.71718	-3.57143e-11	5.37017	8.71834e-06	0.000350207	3.48898	CCCCCCCCCCCCCCCCCCCCCCC(=O)N[C@@H](CO)[C@@H](/C=C/CCCCCCCC/C=C\CCC)O	NA	NA	C20 H49 N9 O S	NA	0.50521	7.14286e-10	4.17989	0.000243487
C16 H18 N10 O S	NA	1.11049	3.57143e-10	5.60081	4.7241e-06	9.92962e-05	4.03057	C1CCN(CC1)C2=NC(=C(S2)N=NC3=NC=NN3C4=CC=CC=N4)NC(=O)N	NA	137072521	C10 H18 N2 O3	Desthiobiotin	0.876278	3.57143e-10	6.00793	1.48012e-06	5.80961e-05	5.17951	CCCCCCCCC=CCCCCCCCC(=O)NCCO	C20792	5283454	C11 H19 N3 O6 S	S-methylglutathione	0.636394	-3.71726e-19	5.19834	1.44586e-05	0.000305853	2.98829	CCCCCCCCCCCCC[C@H]([C@H](CO)N)O	C13915	656816	C10 H18 N2 O3	Desthiobiotin	1.30513	1.48691e-18	5.34705	9.30009e-06	0.000358431	3.4262	CCCCCCCCC#CCCCCCCCC(=O)O	C01595	68167	C14 H31 N	NA	1.05316	3.57143e-11	4.15909	0.000257765
C24 H50 N O8 P	phosphatidylserine O-18:0/0:0	0.736633	3.57143e-11	5.60207	4.70767e-06	9.92962e-05	4.03398	CCCCCCCCCCCCCCCCCCOC[C@H](COP(=O)(O)OC[C@@H](C(=O)O)N)O	NA	NA	C10 H18 N2 O3	pro-val	0.854729	7.14286e-10	6.00624	1.48703e-06	5.80961e-05	5.17495	NA	NA	NA	C11 H19 N3 O7	thr-ala-asp	1.02405	1.42857e-10	5.19736	1.44982e-05	0.000305853	2.98562	NA	NA	NA	C10 H18 N2 O3	pro-val	0.715102	1.07143e-09	5.34708	9.29934e-06	0.000358431	3.42628	CN(C)C=O	C03134	6228	C20 H26 N8 O16 P2	NA	1.44182	-3.57143e-10	4.1448	0.000268046
C5 H8 O2 S	3-Methylsulfolene	0.724956	2.56143e-09	5.59722	4.77138e-06	9.92962e-05	4.02082	CC1=CCS(=O)(=O)C1	C03800	70941	C10 H18 N2 O3	Valylproline	0.800638	7.14286e-11	5.9588	1.69543e-06	6.53429e-05	5.0466	CCCCCCCCCCCCCCN1CC(OC(C1)C)C	NA	14993215	C11 H20 N O13 P3 S2	NA	0.765105	-3.57143e-10	5.18523	1.49964e-05	0.000307926	2.95277	NA	NA	NA	C10 H18 N2 O3	Valylproline	0.884489	-2.05998e-18	5.35459	9.10626e-06	0.000358431	3.44667	CCCCN1C(CC(CC1(C)C)C2CC(C(C(C2)C(C)C)OCCCC)C(C)C)(C)C.CC1(CC(CC(N1C)(C)C)C2CCC(CC2)OC)C	NA	162175400	C38 H55 O4 P	NA	0.626369	3.57143e-11	4.14533	0.000267661
C22 H47 N O2	NA	0.6927	-7.24867e-18	5.56729	5.18432e-06	0.000106451	3.93955	CCCCCCCCCCCCCCCCCCN(CCO)CCO	NA	61494	C10 H18 N2 O5	2,4-Diacetamido-2,4,6-trideoxy-alpha-D-mannopyranose	0.796496	-4.70854e-18	5.9429	1.77169e-06	6.73713e-05	5.00356	CCN=C=S	NA	10966	C11 H20 N2 O3	Leu-pro	0.75605	3.57143e-10	5.18835	1.48664e-05	0.000307926	2.96124	c1cc(oc1/C=N/N2CCOC2=O)[N+](=O)[O-]	C07999	5323714	C10 H18 N2 O5	2,4-Diacetamido-2,4,6-trideoxy-alpha-D-mannopyranose	0.760812	1.07143e-09	5.32936	9.77127e-06	0.000365236	3.37818	COC1=C(C=C(C=C1)OC2C(C(C(C(O2)CO)O)O)O)OC	NA	10313649	C4 H7 N3 O4 S	NA	0.503112	7.14286e-10	4.1542	0.000261243
C4 H7 N O4	L-Aspartic acid	1.02047	7.14286e-10	5.55987	5.29206e-06	0.000107234	3.91941	C([C@@H](C(=O)O)N)C(=O)O	C00049	5960	C10 H18 N2 O5	H-ASP-LEU-OH	0.935353	7.27964e-19	5.9007	1.99127e-06	7.37545e-05	4.88924	C(CCCCCN)CCCCC(=O)O	C17233	17083	C11 H20 N2 O6	L-Saccharopine	0.632186	-2.10645e-18	5.1675	1.57551e-05	0.000319248	2.90478	CCCCCCCCCCCCCCCCCCCC(=O)NCCO	NA	3787294	C10 H18 N2 O5	H-ASP-LEU-OH	0.865077	-1.82766e-18	5.32148	9.98891e-06	0.000365236	3.35678	CC.CC.CC.CC.CC1=CC=CC=C1.CC1=CC=CN1.CC1=CC=CO1.CC1=CC=CS1.CC1=CC(=C(O1)C)C	NA	157874462	C41 H78 N5 O4 P	NA	0.508291	3.57143e-11	4.15521	0.000260516
C38 H85 N8 O4 P S	NA	0.818077	-3.57143e-10	5.55296	5.39451e-06	0.00010789	3.90064	NA	NA	NA	C10 H18 N2 O6	N-(4-Amino-1-carboxybutyl)glutamic acid	-0.723131	1.07143e-10	-5.90301	1.97854e-06	7.37545e-05	4.89551	C1CCC(CC1)N	C00571	7965	C11 H21 N O4	N-(tert-Butoxycarbonyl)-L-leucine	0.721351	3.57143e-10	5.15878	1.61422e-05	0.000322844	2.88118	C1C[C@H](NC1)C(=O)O	C00148	145742	C10 H18 N2 O6	N-(4-Amino-1-carboxybutyl)glutamic acid	0.881437	-5.69981e-18	5.32764	9.81856e-06	0.000365236	3.37349	NA	NA	NA	C28 H67 N9 O12	NA	0.668247	3.57143e-10	4.11533	0.000290553
C20 H42 N2 O4	NA	0.656858	7.14286e-11	5.54316	5.54323e-06	0.000109443	3.87402	CCCCCCCCCCCC(=O)NCCCN(C)C.CC(C(=O)O)O	NA	44152448	C10 H18 O2	(2E)-decenoic acid	0.9016	-3.57143e-11	5.88741	2.06594e-06	7.55394e-05	4.85322	c1ccc2c(c1)-c3cccc4c3c(ccc4)C2=O	NA	6697	C11 H21 N O4 P2 S2	NA	0.9962	1.363e-18	5.1052	1.87399e-05	0.000344229	2.73613	NA	NA	NA	C10 H18 O2	(2E)-decenoic acid	0.851109	-3.57143e-11	5.32229	9.96631e-06	0.000365236	3.35898	CC1CCCN1	C00073	13003	C8 H13 N3 O3 S	N4-[(dimethylamino)methylidene]-3,5-dimethylisoxazole-4-sulfonamide	0.805981	-3.57143e-11	4.11971	0.000287091
C29 H56 N O10 P	2-O-glutaroyl-1-O-palmitoyl-sn-glycero-3-phosphocholine	0.787001	-1.23909e-19	5.5138	6.01391e-06	0.000117233	3.79424	CCCCCCCCCCCCCCCC(=O)OC[C@H](COP(=O)([O-])OCC[N+](C)(C)C)OC(=O)CCCC(=O)O	NA	46907872	C10 H19 N O2 S	NA	0.778003	2.97381e-18	5.87814	2.11971e-06	7.65241e-05	4.82809	C1CN2C(CN1)C3=CC=CC=C3CC4=CC=CC=C42	C06869	115194	C11 H21 N O5	3-hydroxybutyrylcarnitine	0.892098	2.91186e-18	5.11596	1.81869e-05	0.000344229	2.76525	CC(C)(C)CC1=NC2=C(N1CC3CC3)C=CC(=C2)S(=O)(=O)C(C)(C)C	NA	56659407	C10 H19 N O2 S	NA	0.885079	7.14286e-10	5.27254	1.14531e-05	0.000413473	3.22388	CCCCCCCCCCOCCN1CCN(CC1)NCCCCCCCCC.C1=CC=C(C=C1)C2=NC=C(C=N2)C(=O)O	NA	160516609	C9 H8 O2	Cinnamic acid	0.577281	-7.14286e-11	4.09425	0.000307782
C13 H24 N6 O6	NA	0.872937	3.71726e-18	5.46229	6.93878e-06	0.000133572	3.65424	C(CC(C(=O)O)NC(=O)CNC(=O)C(CCC(=O)O)N)CN=C(N)N	NA	25216499	C10 H19 N O4	Propionylcarnitine	-0.708112	-3.57143e-10	-5.84228	2.34124e-06	8.34652e-05	4.73085	C[C@H]([C@H](CCC=O)N(C)C)O	C17221	193532	C11 H22 N2 O3	Leu-Val	0.685393	3.57143e-10	5.11719	1.81244e-05	0.000344229	2.76859	CCCCCCCCCCCCCCCCCC(=O)NCCO	C13914	27902	C10 H19 N O4	Propionylcarnitine	0.668246	-7.14286e-10	5.25908	1.18925e-05	0.000418733	3.18732	CC(=O)c1ccc(c(c1)OC)OC	C00328	14328	C17 H27 N O4	Nadolol	0.669808	3.57143e-11	4.0726	0.000326521
C24 H50 N O8 P	phosphatidylserine O-18:0/0:0	0.681894	1.04548e-18	5.44185	7.34405e-06	0.000139628	3.5987	CCCCCCCCCCCCCCCCCCOC[C@H](COP(=O)(O)OC[C@@H](C(=O)O)N)O	NA	NA	C10 H19 N3 O4 P2	NA	0.849915	-3.57143e-11	5.8043	2.60144e-06	9.15965e-05	4.62777	C[N+](C)(C)CCOC(=O)CCCCCCC(=O)OCC[N+](C)(C)C	NA	123990	C11 H22 N2 O4	Diethyl (2,2-dimethyl-1,3-propanediyl)biscarbamate	0.819795	4.30583e-18	5.10903	1.85411e-05	0.000344229	2.7465	NA	NA	NA	C10 H19 N3 O4 P2	NA	-0.953881	-7.14286e-10	-5.26248	1.178e-05	0.000418733	3.19656	CC(C)C1=CC(=CC(=C1)C2CCC(N2P3OC4=CC=CC=C4C5=CC=CC=C5O3)C6=CC(=CC(=C6)C(C)C)C(C)C)C(C)C	NA	132509752	C36 H58 N8 O3 P2	NA	0.655896	-7.14286e-11	4.0603	0.000337662
C3 H5 N O2	oxazolidinone	0.809709	-3.57143e-11	5.43526	7.47986e-06	0.000140475	3.58077	C1COC(=N1)O	C02218	73949	C10 H20 N2 O4	N~6~-(2-Hydroxy-2-methylpropanoyl)-L-lysine	0.820192	1.07143e-09	5.79278	2.68599e-06	9.34201e-05	4.59648	CCCCCCCC/C=C/CCCCCCCC(=O)N	C18786	5353370	C11 H23 N3 O13	NA	0.597354	-3.57143e-11	5.11169	1.84043e-05	0.000344229	2.7537	C(CC(C(=O)O)N)CNC(=O)N	C00327	833	C10 H20 N2 O4	N~6~-(2-Hydroxy-2-methylpropanoyl)-L-lysine	0.818943	-3.57143e-10	5.24379	1.2412e-05	0.000421416	3.14579	C[C@H]1CCCC[C@@H]2[C@@H](CC(=O)O1)[C@H](C=CC2=O)O	C00390	637324	C4 H7 N6 O7 P	NA	0.757924	3.57143e-10	4.05919	0.000338687
C5 H10 N2 O3	DL-Glutamine	0.648589	1.48691e-18	5.38729	8.54671e-06	0.000158578	3.45034	C(CC(=O)N)C(C(=O)O)N	C00303	738	C10 H21 N O	MFCD00130070	0.801883	-3.57143e-11	5.78481	2.74611e-06	9.43603e-05	4.57483	C=CC#CC#CC#CC#CCCC=O	C06643	85775343	C11 H23 N3 O3	Valyllysine	0.824124	-2.72599e-18	5.1138	1.82964e-05	0.000344229	2.75942	NA	NA	NA	C10 H21 N O	MFCD00130070	0.761276	-3.57143e-10	5.24942	1.22178e-05	0.000421416	3.16111	NA	NA	NA	C5 H9 N	1-Piperideine	0.648901	6.96987e-19	4.05418	0.000343341
C18 H39 N O	spisulosine	0.779293	-7.14286e-11	5.33484	9.88896e-06	0.000181298	3.30768	CCCCCCCCCCCCCCC[C@H]([C@H](C)N)O	NA	9925886	C10 H21 N O S	9-methylthiononanaldoxime	0.862439	-7.14286e-11	5.77241	2.84231e-06	9.65031e-05	4.54116	NA	NA	NA	C11 H25 N2 P S	NA	0.678942	-1.23909e-18	5.10451	1.87761e-05	0.000344229	2.73426	c1cc2cccnc2c(c1)O	C19434	1923	C10 H21 N O S	9-methylthiononanaldoxime	0.92947	7.14286e-11	5.24382	1.24108e-05	0.000421416	3.14588	CCC(C)(CCOC(C)(C)CC(CC(C)(C)OCCC(C)(C)N)(CC(C)(C)OCCC(C)(C)N)CC(C)(C)OCC(C)(C)N)N	NA	146249045	C10 H29 N7 O18 P2 S5	NA	0.833834	-4.46072e-18	4.04301	0.000353958
C5 H7 N O3	L-Pyroglutamic acid	0.657002	1.23909e-18	5.32292	1.02224e-05	0.000183777	3.27525	C1CC(=O)N[C@@H]1C(=O)O	C01877	7405	C10 H21 N9 O13 P2	NA	0.805506	-7.14286e-10	5.75471	2.9855e-06	0.000100172	4.49309	CCCCCCCCCCCCCCCCCCCCCCCCC(=O)NCC(=O)O	NA	NA	C11 H25 N4 O16 P S	NA	0.997034	-5.08026e-18	5.05475	2.15665e-05	0.000390735	2.59962	C(O)([C@@H](N)CCCCNC(C(O)(C)C)=O)=O CC(C)(O)C(=O)NCCCC[C@H](N)C(O)=O	C22458	NA	C10 H21 N9 O13 P2	NA	0.87626	3.57143e-11	5.23187	1.28326e-05	0.000429126	3.11343	CCCN1CCCC2C1Cc3cn[nH]c3C2	C03451	54562	C5 H4 N4 O	Hypoxanthin	1.00615	1.07143e-09	4.03643	0.000360362
C8 H13 N3 O3 S	N4-[(dimethylamino)methylidene]-3,5-dimethylisoxazole-4-sulfonamide	1.04028	-3.57143e-11	5.31734	1.03822e-05	0.000183777	3.26008	NA	NA	NA	C10 H21 N9 O16 S	NA	0.871439	3.57143e-10	5.74471	3.06962e-06	0.000101797	4.46592	CC(C)C(=NC=NCNCC12CC3CC(C1)CC(C3)C2)NC4=CC=C(C=C4)P(=O)(C)C	NA	130370604	C11 H25 N7 O2 S2	NA	0.651146	3.57143e-12	5.04278	2.22977e-05	0.000394694	2.56723	CN(C)P.C1=CSC=C1	NA	159112805	C10 H21 N9 O16 S	NA	0.793191	3.57143e-10	5.22889	1.294e-05	0.000429126	3.10534	CC(C)C(=NC=NCNCC12CC3CC(C1)CC(C3)C2)NC4=CC=C(C=C4)P(=O)(C)C	NA	130370604	C10 H13 N4 O8 P	Inosine-5'-monophosphate (IMP)	1.01108	9.91271e-19	4.02341	0.000373366
C8 H14 N2 O4	Proclavaminic acid	1.13036	-7.14286e-10	5.31792	1.03656e-05	0.000183777	3.26165	C1CN(C1=O)[C@@H]([C@@H](CCN)O)C(=O)O	C04504	194953	C10 H22 N2 O4	NA	0.907879	7.14286e-10	5.70124	3.46398e-06	0.000113555	4.34774	C(CC(=O)N[C@@H](CSSC[C@@H](C(=O)NCC(=O)O)NC(=O)CC[C@@H](C(=O)O)N)C(=O)NCC(=O)O)[C@@H](C(=O)O)N	C00127	65359	C11 H28 N5 O17 P3	NA	1.14802	3.57143e-11	5.04305	2.22811e-05	0.000394694	2.56796	c1cc(ccc1CC(C(=O)O)N)O	C00082	6057	C10 H22 N2 O4	NA	0.865438	3.57143e-11	5.21167	1.3578e-05	0.000445107	3.0586	CC1=CC2=C(C=C1C3=NC(=C4C=NC(=CC4=C3)NC(=O)C5CC5C#N)N)OC(=O)N2PC	NA	156477387	C17 H32 N3 O3 P3 S2	[Similar to: L-Glutathione oxidized; ΔMass: -129.0425 Da]	0.510488	-1.07143e-10	4.00906	0.000388231
C4 H9 N S	Thiomorpholine	0.730637	1.42857e-09	5.29708	1.09843e-05	0.000192226	3.20497	C1CSCCN1	C00155	67164	C10 H22 O5	Tetraethylene glycol dimethyl ether	0.722495	-7.14286e-10	5.68601	3.61381e-06	0.000115804	4.30634	CC(=O)c1ccc(c(c1)OC)OC	C00328	14328	C11 H30 N5 O3 P	NA	0.68449	-3.57143e-10	5.00111	2.50418e-05	0.000438231	2.4545	CN(C)CCCC[C@@H](C(=O)O)N	NA	18652078	C10 H22 O5	Tetraethylene glycol dimethyl ether	1.05898	3.57143e-10	5.20719	1.37492e-05	0.0004456	3.04643	CCC(CC(CC(=O)O)OPP)OP	NA	89507434	C7 H4 F3 N O2	4-(trifluoromethyl)nicotinic acid	-0.812366	3.57143e-11	-3.99455	0.000403862
C36 H78 N10 O P2	NA	0.625708	3.57143e-10	5.26269	1.20875e-05	0.000209155	3.11142	NA	NA	NA	C10 H22 O6	PEG n5	0.911557	7.14286e-10	5.68711	3.6028e-06	0.000115804	4.30932	CCCCCC(CCN1C(SCC1=O)CCCCCCC(=O)O)O	NA	21436323	C11 H30 N8 O2 P2 S2	NA	0.598883	0	4.98615	2.61065e-05	0.00045173	2.41407	C([C@@H](C(=O)O)N)C(=O)N	C00152	6267	C10 H22 O6	PEG n5	0.765117	1.48691e-18	5.19081	1.43939e-05	0.000446211	3.00194	CCCC(C)C1(C(=O)NC(=S)NC1=O)CC	C07521	3000715	C4 H9 N O3	L-Threonine	0.538094	-1.07143e-09	3.98474	0.000414775
C22 H51 N5 O6 P2	NA	0.670553	-3.57143e-11	5.25359	1.23977e-05	0.000212138	3.08666	NA	NA	NA	C10 H22 O6	RZ2670000	1.08567	3.71726e-19	5.65266	3.96531e-06	0.000119043	4.21559	C1CCN(CC1)C(=S)SCC(=O)C2=CC=CC=C2	NA	325090	C11 H31 N6 O4 P	NA	0.933918	1.07143e-09	4.97054	2.72669e-05	0.000461632	2.37184	CC(=O)NC(CCCN=C(N)N)C(=O)N1CCCC1C(=O)NC(CC2=CC=C(C=C2)C(=N)N)C#N	NA	162518489	C10 H22 O6	RZ2670000	1.23521	-1.04083e-17	5.19419	1.42583e-05	0.000446211	3.01113	NA	C00869	NA	C40 H85 N8 O4 P S	NA	0.58805	-3.57143e-10	3.9853	0.000414142
C9 H7 N5 O11	NA	0.792484	3.57143e-10	5.24758	1.26067e-05	0.000213344	3.07031	C(C1=C(C(=C(C(=C1[N+](=O)[O-])[N+](=O)[O-])O)[N+](=O)[O-])[N+](=O)[O-])C(C(=O)O)N	NA	140379987	C10 H24 N2 O3	1,1'-Oxybis[3-(ethylamino)-2-propanol]	0.783617	3.57143e-12	5.65585	3.93025e-06	0.000119043	4.22427	CCC(C)CCCCCCCCCCCCC(=O)N1CCCC1	NA	6430518	C11 H7 N O	NA	0.928062	3.57143e-10	4.97039	2.72783e-05	0.000461632	2.37143	NA	NA	NA	C10 H24 N2 O3	1,1'-Oxybis[3-(ethylamino)-2-propanol]	0.894836	3.57143e-10	5.19207	1.4343e-05	0.000446211	3.00538	c1ccc(cc1)C(=O)O	C00180	243	C37 H81 N7 O4 S	NA	0.833711	-3.57143e-11	3.97473	0.000426206
C23 H32 N2 O4 S2	NA	0.81521	-3.57143e-10	5.23478	1.30639e-05	0.000214025	3.0355	CC(C)CN(CC1=CC=C(C=C1)N2CCCS(=O)(=O)CC2)S(=O)(=O)CC3=CC=CC=C3	NA	89659483	C10 H24 N4 O6 S	NA	0.843626	1.51788e-18	5.66283	3.85464e-06	0.000119043	4.24327	CCCCCCCCCCCCN(CCCCCCCCCCCC)C(=O)CN	NA	71349949	C11 H9 N O2	methyl isoquinoline-3-carboxylate	0.800972	-7.14286e-11	4.95838	2.82055e-05	0.000472135	2.33898	NA	NA	NA	C10 H24 N4 O6 S	NA	0.818125	-3.57143e-11	5.19903	1.40669e-05	0.000446211	3.02425	c1cc(ccc1CC(C(=O)O)N)O	C00082	1153	C20 H25 F N4 O	N-({(2R,4S,5R)-5-[3-(4-Fluorophenyl)-1-methyl-1H-pyrazol-5-yl]-1-azabicyclo[2.2.2]oct-2-yl}methyl)acetamide	1.095	1.42857e-09	3.96358	0.0004393
C4 H7 N	3-Pyrroline	0.70036	1.42857e-09	5.23647	1.30026e-05	0.000214025	3.0401	C1C=CCN1	C00049	66059	C10 H24 N8 O S	NA	1.00289	7.14286e-11	5.65804	3.90628e-06	0.000119043	4.23025	CCC(C)(CCOC(C)(C)CC(CC(C)(C)OCCC(C)(C)N)(CC(C)(C)OCCC(C)(C)N)CC(C)(C)OCC(C)(C)N)N	NA	146249045	C11 H9 N O2	NL3680000	0.720891	-1.07143e-09	4.94958	2.89055e-05	0.000478651	2.31518	CCCCCCCCCCCCCCCCCCCCCC(=O)N[C@@H](COP(=O)([O-])OCC[N+](C)(C)C)[C@@H](/C=C/CCCCCCCCCCCCC)O	NA	NA	C10 H24 N8 O S	NA	0.765034	-3.57143e-11	5.18351	1.46908e-05	0.000450517	2.98212	[HH].[HH].[HH].[HH].[HH].[HH].[HH].[HH].[HH].[HH].CCCCCCCCCCCC(=O)OC(CO)COC(=O)C#CC#CC#CC#CC#CC#CC.CC(=O)N	NA	161372990	C6 H11 N4 O3 P S	NA	0.862312	9.91271e-19	3.95863	0.000445251
C45 H87 N2 O6 P	(2S,3R,4E,14Z)-2-[(13Z)-13-Docosenoylamino]-3-hydroxy-4,14-octadecadien-1-yl 2-(trimethylammonio)ethyl phosphate	0.738195	4.39876e-18	5.23745	1.29671e-05	0.000214025	3.04277	C[N+](C)(C)CCOP([O-])(=O)OC[C@H](NC(=O)CCCCCCCCCCC/C=C\CCCCCCCC)[C@H](O)/C=C/CCCCCCCC/C=C\CCC	NA	NA	C10 H25 N8 O9 P3 S	NA	-0.703921	-3.57143e-11	-5.65558	3.93321e-06	0.000119043	4.22354	[O-]P(=O)(OC[C@H](OC(=O)CCCCCCCCCCCCCCC)CO\C=C/CCCCCCCCCCCCCC)OCC[N+](C)(C)C	NA	NA	C11 H9 N7 O	NA	0.813923	-3.57143e-10	4.91039	3.22373e-05	0.000528143	2.2093	CCOC(=O)c1c(c2c(s1)nc3n(c2=O)CCC(CC3)C)C	NA	3239190	C10 H25 N8 O9 P3 S	NA	0.775251	3.57143e-10	5.16651	1.5406e-05	0.000462504	2.93597	NA	NA	NA	C45 H89 N2 O6 P	N-[(13Z)-docosenoyl]sphing-4-enine-1-phosphocholine	0.416275	1.07143e-09	3.94182	0.000466021
C12 H27 N O2	NA	0.722882	-9.91271e-19	5.18347	1.50701e-05	0.000244293	2.89593	CCCCCCCCCCCC(=O)[O-].[NH4+]	NA	159661	C10 H26 N5 O14 P3	NA	1.07382	-7.14286e-10	5.66956	3.78312e-06	0.000119043	4.26158	C1=CC(=CC(=C1)[N+](=O)[O-])C2=NN=C(O2)N	NA	676499	C12 H12 Cl N	NA	0.692031	1.07143e-10	4.86864	3.62101e-05	0.000586984	2.09654	C(CC(C(=O)O)N)CP(=O)(O)O	C13734	NA	C10 H26 N5 O14 P3	NA	0.705003	-3.57143e-10	5.16827	1.53305e-05	0.000462504	2.94074	CCCCCCCCCCCCN1CCC2C(C(CCC2(C1)C)O)C	NA	10383339	C9 H11 N O3	L-Tyrosine	0.897126	3.57143e-11	3.9409	0.000467181
C9 H20 N2 O4	NA	0.913706	-3.57143e-11	5.16971	1.56584e-05	0.000251187	2.85852	C(CCNCC(CO)O)CC(C(=O)O)N	NA	13895084	C10 H26 N6 O10 P2 S2	NA	0.758128	7.14286e-10	5.59174	4.69835e-06	0.00013958	4.04979	NA	NA	NA	C12 H12 N9 O3 P	NA	1.02811	-2.23036e-18	4.85994	3.70976e-05	0.000595107	2.07305	CC1CCCN(C1)CCC(C)N(C)S(=O)(=O)C2=CC=CC3=CC=CC=C32	NA	44268087	C10 H26 N6 O10 P2 S2	NA	0.738441	3.57143e-11	5.1593	1.57196e-05	0.000467003	2.91641	NA	NA	NA	C9 H11 N O2	L-Phenylalanine	0.52918	-3.57143e-10	3.92679	0.000485397
C20 H35 N O3	Palmitoleyl homoserine lactone	0.69946	-3.57143e-11	5.14233	1.68989e-05	0.000268292	2.78406	CCCCCC/C=C\CCCCCCCC(=O)N[C@H]1CCOC1=O	NA	71684635	C10 H27 N7 O S	NA	0.781084	-3.57143e-11	5.58319	4.8117e-06	0.000141474	4.0265	CCCN=P(N(CCC)CCC)(N(CCC)CCC)N(CCC)C=C	NA	134934653	C12 H13 N3 O5	farylhydrazone A	0.578158	1.42857e-11	4.84768	3.83846e-05	0.000609405	2.03997	CCCCCCCCCCCCCCCCCC(=O)O[C@H](COC(=O)CCCCCCCCCCCCCCC)COP(=O)([O-])OCC[N+](C)(C)C	NA	24778686	C10 H27 N7 O S	NA	1.25721	-3.57143e-10	5.15353	1.59753e-05	0.000468038	2.90074	CC=CC1=CC=C(C=C1)C2[C@H]3CN(C[C@@H]2N3)S(=O)(=O)C C/C=C/c1ccc(cc1)C2[C@H]3CN(C[C@@H]2N3)S(=O)(=O)C	NA	139032393	C21 H37 N	NA	-1.13676	7.14286e-10	-3.91406	0.000502423
C3 H5 N7 O S	NA	0.897679	7.14286e-11	5.12721	1.76258e-05	0.00026875	2.74293	NA	NA	NA	C10 H27 N9 O16 S3	NA	0.717777	7.46786e-10	5.57434	4.93188e-06	0.000143528	4.00239	CCCCCCCCCCCCCCCCOCCCNCCCN	NA	106671	C12 H14 Cl N O	norketamine	0.946558	-3.57143e-11	4.83826	3.9404e-05	0.000619206	2.01455	NA	NA	NA	C10 H27 N9 O16 S3	NA	1.01231	-7.43453e-19	5.15114	1.60826e-05	0.000468038	2.89424	O[C@H](C=O)[C@H]1O[C@](O)(C[C@@H](O)[C@H]1O)C(O)=O C1[C@H]([C@H]([C@H](O[C@]1(C(=O)O)O)[C@@H](C=O)O)O)O	C21332	91826598	C6 H13 N3 O3	DL-Citrulline	0.456902	-3.57143e-11	3.90981	0.000508232
C33 H64 N O9 P	1-O-palmitoyl-2-O-(9-oxononanoyl)-sn-glycero-3-phosphocholine	0.814004	6.93889e-18	5.12838	1.75683e-05	0.00026875	2.74612	CCCCCCCCCCCCCCCC(=O)OC[C@H](COP(=O)([O-])OCC[N+](C)(C)C)OC(=O)CCCCCCCC=O	NA	46907874	C10 H4 N2 O18 P2 S2	NA	0.838861	-3.57143e-10	5.56619	5.04516e-06	0.000145341	3.9802	Cn1c(nc(n1)CO)NCCCOc2cccc(c2)CN3CCCCC3	C11805	55473	C12 H14 Cl N O2	clomazone	0.655155	3.57143e-11	4.83071	4.02406e-05	0.000625965	1.99418	NA	C21808	NA	C10 H4 N2 O18 P2 S2	NA	0.720975	3.57143e-11	5.14583	1.63232e-05	0.000470239	2.87983	NA	NA	NA	C6 H11 N3	(2R)-1-(1H-Imidazol-4-yl)-2-propanamine	0.632991	6.19544e-18	3.89592	0.000527697
C5 H14 N O6 P	Glycerylphosphorylethanolamine	0.682295	-7.14286e-10	5.1346	1.72668e-05	0.00026875	2.76302	C(CO)N(CC(CO)O)P(=O)(O)O	C01233	NA	C10 H5 N4 O9 P3 S4	NA	0.818429	1.48691e-18	5.5525	5.24138e-06	0.000147931	3.94291	CCCC(C)C1(C(=O)NC(=S)NC1=O)CC	C07521	3000715	C12 H14 Cl N O2	clomazone	0.829642	-7.14285e-12	4.82593	4.078e-05	0.000628012	1.98127	NA	NA	NA	C10 H5 N4 O9 P3 S4	NA	1.12554	3.57143e-10	5.11938	1.75765e-05	0.000501283	2.80803	CCOc1cc2c(cc1OCC)[nH]c(=S)n(c2=O)CCCOC	NA	3242750	C22 H43 N O2	N-gondoylethanolamine	0.529554	-3.57143e-10	3.89169	0.000533758
C7 H16 N4 O2	Homo-L-arginine	0.805698	3.57143e-11	5.12767	1.76032e-05	0.00026875	2.74418	C(CCNC(=N)N)C[C@@H](C(=O)O)N	C01924	9085	C10 H6 Cl N2 O18 P3 S5	NA	-1.47784	7.14286e-09	-5.54812	5.30572e-06	0.000147931	3.93099	C1C2CC3CC1CC(C2)C3(CC4=CC(=CC=C4)Cl)CC5=NNN=N5	NA	73213122	C12 H14 N2 S	MFCD01103858	0.639453	-7.14286e-10	4.81219	4.23686e-05	0.000646016	1.94421	C(CO)N(CC(CO)O)P(=O)(O)O	C01233	NA	C10 H6 Cl N2 O18 P3 S5	NA	0.863404	-3.57143e-11	5.05926	2.07955e-05	0.000587215	2.64486	CC(C)(C)CC1=C2CCC3CNCCN3C2=NC=C1	C11775	134265622	C6 H6 N2 O	Nicotinamide	0.617191	-4.2129e-18	3.8673	0.000570127
C22 H43 N O2	N-gondoylethanolamine	0.695054	-3.57143e-10	5.10796	1.85965e-05	0.000280771	2.69058	CCCCCCCC/C=C\CCCCCCCCCC(=O)NCCO	NA	5283452	C10 H7 Cl	NA	0.757218	1.363e-18	5.55303	5.23363e-06	0.000147931	3.94436	CCCCCCCCCCCCCCCCCC(=O)NCCCN(C)C	NA	62109	C12 H16 N2 O	Psilocin	0.783488	3.57143e-11	4.79983	4.38501e-05	0.00066205	1.91089	CC1CN(C(=O)NC1=O)[C@H]2C[C@@H]([C@H](O2)CO)O	C20387	165328	C10 H7 Cl	NA	0.771442	-3.57143e-11	5.04656	2.15471e-05	0.000602474	2.61041	CC1=CC(=O)N(C(=C1)C2CCCCC2)O.C(CO)N	NA	38911	C33 H63 N O2	NA	0.66837	7.14285e-12	3.85546	0.000588633
C43 H87 N2 O7 P	N-2-hydroxy-henicosanoyl-15-methylhexadecasphing-4-enine-1-phosphocholine	0.712339	1.5566e-18	5.09931	1.905e-05	0.000284825	2.66706	CCCCCCCCCCCCCCCCCCCC(C(=O)N[C@@H](COP(=O)([O-])OCC[N+](C)(C)C)[C@@H](/C=C/CCCCCCCCCC(C)C)O)O	NA	70679175	C10 H7 Cl N6	NA	0.868455	-8.67362e-19	5.54564	5.34253e-06	0.000147931	3.92424	S=C=N/CCSC	NA	11528349	C12 H16 N2 O S	[Similar to: Ketamine; ΔMass: -0.9937 Da]	0.633058	-3.57143e-11	4.79124	4.49108e-05	0.000665025	1.88772	C=CC(C#N)O	NA	22060	C10 H7 Cl N6	NA	0.672126	-1.07143e-09	5.03357	2.23449e-05	0.000617469	2.57515	CCCCCCCOc1ccc(cc1)C(=O)O	C10497	85154	C8 H9 N	Indoline	0.513721	3.57143e-10	3.84903	0.00059893
C6 H11 N O2	Vigabatrin	0.809355	1.07143e-09	5.07497	2.03861e-05	0.000301871	2.6009	C=CC(CCC(=O)O)N	C00408	5665	C10 H7 N O S	NA	0.810977	3.57143e-11	5.51507	5.81794e-06	0.000159546	3.84095	CC(C)(C)NSC1=NC2=CC=CC=C2S1	NA	7230	C12 H16 N2 S	Xylazine	0.637736	-3.57143e-10	4.79405	4.45605e-05	0.000665025	1.89531	C1CCN(C1)N=O	C08305	13591	C10 H7 N O S	NA	0.852919	-4.02704e-18	5.03083	2.25164e-05	0.000617469	2.56773	CCCC[N+](CCCC)(CCCC)CCCC.C1C2CC3CC1CC(C2)(C3)C(=O)[O-]	NA	139207925	C15 H16 N2 O	2-[(7-methyl-2,3-dihydro-1H-inden-4-yl)oxy]pyridin-3-amine	1.18916	3.57143e-10	3.83528	0.000621564
C8 H13 N O7 P2 S	NA	0.599574	3.57143e-10	5.06667	2.08627e-05	0.000305986	2.57834	CC1=CC=C(C=C1)S(=O)NC(P(=O)(O)O)P(=O)(O)O	NA	122696211	C10 H9 N	6-Methylquinoline	0.766722	1.07143e-09	5.50926	5.91308e-06	0.000160069	3.8251	CCCCCCCCCCCCCCCCCC(CC(=O)c1ccccc1)O	C21960	NA	C12 H16 N4 O S	Thiamine	0.594081	-7.24867e-18	4.77468	4.70269e-05	0.000686316	1.84309	CCCCCCCCCCCCCCCCCCN(CCO)CCO	NA	61494	C10 H9 N	6-Methylquinoline	0.846083	-7.14286e-09	5.02693	2.27632e-05	0.000618293	2.55716	c1cc(ccc1CNC(=O)[C@@H]2CCN2C(=O)[C@@H](C3CCCCC3)NCC(=O)O)C(=N)N	C21551	183797	C44 H74 N8 O	NA	0.486151	3.57143e-11	3.83653	0.000619475
C14 H31 N O2	tetradecasphinganine	0.724257	7.14286e-11	5.06007	2.12497e-05	0.000308722	2.5604	CCCCCCCCCCC[C@H]([C@H](CO)N)O	NA	12590335	C10 H9 N O	4-Methylcarbostyril	0.812146	-3.57143e-10	5.50707	5.94926e-06	0.000160069	3.81914	NA	NA	NA	C12 H17 N3 O3 S	NA	0.583869	3.57143e-11	4.77306	4.72399e-05	0.000686316	1.83871	NA	NA	NA	C10 H9 N O	4-Methylcarbostyril	0.72468	5.5759e-19	5.02342	2.29883e-05	0.000618515	2.54762	CC/C=C\CC(CC(=O)OC(CC(=O)[O-])C[N+](C)(C)C)O	NA	71464491	C11 H30 N5 O3 P	NA	0.618342	-3.57143e-10	3.7873	0.000707222
C11 H23 N3 O13	NA	0.745884	-3.57143e-11	5.00268	2.49322e-05	0.000358837	2.40446	NA	NA	NA	C10 H9 N O	6-Methoxyquinoline	1.38439	-3.57143e-10	5.49195	6.20549e-06	0.000162368	3.77795	CCOC(=O)C(=C)C(C1=CC=CC=C1Cl)O	NA	11402215	C12 H18 N2	MFCD00463574	0.647847	-3.57143e-10	4.76103	4.8846e-05	0.000703018	1.8063	CCCCCCCC/C=C\CCCCCCCCCC(=O)NCCO	NA	5283452	C10 H9 N O	6-Methoxyquinoline	0.752034	-1.07143e-09	4.97262	2.64975e-05	0.000706271	2.40986	CC(=O)N[C@@H](Cc1c[nH]c2c1cccc2)C(=O)O	C03137	2002	C13 H27 N O3	NA	0.826693	-7.14286e-10	3.78522	0.000711186
C36 H67 N O10	NA	-1.05769	3.71726e-19	-4.98558	2.61483e-05	0.000372855	2.35801	CCC1C(C(C(N(CC(CC(C(C(C(C(C(=O)O1)C)OC2CC(CC(O2)C)(C)OC)C)OC3C(CCC(O3)C)O)C)C)C)C)O)(C)O	NA	156853333	C10 H9 N O S2	3-amino-5-(thien-2-yl)thiophene-2-carboxamide	0.82442	3.57143e-10	5.49418	6.16701e-06	0.000162368	3.78402	NA	NA	NA	C12 H19 N3 S3	N-Bicyclo[2.2.1]hept-2-yl-N'-(2,5-dithia-7-azabicyclo[2.2.1]hept-7-yl)thiourea	0.57353	3.57143e-10	4.75127	5.01892e-05	0.000715661	1.78001	C1CNC(=O)N1	C11119	NA	C10 H9 N O S2	3-amino-5-(thien-2-yl)thiophene-2-carboxamide	0.716617	3.57143e-11	4.96574	2.70116e-05	0.000713305	2.39124	CC(C)C[C@@H](C(=O)O)/N=C(\CC[C@@H](C(=O)O)N)/O	NA	151023	C4 H7 N O	3-Hydroxybutanenitrile	0.592285	-7.14286e-10	3.77744	0.000726204
C5 H9 N O2	Proline	0.695833	3.57143e-10	4.97629	2.68334e-05	0.000379114	2.33279	C1C[C@H](NC1)C(=O)O	C00148	145742	C10 H9 N O2	Indole-3-acetic acid	1.38439	-3.57143e-10	5.49195	6.20549e-06	0.000162368	3.77795	C(COP(=O)(O)OCCOCCO)CCl	NA	154120553	C12 H19 N7 O9 S	NA	0.726938	1.49893e-09	4.73453	5.25811e-05	0.000742888	1.7349	CCCCC1CN(CCC12CCN(CC2)C3(CCN(CC3)C(=O)C4=C(N=CN=C4C)C)C)CC5CCOCC5	NA	25230969	C10 H9 N O2	Indole-3-acetic acid	1.00572	3.57143e-11	4.91682	3.09712e-05	0.000810365	2.25866	C1C(CSC2=NC3=CC=CC=C3N21)O	C14081	380631	C5 H11 N O2 S	L-(-)-methionine	0.486568	1.07143e-10	3.77544	0.000730125
C20 H41 N O2	Stearoylethanolamide	0.662243	3.57143e-10	4.94435	2.9329e-05	0.000410606	2.24607	CCCCCCCCCCCCCCCCCC(=O)NCCO	C13914	27902	C10 H9 N O2 S	2-(1H-indol-3-ylthio)acetic acid	0.895441	-3.48494e-18	5.48739	6.28507e-06	0.000162955	3.7655	CC(=O)c1cc(cc2c1CCC2(C)C)C(C)(C)C	C08450	61585	C12 H21 N O4	3-Hydroxy-N-[(3S)-2-oxotetrahydro-3-furanyl]octanamide	0.750294	6.93889e-18	4.727	5.36927e-05	0.000751698	1.71463	CCCCCCCCCCCCCCCC(=O)OC[C@H](COP(=O)([O-])OCC[N+](C)(C)C)OC(=O)CCCCCCCC=O	NA	46907874	C10 H9 N O2 S	2-(1H-indol-3-ylthio)acetic acid	0.69881	7.14286e-10	4.91059	3.15151e-05	0.000812005	2.24179	NA	NA	NA	C19 H47 N9 O4 S	NA	0.570647	-7.14286e-11	3.76237	0.000756182
C26 H50 N O7 P	1-Linoleoyl-2-Hydroxy-sn-glycero-3-PC	0.553649	-7.14286e-11	4.93731	2.99095e-05	0.000414905	2.22696	CCCCC/C=C\C/C=C\CCCCCCCC(=O)OC[C@H](COP(=O)([O-])OCC[N+](C)(C)C)O	NA	NA	C10 H9 N O2 S2	NA	0.805943	-1.09969e-18	5.47838	6.44495e-06	0.000163634	3.74096	CCCCCCCC1=CC(=CC=C1)CCC=CC2CSC(=N2)C3CC3C	NA	44323009	C12 H21 N O4	3-Hydroxy-N-[(3S)-2-oxotetrahydro-3-furanyl]octanamide	1.36538	1.13067e-18	4.7209	5.46104e-05	0.000757657	1.69822	NA	NA	NA	C10 H9 N O2 S2	NA	0.815661	-1.61081e-18	4.90959	3.16033e-05	0.000812005	2.23908	CC(C)(C)C1=CC(=CC(=C1O)C(C)(C)C)SC2(CCN(CC2)C(=O)CCC(=O)O)SC3=CC(=C(C(=C3)C(C)(C)C)OCCCO)C(C)(C)C	NA	88963737	C7 H7 N O2	3-Pyridylacetic acid	0.550982	1.07143e-10	3.76009	0.000760834
C42 H93 N5 O7 P2	NA	0.637421	4.95635e-19	4.93414	3.01749e-05	0.000414905	2.21835	NA	NA	NA	C10 H9 N O3 S	Methyl 3-formyl-1H-indole-2-sulfinate	0.771376	-2.10645e-18	5.47625	6.48339e-06	0.000163634	3.73515	CC(C)[C@H](C)C1OC1[C@@H](C)[C@H]1CC[C@H]2[C@@H]3CC[C@@H]4C[C@@H](O)CC[C@]4(C)[C@H]3CC[C@@]21C	C02483	NA	C12 H21 N3 O7 S2	NA	0.663547	2.72599e-18	4.68382	6.05353e-05	0.00083236	1.59845	CC(C)C[C@@H](C(=O)O)NC(=O)[C@H](CCCCN)N	NA	7016103	C10 H9 N O3 S	Methyl 3-formyl-1H-indole-2-sulfinate	0.839565	7.14286e-10	4.90326	3.21676e-05	0.000819125	2.22193	S(/C1=N/CC3(S1)c2ccccc2N(OC)C3OC)C	NA	NA	C25 H42 N2 O3	NA	0.531552	3.57143e-10	3.74041	0.000802033
C32 H69 N9 O4 S	NA	-0.724575	7.14286e-11	-4.92159	3.12479e-05	0.000425856	2.18429	NA	NA	NA	C11 H10 N6	NA	0.837382	2.88088e-18	5.47956	6.42392e-06	0.000163634	3.74415	C1CNCCC1C(=O)N	C02837	3772	C12 H21 N9 O13 P2	NA	-0.500573	3.57143e-10	-4.65255	6.60275e-05	0.000899844	1.51437	CCC(C)C(CO)NC(=O)C1=CC=C(N1CC)C(CC)(CC)C2=CC(=C(C=C2)OCCC(CC)(CC)O)C	NA	137641111	C11 H10 N6	NA	0.804351	-7.14286e-11	4.88767	3.36001e-05	0.000848031	2.17972	CCN(CC)CC.CC(=CCC(CO)C(=C)C)C.CC(=CCC(COC(=O)C)C(=C)C)C.CC(=O)OC(=O)C	NA	160765204	C23 H38 O4	2-Arachidonoyl glycerol	0.538282	-3.57143e-10	3.73306	0.000817998
C9 H11 N O2	L-Phenylalanine	0.659888	-3.57143e-10	4.89671	3.34887e-05	0.000452391	2.11678	c1ccc(cc1)CC(C(=O)O)N	C00079	6140	C11 H11 Cl	[Similar to: Norketamine; ΔMass: -45.0215 Da]	0.811787	-3.57143e-10	5.45986	6.78689e-06	0.000169791	3.69047	CCCCCCCCCCNCCO.C1CC(CNC1)C(=O)O	NA	162051781	C12 H21 N9 O5 S	NA	0.643384	3.57143e-10	4.63863	6.86291e-05	0.000927094	1.47696	NA	NA	NA	C11 H11 Cl	[Similar to: Norketamine; ΔMass: -45.0215 Da]	0.711319	-3.57143e-11	4.88124	3.42099e-05	0.000854755	2.16229	NA	NA	NA	C5 H7 N O3	L-Pyroglutamic acid	0.461162	1.23909e-18	3.73626	0.000811011
C7 H14 N2 O3	N~2~-Acetyl-L-ornithine	0.646258	7.14286e-11	4.87428	3.56456e-05	0.000477342	2.05596	C/C(=N/[C@@H](CCCN)C(=O)O)/O	C00437	439232	C11 H11 Cl	NA	0.814073	7.14286e-12	5.44819	7.01159e-06	0.000172325	3.65865	CCCCCCCCCCCC(=O)NCCNCCN.CC(=O)O	NA	44149968	C12 H22 N2 O2	nylon cyclic dimer	0.811	7.14286e-11	4.63213	6.9878e-05	0.000935757	1.45951	NA	NA	NA	C11 H11 Cl	NA	0.740616	3.65531e-18	4.87857	3.44659e-05	0.000854755	2.15507	NA	NA	NA	C9 H10 O4	3-(3,4-dihydroxyphenyl)propanoic acid	0.488674	-3.57143e-11	3.71166	0.000866193
C45 H89 N2 O6 P	N-[(13Z)-docosenoyl]sphing-4-enine-1-phosphocholine	0.513212	1.07143e-09	4.85975	3.71175e-05	0.000492767	2.01654	CCCCCCCCCCCCC/C=C/[C@H]([C@H](COP(=O)([O-])OCC[N+](C)(C)C)NC(=O)CCCCCCCCCCC/C=C\CCCCCCCC)O	NA	52931203	C11 H11 Cl O	NA	1.0712	7.14286e-10	5.44525	7.06945e-06	0.000172325	3.65063	CSC(=S)NCCO	C21871	13277332	C12 H22 N6 O12 P2	NA	0.740514	-7.14286e-10	4.62593	7.10898e-05	0.000943778	1.44287	C(CCNC(=N)N)C[C@@H](C(=O)O)N	C01924	9085	C11 H11 Cl O	NA	0.710531	-3.57143e-11	4.85241	3.70799e-05	0.000880268	2.08426	C[N+](C)(C)CCOC(=O)CCCCCCC(=O)OCC[N+](C)(C)C	NA	123990	C15 H42 N9 O P	NA	0.829465	-3.57143e-11	3.69632	0.000902441
C7 H16 N4 O2	Homo-L-arginine	0.77729	-7.14286e-10	4.85567	3.75406e-05	0.000494124	2.0055	C(CCNC(=N)N)C[C@@H](C(=O)O)N	C01924	9085	C11 H11 N O2	158031	0.667219	4.95635e-19	5.45068	6.96295e-06	0.000172325	3.66545	NA	NA	NA	C12 H22 O11	D-(+)-Maltose	0.642655	3.57143e-11	4.59387	7.77021e-05	0.00102275	1.35681	CCCCCCCCCCCCCCCCCCC(=O)N[C@@H](COP(=O)([O-])OCC[N+](C)(C)C)[C@@H](/C=C/CCCCCCCCCCCCC)O	NA	52931171	C11 H11 N O2	158031	0.678344	-3.57143e-11	4.8488	3.74554e-05	0.000880268	2.0745	CCCN=P(N(CCC)CCC)(N(CCC)CCC)N(CCC)C=C	NA	134934653	C6 H8 N2	2,6-Dimethylpyrazine	0.587878	7.14286e-11	3.69589	0.000903472
C9 H8 O2	Cinnamic acid	0.683736	-7.14286e-11	4.84926	3.82166e-05	0.00049876	1.98811	c1ccc(cc1)/C=C/C(=O)O	C00423	444539	C11 H11 N O2	Methyl indole-3-acetate	1.03014	-2.23036e-18	5.43868	7.20029e-06	0.000174027	3.63272	C1CCN=CC1	C06181	68161	C12 H22 O11	D-(+)-Maltose	0.736585	3.06674e-18	4.58706	7.91836e-05	0.00103341	1.33854	C(CC=O)CC(C(=O)[O-])[NH3+]	C04076	207	C11 H11 N O2	Methyl indole-3-acetate	0.727114	-3.57143e-10	4.86279	3.60198e-05	0.000880268	2.11235	COC1CCN(CC1)C2=CC=CC3=C2CCN(C3C(=O)NC4=CC=C(C=C4)C(=O)O)C(=O)C5=CC=C(C=C5)N	NA	73673693	C12 H23 N O4	2-methylbutyrylcarnitine	0.961185	7.14286e-10	3.69026	0.000917155
C23 H57 N9 O P2	NA	0.625738	7.14286e-12	4.78821	4.52912e-05	0.000586122	1.82271	NA	NA	NA	C11 H11 N O3	Indole-3-lactic acid	0.7332	-3.57143e-10	5.42506	7.47934e-06	0.000179253	3.59559	CCCCCCCCCCCCCCCCCC(=O)N	C13846	31292	C12 H22 O11	D-(+)-Maltose	0.649062	3.57143e-10	4.56731	8.36407e-05	0.00108241	1.28558	CCCCC(CC)OC(=O)C1CCCC(C1)NC(=O)NC23CC4CC(C2)CC(C4)C3	NA	59168635	C11 H11 N O3	Indole-3-lactic acid	0.760191	-8.67362e-19	4.8543	3.68839e-05	0.000880268	2.08939	S=C=N/CCSC	NA	11528349	C9 H17 N O5	D-PANTOTHENIC ACID	0.658331	-7.14286e-10	3.68449	0.000931411
C25 H42 N2 O3	NA	0.676385	3.57143e-10	4.75957	4.90444e-05	0.000629256	1.74522	CCCCC(CC)OC(=O)C1CCCC(C1)NC(=O)NC23CC4CC(C2)CC(C4)C3	NA	59168635	C11 H11 N O4	3-(6-hydroxyindol-3-yl)lactic acid	0.932461	3.57143e-10	5.41039	7.79212e-06	0.000185193	3.55558	c1ccc(cc1)C(=O)O	C00180	243	C12 H23 N O10	2-Amino-2-deoxy-3-O-beta-D-galactopyranosyl-beta-D-glucopyranose	0.722723	3.34554e-18	4.55622	8.62511e-05	0.00110689	1.25586	NA	NA	NA	C11 H11 N O4	3-(6-hydroxyindol-3-yl)lactic acid	0.765099	-3.57143e-10	4.85435	3.68797e-05	0.000880268	2.0895	C1CSCCN1	C00155	67164	C29 H41 N3 O6	N-[(2S,4aR,12aS)-2-[2-(cyclohexylmethylamino)-2-oxoethyl]-5-methyl-6-oxo-2,3,4,4a,12,12a-hexahydropyrano[2,3-c][1,5]benzoxazocin-8-yl]oxane-4-carboxamide	0.506489	-7.14286e-10	3.66075	0.000992281
C8 H16 N8 O3	NA	0.95557	3.57143e-10	4.75667	4.94415e-05	0.000629256	1.73737	CCC1=C(C(=CO1)O)O.C(=NN)N=N.C(=NN)N=N	NA	158796897	C11 H11 N7 O4	2-hydroxy-N-[1-(5-nitro-2-tetrazolyl)propan-2-ylideneamino]benzamide	1.03007	6.50521e-18	5.39988	8.0242e-06	0.000189132	3.52693	CC1CC(CC(N1)C)N(CCCCCCN(C2CC(NC3(C2)CC3)C)C4=NC(=NC(=N4)NC(C)(C)CC(C)(C)C)C(C)(C)C)C(C)(C)C	NA	142246037	C12 H23 N O4	2-methylbutyrylcarnitine	0.807776	-3.57143e-11	4.53738	9.08723e-05	0.00113775	1.20539	C.CC1CN(CCN1C(C)C(=C)NC)C.CC1CN(CCN1C(=O)C(C)(C)C)C.CN1CCN(CC1)CC2CC2	NA	157200192	C11 H11 N7 O4	2-hydroxy-N-[1-(5-nitro-2-tetrazolyl)propan-2-ylideneamino]benzamide	0.92445	6.50521e-18	4.84621	3.77275e-05	0.000880268	2.06749	CC1CC(CC(N1)C)N(CCCCCCN(C2CC(NC3(C2)CC3)C)C4=NC(=NC(=N4)NC(C)(C)CC(C)(C)C)C(C)(C)C)C(C)(C)C	NA	142246037	C12 H23 N O4	2-methylbutyrylcarnitine	0.937373	2.8499e-18	3.65671	0.00100301
C13 H35 N6 O3 P S2	NA	0.926048	1.363e-18	4.74569	5.09739e-05	0.00063821	1.70766	NA	NA	NA	C11 H12 N2 O S	1-[1-(1-Benzothiophen-2-yl)ethyl]urea	0.763381	-1.07143e-10	5.39498	8.13468e-06	0.000190165	3.51357	CCCSC1=NC2=C(C(=O)N1C3=CC=CC=C3)SCC2	NA	2052828	C12 H23 N O4	2-methylbutyrylcarnitine	0.756863	-7.14286e-11	4.53988	9.02447e-05	0.00113775	1.21209	NA	NA	NA	C11 H12 N2 O S	1-[1-(1-Benzothiophen-2-yl)ethyl]urea	0.714528	3.57143e-10	4.84155	3.82224e-05	0.000880268	2.05487	CCCCCC=CCC=CCCCCCCCCOCC(CN(C)C)OCCCCCCCCC=CCC=CCCCCC	NA	11570822	C17 H32 N4 O4	PLK	0.627039	-7.14285e-12	3.64741	0.00102815
C5 H12 N O5 P	APV	0.674745	1.07143e-10	4.74702	5.07855e-05	0.00063821	1.71127	C(CC(C(=O)O)N)CP(=O)(O)O	C13734	NA	C11 H12 N2 O S2	3-Ethyl-5-[(5-methyl-2-thienyl)methylene]-2-thioxo-4-imidazolidinone	1.30704	3.57143e-11	5.3892	8.26708e-06	0.000191689	3.49781	C1=CC=C2C(=C1)C=CC=C2CCl	C19688	6845	C12 H23 N O5	3-Hydroxy-3-[(3-methylbutanoyl)oxy]-4-(trimethylammonio)butanoate	0.96565	-7.14286e-10	4.54301	8.94661e-05	0.00113775	1.22047	C1CN(C1=O)[C@@H]([C@@H](CCN)O)C(=O)O	C04504	194953	C11 H12 N2 O S2	3-Ethyl-5-[(5-methyl-2-thienyl)methylene]-2-thioxo-4-imidazolidinone	0.916903	-7.14286e-10	4.84108	3.82725e-05	0.000880268	2.0536	C1=CC(=CC(=C1)[N+](=O)[O-])C2=NN=C(O2)N	NA	676499	C5 H10 N2 O3	DL-Glutamine	0.43862	1.48691e-18	3.64325	0.00103961
C42 H84 N O8 P	1-hexadecanoyl-2-octadecanoyl-sn-glycero-3-phosphocholine	0.565258	1.42857e-11	4.73951	5.18569e-05	0.000644029	1.69095	CCCCCCCCCCCCCCCCCC(=O)O[C@H](COC(=O)CCCCCCCCCCCCCCC)COP(=O)([O-])OCC[N+](C)(C)C	NA	24778686	C11 H12 N2 O2	L-Tryptophan	0.853968	3.57143e-10	5.38431	8.38075e-06	0.000192757	3.48448	CC1=CC=CC=C1C2=NN=C(S2)N3CCC(CC3)N4CCCCC4	NA	53320491	C12 H23 N4 O11 P	NA	0.570506	3.57143e-11	4.50222	0.000100165	0.00124399	1.11128	[HH].[HH].[HH].CC.CC(C)(C)C(C1NC=C(N1)C2=CC=C(C=C2)C3=CC=C(C=C3)C4=CN=C(N4)C(C(C)(C)C)NC(=O)C(C)(C)C5CCCC5)N=C(N(C)C)N(C)C	NA	144773421	C11 H12 N2 O2	L-Tryptophan	0.646657	-1.07143e-09	4.84836	3.75012e-05	0.000880268	2.07332	c1cc(ccc1CC(C(=O)O)N)O	C00082	6057	C6 H11 N O2	Vigabatrin	0.572849	-7.14286e-10	3.64447	0.00103624
C37 H78 N10 O3 S	NA	0.665557	3.57143e-12	4.73036	5.31938e-05	0.000650877	1.66619	NA	NA	NA	C11 H12 N2 O3	5-Hydroxy-DL-tryptophan	0.899906	3.71726e-19	5.37374	8.63176e-06	0.000196942	3.45567	CC(C)CN(CC1=CC=C(C=C1)N2CCCS(=O)(=O)CC2)S(=O)(=O)CC3=CC=CC=C3	NA	89659483	C12 H25 N O7	NA	0.797571	3.57143e-11	4.47048	0.00010936	0.00133663	1.02643	CCCCCCCCC=CCCCCCCCCN.CCCCCC=CCC=CCCCCCCCC(=O)O	NA	44145074	C11 H12 N2 O3	5-Hydroxy-DL-tryptophan	0.795703	-7.14286e-10	4.83448	3.89848e-05	0.000889478	2.03574	c1nc2c(n1[C@H]3C[C@@H]([C@H](O3)CO)O)NC4=NCCCN4C2=O	NA	NA	C51 H110 N5 O5 P	NA	-0.798277	3.57143e-10	-3.63691	0.0010573
C7 H13 N O2	DL-Stachydrine	0.681116	3.57143e-11	4.72995	5.32535e-05	0.000650877	1.6651	C[N+]1(CCC[C@H]1C(=O)[O-])C	C04114	555	C11 H12 O	2-Phenyl-4-pentenal	0.83395	-5.08026e-18	5.34247	9.41978e-06	0.000211537	3.37039	CCCCCCCC(=O)N(CCO)CCO	NA	76499	C12 H25 N2 O14 P3 S3	NA	0.613876	3.34554e-18	4.47159	0.000109025	0.00133663	1.02939	C1C=CC(=O)O1	C00106	NA	C11 H12 O	2-Phenyl-4-pentenal	1.16451	3.57143e-11	4.81622	4.10251e-05	0.000925694	1.98635	NA	NA	NA	C5 H8 O2 S	3-Methylsulfolene	0.470387	2.56143e-09	3.63175	0.0010719
C16 H30 N4 O6	NA	0.630361	1.47142e-18	4.7164	5.52979e-05	0.000667283	1.62845	CCC(C)C(C(=O)O)NC(=O)C(CC(=O)O)NC(=O)C(CCCCN)N	NA	90478376	C11 H12 O	2-Phenyl-4-pentenal	0.713738	-1.07143e-09	5.34519	9.34846e-06	0.000211537	3.3778	CCCCCCCOc1ccc(cc1)C(=O)O	C10497	85154	C12 H25 N3 O3	lys-leu	0.770596	7.14285e-12	4.44515	0.000117295	0.00142232	0.958774	CCCCCCCCCCCCCCCCCC(=O)CC1CC(CN(C1=O)CCCCCCCC)C	NA	160544836	C11 H12 O	2-Phenyl-4-pentenal	0.717247	1.51788e-18	4.81451	4.12213e-05	0.000925694	1.98173	CCCCCCCCCCCCN(CCCCCCCCCCCC)C(=O)CN	NA	71349949	C18 H34 N2 O8	NA	0.762852	-1.98254e-18	3.62692	0.00108574
C8 H9 N	Indoline	0.629343	3.57143e-10	4.71533	5.54625e-05	0.000667283	1.62556	c1ccc2c(c1)CCN2	C00250	10328	C11 H13 N O3	DL-2-(acetylamino)-3-phenylpropanoic acid	0.940546	1.07143e-09	5.33461	9.62894e-06	0.000214545	3.34895	C(CCN)CC(C(=O)O)N	C16440	866	C12 H25 N3 O4	NA	0.734746	-3.57143e-10	4.4334	0.000121167	0.00145779	0.927416	NA	NA	NA	C11 H13 N O3	DL-2-(acetylamino)-3-phenylpropanoic acid	0.763815	1.07143e-10	4.80845	4.19249e-05	0.000934139	1.96534	CSC1=CC=CC(=C1)NC(=S)N	NA	2731100	C26 H57 N3 O3 S	NA	0.55658	3.57143e-11	3.61034	0.00113463
C6 H11 N O3	Allysine	0.752405	3.06674e-18	4.68558	6.02404e-05	0.000719149	1.54518	C(CC=O)CC(C(=O)[O-])[NH3+]	C04076	207	C11 H13 O5 P	NA	-1.05475	5.32808e-18	-5.31913	1.00548e-05	0.000222296	3.30671	NA	NA	NA	C12 H26 O7	PEG n6	0.959898	-1.07143e-09	4.41307	0.000128168	0.00153006	0.873194	CCCCCCCCC(=O)[O-].[NH4+]	NA	21902950	C11 H13 O5 P	NA	0.708033	1.07143e-09	4.80107	4.27981e-05	0.000946202	1.94539	CCN=C=S	NA	10966	C4 H9 N S	Thiomorpholine	0.498381	1.42857e-09	3.61323	0.00112595
C5 H12 N6 O4 P2	NA	1.01523	7.14286e-10	4.66902	6.30751e-05	0.000747198	1.50047	C(CO[PH+]=O)O[PH+]=O.C1(=NC(=NC(=N1)N)N)N	NA	157156523	C11 H14 N2 O S2	NA	0.923378	-4.15095e-18	5.30769	1.03813e-05	0.00022775	3.27553	NA	NA	NA	C12 H27 N O2	NA	0.662626	-3.57143e-11	4.39308	0.000135439	0.00153365	0.819938	COc1ccc2c(c1)cccn2	C00637	14860	C11 H14 N2 O S2	NA	0.806932	-8.59617e-19	4.79381	4.36746e-05	0.000958154	1.92576	C[C@H]1CN[C@@H](COC2=C(C=CC(=C2)NC(=O)NC3=C(ON=C3C)C)C(=O)N(C[C@H]1OC)C)C Cc1c(c(on1)C)NC(=O)Nc2ccc3c(c2)OC[C@H](NC[C@@H]([C@@H](CN(C3=O)C)OC)C)C	NA	54631686	C8 H9 N O	2-Acetyl-4-methylpyridine	0.471904	-2.29619e-18	3.61338	0.00112552
C18 H35 N O	(9Z)-9-Octadecenamide	0.955347	2.18389e-18	4.6535	6.58533e-05	0.000774153	1.45857	CCCCCCCC/C=C\CCCCCCCC(=N)O	C18786	5283387	C11 H14 N2 O S2	NA	1.27273	3.57143e-09	5.29619	1.07207e-05	0.000228517	3.24414	C(O)([C@@H](N)CCCCNC(C(O)(C)C)=O)=O CC(C)(O)C(=O)NCCCC[C@H](N)C(O)=O	C22458	NA	C12 H27 N O6	NA	1.21468	1.42857e-09	4.39678	0.000134064	0.00153365	0.829782	NA	NA	NA	C11 H14 N2 O S2	NA	0.649323	7.14286e-10	4.78923	4.42368e-05	0.00096308	1.91338	NA	NA	NA	C9 H20 N2 O2	N6,N6,N6-Trimethyl-L-lysine	0.574045	5.94762e-18	3.60986	0.00113608
C7 H7 N O2	4-Aminobenzoic acid	-0.665255	-3.57143e-10	-4.63747	6.885e-05	0.00080325	1.41531	c1cc(ccc1C(=O)O)N	C00108	978	C11 H14 N2 O S2	NA	0.714561	7.14286e-11	5.29381	1.07922e-05	0.000228517	3.23765	c\1c\cc/cc\cc/cc\cc\cc1	C00921	11988275	C12 H27 N O8	NA	0.599264	-3.57143e-11	4.40571	0.000130799	0.00153365	0.85358	CCCCCC/C=C\CCCCCCCC(=O)N[C@H]1CCOC1=O	NA	71684635	C11 H14 N2 O S2	NA	0.871439	-5.35906e-18	4.78369	4.49256e-05	0.000963804	1.89843	CCCCCCCCCSC(=S)NNC(=O)C1CCCCC1	NA	12948619	C31 H67 N4 O3 P	NA	0.642273	1.07143e-09	3.60138	0.00116193
C42 H66 N O4 P	NA	0.642812	3.57143e-10	4.6345	6.94193e-05	0.000803802	1.40731	NA	NA	NA	C11 H14 N2 S2	NA	0.793483	6.35033e-19	5.29867	1.06466e-05	0.000228517	3.2509	CCCCCCCCCCCCC/C=C/C(C(CO)N)O	C00319	5280335	C12 H27 N9 O6	NA	0.784038	-7.14286e-11	4.39311	0.000135431	0.00153365	0.819997	CN(C)C=O	C03134	6228	C11 H14 N2 S2	NA	0.789491	-3.57143e-11	4.78353	4.4946e-05	0.000963804	1.89799	CC(=C)C(C#N)OC(=O)CCCCCCC/C=C\C/C=C\CCCCC	NA	NA	C31 H74 N10 O8	NA	0.515358	-3.57143e-10	3.59967	0.00116722
C7 H20 N7 O8 P3	NA	0.995177	7.14286e-11	4.6137	7.35429e-05	0.000838934	1.35123	NA	NA	NA	C11 H14 N4 S	N-piperidinothieno[3,2-d]pyrimidin-4-amine	0.731925	7.14286e-11	5.29299	1.08169e-05	0.000228517	3.23541	CCCC(=O)OCC12CCC3(C4=C1C(CC2)(N5C(=O)N(C(=O)N5C4CC6C3(CCC7C6(CCC(C7(C)C)OC(=O)CCC)C)C)C)C(C)C)C	NA	44607272	C12 H28 N4 O S2	NA	0.76821	3.57143e-10	4.39493	0.000134749	0.00153365	0.824865	NA	NA	NA	C11 H14 N4 S	N-piperidinothieno[3,2-d]pyrimidin-4-amine	0.662253	3.57143e-12	4.77989	4.54059e-05	0.000966401	1.88813	CCC(C)CCCCCCCCCCCCC(=O)N1CCCC1	NA	6430518	C42 H85 N2 O6 P	N-nonadecanoylsphingosine-1-phosphocholine	0.50367	3.57143e-11	3.60037	0.00116504
C9 H19 N O6 S	NA	0.935875	-4.95635e-18	4.61398	7.34874e-05	0.000838934	1.35197	C[N+](C)(C)CCOC(=O)C=C.COS(=O)(=O)[O-]	NA	83145	C11 H14 O	4,10-Undecadiynal	0.737154	-8.05407e-19	5.29473	1.07643e-05	0.000228517	3.24017	C(CCC(CN)(N)P(=O)(O)O)CC(CN)N	NA	141386937	C12 H30 N4 O12 P2 S3	NA	0.714476	-3.57143e-10	4.39413	0.00013505	0.00153365	0.822716	C(CC(C(=O)O)N)CC(C(=O)O)N	C00542	439283	C11 H14 O	4,10-Undecadiynal	0.641718	7.14286e-11	4.77603	4.58976e-05	0.000969629	1.87771	CCCCCCCCCCCCCCN1CC(OC(C1)C)C	NA	14993215	C32 H73 N9 O8 P2 S	NA	0.704327	3.57143e-10	3.58771	0.00120481
C7 H16 N2 O2	Isoputreanine	0.752128	7.14286e-10	4.60592	7.51487e-05	0.000850949	1.33025	C(CC(=O)O)CNCCCN	C02728	171763	C11 H14 O2	4-Isobutylbenzoic acid	0.817874	7.14286e-11	5.28155	1.11682e-05	0.000234204	3.20423	CC1=CC=C(C=C1)SCC(C)CN2CCC(CCC2=O)C(C)(C)C	NA	24789356	C12 H9 Cl	2-PCB	0.778623	-3.57143e-11	4.40542	0.000130904	0.00153365	0.852805	C(CCNCC(CO)O)CC(C(=O)O)N	NA	13895084	C11 H14 O2	4-Isobutylbenzoic acid	0.707744	3.57143e-11	4.76244	4.76724e-05	0.000999718	1.84099	COc1ccc2c(c1)cccn2	C00637	14860	C43 H74 N O8 P	1-hexadecanoyl-2-(4Z,7Z,10Z,13Z,16Z,19Z-docosahexaenoyl)-sn-glycero-3-phosphoethanolamine	-0.574252	-7.14286e-11	-3.59	0.00119753
C11 H7 N O	NA	0.581873	7.14286e-11	4.5943	7.76096e-05	0.0008724	1.29894	C1=CC2=C3C(=C1)C(=O)NC3=CC=C2	NA	67222	C11 H14 O4	3,4-Dimethoxyhydrocinnamic acid	0.889351	-3.57143e-11	5.27347	1.14234e-05	0.000237806	3.18219	NA	NA	NA	C12 H9 N O3	6-Phenoxynicotinic acid	0.682683	-3.57143e-10	4.38377	0.000138964	0.00155076	0.795144	CC(C)CN(CC1=CC=C(C=C1)N2CCCS(=O)(=O)CC2)S(=O)(=O)CC3=CC=CC=C3	NA	89659483	C11 H14 O4	3,4-Dimethoxyhydrocinnamic acid	1.03672	1.42857e-09	4.75286	4.89642e-05	0.00100465	1.81512	CCC(C)(C(=O)CC1C(C(OC1=O)(C)O)C)C(=O)OC	NA	14630539	C20 H35 N O3	Palmitoleyl homoserine lactone	0.486955	-3.57143e-11	3.58003	0.0012296
C6 H12 N P S	NA	0.59211	3.57143e-12	4.58558	7.95084e-05	0.000887268	1.27546	CN(C)P.C1=CSC=C1	NA	159112805	C11 H15 N O5	methocarbamol	1.25179	3.57143e-10	5.26836	1.15878e-05	0.000239481	3.16824	C1CC(=CC2=CC=C(C=C2)Cl)C(=O)C1	NA	11009103	C13 H10 Cl2 N6 O	NA	0.976364	3.57143e-10	4.38582	0.000138182	0.00155076	0.800588	NA	NA	NA	C11 H15 N O5	methocarbamol	0.727917	-3.57143e-11	4.75326	4.89094e-05	0.00100465	1.8162	c1ccc2c(c1)-c3cccc4c3c(ccc4)C2=O	NA	6697	C5 H17 N2 O2 P3 S2	NA	0.643798	-7.14286e-11	3.5759	0.00124312
C23 H38 O4	2-Arachidonoyl glycerol	0.659299	-3.57143e-10	4.57232	8.24872e-05	0.000907828	1.23974	CCCCCC=CCC=CCC=CCC=CCCCC(=O)OC(CO)CO	C13856	5282280	C11 H15 N O6	NA	0.776024	1.07143e-09	5.2621	1.17923e-05	0.000241955	3.15118	CCN=C=S	NA	10966	C13 H11 N3 O11	NA	0.594578	3.57143e-12	4.37733	0.000141456	0.00156721	0.777997	CCCCCCCCCCCCCCCCCC(=O)OC[C@H](COP(=O)([O-])OCC[N+](C)(C)C)OC(=O)CCCCCCCCCCCCCCCCC	C00576	NA	C11 H15 N O6	NA	0.855157	-3.57143e-10	4.75651	4.84677e-05	0.00100465	1.82498	NA	NA	NA	C15 H33 N	1744557	-0.830378	-3.57143e-11	-3.56959	0.00126404
C38 H70 N5 O4 P	NA	-0.811002	7.14286e-10	-4.57213	8.25298e-05	0.000907828	1.23924	NA	NA	NA	C11 H15 N O7	[Similar to: N-Acetylneuraminic acid; ΔMass: -36.0211 Da]	-0.749609	3.57143e-11	-5.24639	1.23219e-05	0.000249235	3.10832	CCCCCC/C=C\CCCCCCCC(=O)OC[C@H](COP(=O)([O-])OCC[N+](C)(C)C)O	NA	24779461	C13 H14 Cl N	NA	0.659886	3.57143e-10	4.36955	0.000144525	0.00158977	0.757292	C(C1=C(C(=C(C(=C1[N+](=O)[O-])[N+](=O)[O-])O)[N+](=O)[O-])[N+](=O)[O-])C(C(=O)O)N	NA	140379987	C11 H15 N O7	[Similar to: N-Acetylneuraminic acid; ΔMass: -36.0211 Da]	0.660851	-8.05407e-19	4.74668	4.98166e-05	0.00101484	1.79842	C(CCC(CN)(N)P(=O)(O)O)CC(CN)N	NA	141386937	C40 H75 N O2	NA	0.526198	3.57143e-11	3.56907	0.00126579
C11 H19 N3 O7	thr-ala-asp	0.810898	-3.57143e-10	4.5567	8.61367e-05	0.000940784	1.1977	C[C@H]([C@@H](C(=O)N[C@@H](C)C(=O)N[C@@H](CC(=O)O)C(=O)O)N)O	C14180	71728360	C11 H15 N5 O3 S	NP-001346	0.893906	-7.14286e-10	5.2489	1.22357e-05	0.000249235	3.11517	NA	NA	NA	C13 H15 N O	1,3-Dihydro-1,3,3-trimethyl-2H-indol-2-ylidene acetaldehyde	0.774841	-3.57143e-10	4.35408	0.000150825	0.00164731	0.716133	C[C@H]([C@@H](C(=O)N[C@@H](C)C(=O)N[C@@H](CC(=O)O)C(=O)O)N)O	C14180	71728360	C11 H15 N5 O3 S	NP-001346	0.789351	1.48691e-18	4.73729	5.11384e-05	0.00103437	1.77309	CC1C(=O)C(=C(O1)C)OC2C(C(C(C(O2)CO)O)O)O	C03899	11471809	C20 H28 N10 O14 P2	NA	0.643097	-7.14286e-11	3.53798	0.00137419
C32 H53 N5 O2	NA	0.697976	1.49893e-09	4.5459	8.87542e-05	0.000949808	1.16864	CCCCC1CN(CCC12CCN(CC2)C3(CCN(CC3)C(=O)C4=C(N=CN=C4C)C)C)CC5CCOCC5	NA	25230969	C11 H16 N2 O2	Pilocarpine	0.764128	2.47818e-19	5.22317	1.31486e-05	0.000264082	3.04498	CC(=O)N(C)CC#CCN1CCCC(C1)CO	NA	14896501	C13 H16 Cl N O	Ketamine	0.692681	-3.57143e-10	4.34556	0.000154413	0.00167462	0.693461	CCCCCCC(=O)OC1CC(NC(C1)(C)C)(C)C	NA	NA	C11 H16 N2 O2	Pilocarpine	0.888473	1.07143e-09	4.72845	5.24161e-05	0.00105275	1.74921	c1ccc2c(c1)cccc2CC(=O)NCCCNCCCCNCCCN	C13674	129695	C28 H66 N10 O9 P2	NA	0.691438	-3.57143e-10	3.53687	0.00137823
C32 H64 N7 O7 P	NA	0.794555	3.57143e-10	4.54566	8.88132e-05	0.000949808	1.16799	NA	NA	NA	C11 H16 N2 O8	N-Acetyl-1-aspartylglutamic acid	0.835901	3.57143e-10	5.20921	1.36719e-05	0.000272672	3.00692	C[C@H]1[C@H]2Cc3ccc(cc3[C@@]1(CCN2C)C)O	C11789	NA	C13 H16 N6 O13 S	NA	0.672432	-7.14286e-10	4.32306	0.000164286	0.00176923	0.633704	CC1=C(SC=[N+]1CC2=CN=C(N=C2N)C)CCO	C00378	1130	C11 H16 N2 O8	N-Acetyl-1-aspartylglutamic acid	0.683667	-3.57143e-10	4.71767	5.40161e-05	0.00107331	1.72012	CCCCCCCC(=O)O[C@H](CC(=O)[O-])C[N+](C)(C)C	C02838	NA	C3 H5 N7 O S	NA	0.618584	7.14286e-11	3.53312	0.00139192
C9 H20 N2 O2	N6,N6,N6-Trimethyl-L-lysine	0.72341	5.94762e-18	4.54914	8.79589e-05	0.000949808	1.17738	C[N+](C)(C)CCCC[C@@H](C(=O)[O-])N	C03793	440120	C11 H16 N5 O7 P	2'-O-methyladenosine 5'-monophosphate	0.694965	1.07143e-09	5.19651	1.41662e-05	0.000280569	2.97228	CN(C)C=O	C03134	6228	C13 H18 Cl N O	bupropion	0.617549	7.14286e-11	4.31455	0.000168185	0.00179865	0.61109	CCCCCCCCCCC[C@H]([C@H](CO)N)O	NA	12590335	C11 H16 N5 O7 P	2'-O-methyladenosine 5'-monophosphate	0.854053	3.57143e-11	4.7165	5.41925e-05	0.00107331	1.71697	CC1C2CC(C3(C2C(OC1O3)OC)CN4CCCCC4)O.Cl	NA	5745917	C36 H13 O14 P3	NA	0.731035	1.07143e-11	3.53506	0.00138484
C30 H63 N9 O4 P2	NA	0.752324	-3.57143e-10	4.53946	9.03507e-05	0.000959587	1.15133	NA	NA	NA	C11 H16 O2	Methyl (E,E,Z)-2,4,6-Decatrienoate	-1.25063	3.57143e-10	-5.18994	1.44288e-05	0.000283799	2.95437	NA	NA	NA	C13 H20 N2	NA	0.605599	3.57143e-12	4.30421	0.000173041	0.00183782	0.583656	NA	NA	NA	C11 H16 O2	Methyl (E,E,Z)-2,4,6-Decatrienoate	0.755919	3.57143e-10	4.71078	5.50654e-05	0.00108308	1.70152	C[C@H]1[C@H]2Cc3ccc(cc3[C@@]1(CCN2C)C)O	C11789	NA	C37 H78 N10 O3 S	NA	0.498422	3.57143e-12	3.54247	0.00135801
C16 H22 N4 O4 S	N-[3-(3-{[(1,2-dimethyl-1H-imidazol-4-yl)sulfonyl]amino}propoxy)phenyl]acetamide	0.840789	-3.57143e-11	4.53599	9.12245e-05	0.000962231	1.14199	NA	NA	NA	C11 H16 O2	Methyl (E,E,Z)-2,4,6-Decatrienoate	0.749348	3.57143e-11	5.18296	1.47134e-05	0.000287416	2.93532	NA	NA	NA	C13 H20 N4 O4	NA	0.69947	7.14286e-10	4.27747	0.000186254	0.0019646	0.512755	CS(=O)CC[C@@H](C(=O)O)N	C02989	847	C11 H16 O2	Methyl (E,E,Z)-2,4,6-Decatrienoate	0.692144	3.57143e-11	4.70694	5.56576e-05	0.00108723	1.69117	CC(C)(C)NSC1=NC2=CC=CC=C2S1	NA	7230	C6 H14 N2 O2	DL-Lysine	0.561632	-3.57143e-10	3.54533	0.00134779
C38 H72 O12	NA	0.652234	-7.14286e-11	4.49107	0.000103304	0.00107492	1.02131	CCC1C(C(C(C(O1)COCC2(C(C(C(O2)CO)C)C)CO)C)C)O.CC1C(C(OC(C1C)COCC2(C(C(C(O2)CO)C)C)CO)CO)C	C06838	162251686	C11 H16 O3	Hexyl 2-furoate	0.836053	3.57143e-11	5.17464	1.50596e-05	0.000292176	2.91264	c1ccc2c(c1)nc(s2)O	NA	13625	C13 H21 N3 O9 S	NA	0.663713	7.14286e-10	4.24207	0.00020529	0.00215066	0.419033	CC(C)C1=CC(=C(C(=O)N1C2=CC=C(C=C2)Cl)C3=CC=CC=C3)O	NA	54677758	C11 H16 O3	Hexyl 2-furoate	0.767941	-7.14286e-10	4.69536	5.7485e-05	0.00111529	1.65992	CC(=O)CC(=O)CCC(=O)O	C02631	5312	C8 H16 N8 O3	NA	0.712896	3.57143e-10	3.54868	0.0013359
C5 H8 O3	Levulinic acid	0.515908	3.57143e-11	4.49118	0.000103273	0.00107492	1.0216	CC(=O)CCC(=O)O	C00141	11579	C11 H16 O4	guaietolin	0.739034	-3.57143e-10	5.16036	1.56734e-05	0.00030203	2.87369	CC1(CCCCC1)C(=O)NC2CCCCNC2=O	NA	11651747	C13 H22 N4 O12 S3	NA	0.708189	7.14286e-10	4.23648	0.00020847	0.00216921	0.404232	CCCCCC=CCC=CCCCCCCCC(=O)OCC(CO)O	C12280	5283469	C11 H16 O4	guaietolin	0.672648	-3.46945e-18	4.68773	5.87209e-05	0.00112397	1.63936	Cc1c(c(cc(c1Cl)OC)O)C(=O)OC2CC3(C2=C(CC4C3CC(C4)(C)C)C=O)C	NA	NA	C8 H7 N3 O5	Furazolidone	0.516549	3.57143e-10	3.54479	0.0013497
C12 H16 N4 O S	Thiamine	0.695754	-7.14286e-10	4.473	0.000108602	0.00112247	0.972792	CC1=C(SC=[N+]1CC2=CN=C(N=C2N)C)CCO	C00378	1130	C11 H16 O4	NP-020206	0.799045	-3.57143e-11	5.15596	1.58673e-05	0.000303715	2.86171	CCCCCCCC/C=C\CCCCCCCCC=O	NA	NA	C13 H22 N4 O6 S2	NA	0.667002	3.57143e-11	4.22553	0.00021483	0.00222	0.3753	CC(C)[C@@H](C(=O)N[C@@H](CCCCN)C(=O)O)N	NA	168058	C11 H16 O4	NP-020206	1.01943	9.91271e-18	4.68883	5.85405e-05	0.00112397	1.64233	O[C@@H]1CC(\C(=C)[C@@H](O)C1)=C\C=C2/CCC[C@]3([C@H]2CC[C@@H]3[C@@H](\C=C\C=C\C(O)(CCC)CCC)C)C	NA	NA	C10 H21 N O8 P2 S3	NA	0.708391	-3.57143e-10	3.52698	0.00141466
C4 H5 N O	NA	0.590234	-3.57143e-11	4.46713	0.000110378	0.00113272	0.957066	C=CC(C#N)O	NA	22060	C11 H17 N O8	N-Acetyl-2,7-anhydro-Î±-neuraminic acid	0.680556	-7.14286e-11	5.15291	1.60034e-05	0.000304278	2.85338	C(CC(C(=O)O)N)CNC(=O)N	C00327	833	C13 H23 N O4	2-Hexenoylcarnitine	0.709545	-3.57143e-11	4.22316	0.000216234	0.00222	0.369032	NA	NA	NA	C11 H17 N O8	N-Acetyl-2,7-anhydro-Î±-neuraminic acid	0.765478	3.57143e-11	4.67507	6.08308e-05	0.0011274	1.60522	c1ccc(cc1)c2csc(n2)Nc3ccc(cc3)S(=O)(=O)N	NA	768056	C41 H80 N9 O2 P	NA	1.01638	7.14286e-10	3.52282	0.00143026
C4 H8 N2 O	NPYR	0.593948	-3.57143e-10	4.46489	0.000111066	0.00113272	0.951038	C1CCN(C1)N=O	C08305	13591	C11 H17 N3 O6 S	5-methoxyaminomethyl-2-thiouridine	0.764941	3.71726e-18	5.1459	1.63199e-05	0.000308241	2.83428	CCN(CC)CCCCCCOC(=O)CC(C)CCC1C(=CCC2C1(CCCC2(C)C)C)CO	NA	118707333	C13 H23 N4 O8 P S	NA	-0.659205	-3.57143e-10	-4.21801	0.000219311	0.00222835	0.35543	NA	NA	NA	C11 H17 N3 O6 S	5-methoxyaminomethyl-2-thiouridine	0.740741	7.14286e-11	4.67546	6.07645e-05	0.0011274	1.60628	C/C(=C/C(=O)O)/C=C/[C@@]1([C@@]2(CC(=O)C[C@]1(OC2)C)C)O	C09346	5281527	C26 H20 N10 O17 S5	NA	0.969885	-7.14286e-10	3.51684	0.00145299
C16 H31 N O2	2,2,6,6-Tetramethyl-4-piperidinyl heptanoate	0.708513	-3.57143e-10	4.44488	0.000117382	0.0011815	0.897402	CCCCCCC(=O)OC1CC(NC(C1)(C)C)(C)C	NA	NA	C11 H17 N3 O6 S	5-methoxyaminomethyl-2-thiouridine	1.26574	-3.57143e-10	5.14145	1.65247e-05	0.000308506	2.82213	c1cc(ccc1C2=CC=C[C@@H]([C@@H]2O)O)Cl	C06585	NA	C13 H23 N5 O3	NA	0.689527	3.57143e-11	4.21697	0.000219941	0.00222835	0.352668	C[N+](C)(C)CCCl	C18585	13837	C11 H17 N3 O6 S	5-methoxyaminomethyl-2-thiouridine	0.744427	7.14286e-10	4.6748	6.08767e-05	0.0011274	1.60449	C(CC(=O)N[C@@H](CSSC[C@@H](C(=O)NCC(=O)O)NC(=O)CC[C@@H](C(=O)O)N)C(=O)NCC(=O)O)[C@@H](C(=O)O)N	C00127	65359	C17 H34 N9 O4 P	NA	0.656276	7.14286e-10	3.50521	0.00149818
C8 H17 N O3	Desosamine	0.515193	5.14222e-18	4.44506	0.000117325	0.0011815	0.89788	C[C@H](C[C@@H]([C@H](C=O)O)N(C)C)O	NA	168997	C11 H17 N5 O4	1-Methyl-2-hydroadenosine	0.695695	-3.57143e-12	5.14089	1.65503e-05	0.000308506	2.82062	CC.CCC(C)C(C)N1CCCCC1.CC(C)CCCN1CCOCC1	NA	162740864	C13 H24 N3 O P S	NA	0.491448	7.14286e-11	4.19741	0.000232063	0.00232063	0.301042	CCCCCCCCCCCCCCCCC(=O)N[C@@H](COP(=O)([O-])OCC[N+](C)(C)C)[C@@H](/C=C/CCCCCCCCCCCCC)O	NA	NA	C11 H17 N5 O4	1-Methyl-2-hydroadenosine	0.77899	3.57143e-10	4.67696	6.05117e-05	0.0011274	1.61031	CC(=CCCC(=CCCC(=CCCC(=CCCC(=CCCC(=CCC1=C(C(=CC(=C1)C(=O)O)[O-])N)C)C)C)C)C)C	NA	90659033	C12 H25 N3 O3	lys-leu	0.495962	2.72599e-18	3.50088	0.00151536
C32 H76 N10 O9	NA	0.914764	0	4.4254	0.000123874	0.00123874	0.845222	CC(C(=O)NC)NC.CC(C(=O)NC)NC.CC(C(=O)O)NC.CC(C(=O)NC)N(C)C.CC(C(=O)NC)N(C)C(=O)C.CC(=O)C.CN.CO	NA	159681849	C11 H18 N O P S	NA	0.91354	-1.98254e-18	5.11484	1.78011e-05	0.000329668	2.7496	CCCCC/C=C\C/C=C\C/C=C\CCCCC(=O)OC[C@H](COP(=O)(O)OCCN)OC(=O)CC/C=C\C/C=C\C/C=C\C/C=C\C/C=C\C/C=C\CC	NA	NA	C13 H24 N6 O6	NA	0.818096	-6.35033e-19	4.19958	0.000230687	0.00232063	0.306764	CC1=C(C=C(C=C1[N+](=O)[O-])NC(=O)C)N	C16420	9543177	C11 H18 N O P S	NA	0.810952	-1.00676e-18	4.6822	5.9634e-05	0.0011274	1.62443	CCCCC1CSCCC(=N1)N	C18652	22617750	C9 H7 N5 O11	NA	0.528198	3.57143e-10	3.49756	0.00152864
C8 H16 N4 O3	N-α-L-Acetyl-arginine	0.940922	-7.14286e-11	4.42016	0.000125683	0.00124872	0.831168	CC(=O)N[C@@H](CCCNC(=N)N)C(=O)O	NA	NA	C11 H18 N2 O2	3-(2-methylpropyl)-octahydropyrrolo[1,2-a]pyrazine-1,4-dione	0.775058	-3.57143e-10	5.10714	1.81886e-05	0.000334671	2.72862	CC(C(=O)NC(CC(=O)O)C(=O)NCC(=O)NC(CSSCCOC(=O)N)C(=O)O)N	NA	124016691	C13 H25 N O4	Hexanoylcarnitine	0.870838	-1.98254e-18	4.14034	0.000271342	0.00269592	0.150657	CCOC(=O)N1CCOCCOCCN(CCOCCOCC1)C(=O)OCC	C11728	575680	C11 H18 N2 O2	3-(2-methylpropyl)-octahydropyrrolo[1,2-a]pyrazine-1,4-dione	0.714589	-3.57143e-10	4.64987	6.52582e-05	0.00118961	1.5373	C1CCC(CC1)N(C2CCCCC2)N=O	NA	13697	C7 H19 N3	spermidine	0.754268	3.23712e-18	3.48868	0.00156479
C43 H59 N4 P	NA	0.598381	3.57143e-11	4.41209	0.000128513	0.00126866	0.809586	NA	C21808	NA	C11 H18 N2 O2	NP-011220	0.866376	3.57142e-12	5.08743	1.92198e-05	0.000351378	2.67488	NA	NA	NA	C13 H25 N O5	Hydroxyhexanoycarnitine	0.59208	-3.57143e-10	4.13555	0.000274918	0.00271394	0.138072	NA	NA	NA	C11 H18 N2 O2	NP-011220	1.2182	-7.14286e-10	4.64861	6.5487e-05	0.00118961	1.53392	NA	NA	NA	C23 H41 N	Piptamine(antibiotic)	-0.987426	-3.57143e-11	-3.48215	0.00159187
C10 H16 N2 O7	Υ-L-Glutamyl-L-glutamic acid	0.786637	3.57143e-10	4.3918	0.000135919	0.00133322	0.755298	C(CC(=O)N[C@@H](CCC(=O)O)C(=O)O)[C@@H](C(=O)O)N	C05282	NA	C11 H18 N2 O2 S	PENTOTHAL	0.818694	-1.07143e-09	5.07242	2.00436e-05	0.000364105	2.63398	C1C(CSC2=NC3=CC=CC=C3N21)O	C14081	380631	C13 H25 N O5	Hydroxyhexanoycarnitine	0.628911	-1.07143e-09	4.13181	0.000277748	0.00272441	0.128228	CC(C)[C@@H](C(=O)N1CCC[C@H]1C(=O)O)N	C01909	9837272	C11 H18 N2 O2 S	PENTOTHAL	0.809098	-4.15095e-18	4.6508	6.50888e-05	0.00118961	1.53982	NA	NA	NA	C28 H68 N9 O6 P	NA	0.718788	-7.14286e-10	3.47109	0.00163879
C34 H63 N O2	NA	0.714198	-7.14286e-10	4.38109	0.000139998	0.00136454	0.726655	CCCCCC=CCC=CCCCCCCCCCC(CCCCCCCCC1OC=CO1)CCCN	NA	156778157	C11 H18 N2 O5	1-(4-Amino-4-carboxybutanoyl)-2-piperidinecarboxylic acid	1.24576	5.32808e-18	5.05921	2.07984e-05	0.000373836	2.59797	C1=CC2=C(C(=NN2)NC3=CN=CC(=N3)Cl)N=C1	NA	88063541	C13 H27 N O3	NA	0.624958	-7.14286e-11	4.12045	0.000286514	0.0027926	0.0983687	NA	NA	NA	C11 H18 N2 O5	1-(4-Amino-4-carboxybutanoyl)-2-piperidinecarboxylic acid	0.730059	-2.97381e-18	4.63873	6.73147e-05	0.00121507	1.50731	C=CC[C@H]1[C@H]2C[C@H](CN1)[C@H]3CCCC(=O)N3C2	C07073	12306807	C6 H12 N2 O3	N5-METHYLGLUTAMINE	0.457801	-2.35427e-18	3.46789	0.0016526
C43 H83 N2 O6 P	SM(d18:0/20:2(11Z,14Z))	0.815304	7.14286e-11	4.37057	0.000144121	0.00139589	0.698541	CCCCCCCCCCCCC/C=C/[C@H]([C@H](COP(=O)([O-])OCC[N+](C)(C)C)NC(=O)CCCCCCCCC/C=C\C/C=C\CCCCC)O	NA	NA	C11 H18 N2 O5	1-(4-Amino-4-carboxybutanoyl)-2-piperidinecarboxylic acid	0.97109	7.14286e-10	5.05469	2.1063e-05	0.000373836	2.58566	CC(C)C#CCNC(=O)COCCOC(C)(C)SSCCNC(=O)C(C)C	NA	162478701	C13 H28 N O8 P S2	NA	0.786509	-3.57143e-10	4.11065	0.000294296	0.002815	0.0726189	CC1(C2=CC=CC=C2N(S1(=O)=O)C)CCCN=C(N)N.OS(=O)(=O)O	NA	160231702	C11 H18 N2 O5	1-(4-Amino-4-carboxybutanoyl)-2-piperidinecarboxylic acid	0.775787	3.71726e-19	4.63258	6.84796e-05	0.00122537	1.49073	CC(C)CN(CC1=CC=C(C=C1)N2CCCS(=O)(=O)CC2)S(=O)(=O)CC3=CC=CC=C3	NA	89659483	C31 H63 N3 O8 S	NA	0.541095	-7.14286e-10	3.45321	0.00171746
C11 H23 N3 O3	Valyllysine	0.68887	3.57143e-11	4.36407	0.000146728	0.00139984	0.681178	CC(C)[C@@H](C(=O)N[C@@H](CCCCN)C(=O)O)N	NA	168058	C11 H18 O3	NA	1.05903	3.57143e-10	5.054	2.11036e-05	0.000373836	2.58378	CCN=C=S	NA	10966	C13 H28 N4 O P2 S2	NA	0.621155	3.57143e-11	4.11083	0.000294151	0.002815	0.0730899	CCCCC1=CC(=C(C(=C1)P(C2=CC=CC=C2)C3=CC(=CC(=C3OCOC)CCCC)CCCC)OCOC)CCCC	NA	140023561	C11 H18 O3	NA	0.795722	3.09772e-18	4.63119	6.87446e-05	0.00122537	1.487	CCN=C=S	NA	10966	C8 H13 N2 O5 P	Pyridoxamine 5-phosphate	0.436803	-3.57143e-11	3.45494	0.00170969
C18 H37 N O2	THREO-SPHINGOSINE, (-)-	0.708239	-3.57143e-10	4.36277	0.000147256	0.00139984	0.677698	CCCCCCCCCCCCC/C=C/C(C(CO)N)O	C00319	11130338	C11 H18 O5	(6S)-6-[(1S,2R)-1,2-dihydroxypentyl]-4-methoxy-5,6-dihydro-2H-pyran-2-one	0.767402	3.65531e-18	5.05502	2.10438e-05	0.000373836	2.58655	NA	NA	NA	C13 H29 N	NA	0.500047	0	4.1152	0.000290655	0.002815	0.0845791	CCCCCCCCCCCCCCCCCCCC(=O)N[C@@H](COP(=O)([O-])OCC[N+](C)(C)C)[C@@H](/C=C/CCCCCCCCCCCCC)O	NA	NA	C11 H18 O5	(6S)-6-[(1S,2R)-1,2-dihydroxypentyl]-4-methoxy-5,6-dihydro-2H-pyran-2-one	0.717002	-3.57143e-11	4.62657	6.96356e-05	0.00123354	1.47456	CCCCCCCC/C=C\CCCCCCCCC=O	NA	NA	C41 H84 N10 O3 S	NA	0.465619	-5.5759e-19	3.4471	0.00174519
C7 H18 N O4 P	NA	0.713648	-1.23909e-18	4.36685	0.000145608	0.00139984	0.688597	CCOP(=O)(NCCOC)OCC	NA	285084	C11 H18 O5	(6S)-6-[(1S,2R)-1,2-dihydroxypentyl]-4-methoxy-5,6-dihydro-2H-pyran-2-one	0.826012	3.57143e-10	5.04868	2.14197e-05	0.000375886	2.5693	C1CCN(CC1)C(=O)C23CC4CC(C2)CC(C4)C3	C09883	584509	C13 H29 N O3	NA	0.69437	2.72599e-18	4.08493	0.000315714	0.00300123	0.00513868	CCCCC(CC)CNC(=O)CC(C)OC(=O)CCC(=O)O	C12946	65780	C11 H18 O5	(6S)-6-[(1S,2R)-1,2-dihydroxypentyl]-4-methoxy-5,6-dihydro-2H-pyran-2-one	0.727457	-3.57143e-10	4.61969	7.09823e-05	0.00124964	1.45605	O=C(O[C@@H](COP(=O)(OCCN)O)COC(=O)CCCCCCCCCCCCCCCCC)CC\C=C/C\C=C/C\C=C/C\C=C/C\C=C/C\C=C/CC	NA	9546798	C6 H14 N4 O2	DL-Arginine	0.811934	-2.67953e-18	3.43501	0.00180129
C5 H11 N O3 S	Methionine sulfoxide	0.709029	7.14286e-10	4.33593	0.000158566	0.0014981	0.606056	CS(=O)CC[C@@H](C(=O)O)N	C02989	847	C11 H18 O5	NA	1.31262	-4.2129e-18	5.04763	2.1483e-05	0.000375886	2.56642	C1CCC(CC1)NS(=O)(=O)O	C19378	7533	C13 H29 N5 O10	NA	0.695131	-3.57143e-10	4.08052	0.000319533	0.00300577	-0.00640805	C1C=CCN1	C00049	66059	C11 H18 O5	NA	0.88543	-7.14286e-10	4.60772	7.33889e-05	0.00128408	1.42383	CC(C)C[C@@H](C(=O)NCC(=O)N1CCC[C@H]1C(=O)O)NC(=O)[C@@H]2CCCN2C(=O)CNC(=O)OCc3ccccc3	C03183	193354	C19 H31 N O4	NA	0.601065	3.57143e-11	3.42692	0.00183984
C7 H13 N O3	Betonicine	0.723384	-3.57143e-10	4.33324	0.000159743	0.00150002	0.598897	C[N+]1(C[C@@H](C[C@H]1C(=O)[O-])O)C	C02712	164642	C11 H19 N O3	C7-HSL	0.779654	-7.14286e-11	5.03587	2.22012e-05	0.000386084	2.53439	C=CC1=CSC2=C1SC(=C2)N=C=O	NA	156461415	C13 H35 N6 O3 P S2	NA	0.645379	-7.14286e-11	4.07988	0.000320095	0.00300577	-0.0080937	C(CC(C(=O)O)N)CN	C00077	389	C11 H19 N O3	C7-HSL	0.719996	-3.57143e-10	4.6034	7.42766e-05	0.00129169	1.41221	CCC(C)CC(C)CCCCCCCCCCC(C(C)N)O	NA	10236627	C43 H67 O4 P S2	NA	0.555941	-3.57143e-10	3.42896	0.00183005
C21 H38 O4	1-Linoleoyl glycerol	0.828811	-7.14286e-11	4.29898	0.000175553	0.00163849	0.507568	CCCCCC=CCC=CCCCCCCCC(=O)OCC(CO)O	C12280	5283469	C11 H19 N O4	Butenylcarnitine	0.792058	-2.97381e-18	5.03267	2.24011e-05	0.0003872	2.52566	C=CC[C@H]1[C@H]2C[C@H](CN1)[C@H]3CCCC(=O)N3C2	C07073	12306807	C13 H7 N4 O6 P	NA	0.607667	-3.57143e-11	4.07565	0.000323809	0.00302222	-0.0191725	NA	NA	NA	C11 H19 N O4	Butenylcarnitine	0.669466	7.14286e-10	4.59453	7.61333e-05	0.00131595	1.38836	NA	C07560	NA	C13 H22 N4 O6 S2	NA	0.65392	-3.57143e-10	3.41767	0.00188484
C12 H22 O11	D-(+)-Maltose	0.882216	-3.57143e-10	4.26795	0.000191194	0.0017557	0.425017	C(C1C(C(C(C(O1)OC2C(OC(C(C2O)O)O)CO)O)O)O)O	C00089	439186	C11 H19 N O5	(R)-acetoacetylcarnitine	1.34477	9.91271e-19	5.01372	2.36203e-05	0.000403383	2.47405	CCCCC/C=C/C/C=C/CCCCCCCC(=O)O	C01595	NA	C13 H9 N O	5,6-Dihydrophenanthridin-6-one	-0.606589	-3.57143e-11	-4.07103	0.000327918	0.00304213	-0.0312781	NA	NA	NA	C11 H19 N O5	(R)-acetoacetylcarnitine	0.715133	1.07143e-09	4.58833	7.74591e-05	0.0013308	1.37168	C1CCCN(CC1)CCCCCC(=O)C=NO	NA	6400903	C44 H92 N9 O P	NA	-0.669579	3.57143e-10	-3.41012	0.00192239
C15 H17 N O2	5-(3-cyclohexylprop-1-ynyl)nicotinic acid	0.613833	-1.23909e-18	4.26767	0.000191343	0.0017557	0.424263	C1CCC(CC1)CC#CC2=CC(=CN=C2)C(=O)O	C10705	544412	C11 H19 N O6	NP-015114	0.773607	3.57143e-10	5.01415	2.3592e-05	0.000403383	2.47521	CCCCCC=CCC=CCC=CCC=CCCCC(=O)O	C00219	444899	C14 H11 Cl F N O4 S	Methyl 3-{[(2-chloro-4-fluorophenoxy)acetyl]amino}-2-thiophenecarboxylate	0.584866	3.57143e-11	4.06155	0.000336507	0.00310312	-0.0561002	C[N+]1(CCC[C@H]1C(=O)[O-])C	C04114	555	C11 H19 N O6	NP-015114	0.685129	-7.14286e-11	4.58565	7.80393e-05	0.00133274	1.36447	NA	NA	NA	C4 H8 N2 O3	Asparagine	0.408991	0	3.40516	0.00194744
C6 H9 N O3	trimethadione	0.691038	4.05801e-18	4.26731	0.000191531	0.0017557	0.423313	CC1(C(=O)N(C(=O)O1)C)C	C04515	5576	C11 H19 N O6	NP-015114	0.8937	-7.14286e-10	4.99928	2.45934e-05	0.000417502	2.43473	CCCCCCCCC1C(C(C(N1)CO)O)O	NA	51003570	C14 H11 N3 O2	2-(2,3-Dihydro-1,4-benzodioxin-6-yl)imidazo[1,2-a]pyrimidine	0.726106	3.57143e-10	4.05758	0.000340177	0.00311829	-0.0665127	CC(C)CSCCCCCC=CC1=NC(=CS1)C(C)(C)C	NA	155110036	C11 H19 N O6	NP-015114	0.873944	7.14286e-10	4.58328	7.8555e-05	0.00133356	1.35811	C1C(NCS1)C(=O)O	NA	9934	C4 H4 O2	LU3453000	0.552825	-3.57143e-10	3.37548	0.00210407
C11 H12 N2 O2	DL-Tryptophan	0.555746	3.57143e-10	4.24488	0.000203711	0.0018563	0.363706	c1ccc2c(c1)c(c[nH]2)CC(C(=O)O)N	C00806	1148	C11 H19 N O9	N-Acetylneuraminic acid	0.72057	3.57143e-11	4.99313	2.502e-05	0.000419403	2.41798	CC(C)C[C@@H](C(=O)O)/N=C(\CC[C@@H](C(=O)O)N)/O	NA	151023	C14 H11 N3 O2	2-(2,3-Dihydro-1,4-benzodioxin-6-yl)imidazo[1,2-a]pyrimidine	0.76716	-1.07313e-08	4.05265	0.000344778	0.00314176	-0.0794064	NA	NA	NA	C11 H19 N O9	N-Acetylneuraminic acid	0.939723	3.57143e-10	4.57825	7.96634e-05	0.00134438	1.34458	CN1CCC(C(C1)C(=O)OC)C2=CC=C(C=C2)Cl	NA	10333222	C7 H18 N6 O2 S	NA	0.641684	-1.07143e-09	3.35848	0.00219919
C9 H22 N9 O12 P3	NA	0.780531	1.07143e-09	4.23336	0.000210264	0.00190474	0.333104	NA	NA	NA	C11 H19 N3 O6	ophthalmic acid	0.805262	-3.57143e-10	4.99154	2.51315e-05	0.000419403	2.41366	CCCCCCCC/C=C\CCCCCCCC#N	NA	6420241	C14 H12 O2	NP-003399	0.558064	-3.57143e-10	4.04196	0.000354972	0.00321563	-0.107369	C1C=CCN1	C00049	66059	C11 H19 N3 O6	ophthalmic acid	0.722744	7.14286e-10	4.5748	8.04324e-05	0.00134937	1.3353	NA	NA	NA	C10 H18 N2 O3	Valylproline	0.510141	-1.07143e-09	3.35152	0.00223933
C44 H88 N O8 P	PC	0.573548	3.57143e-12	4.22252	0.000216617	0.00195082	0.304335	CCCCCCCCCCCCCCCCCC(=O)OC[C@H](COP(=O)([O-])OCC[N+](C)(C)C)OC(=O)CCCCCCCCCCCCCCCCC	C00576	NA	C11 H19 N3 O6	ophthalmic acid	0.96062	7.14286e-11	4.99133	2.51465e-05	0.000419403	2.41307	CSCCCCCC#N=O	NA	NA	C14 H13 N3 S2	4-(2-Methylphenyl)-5-(5-methyl-3-thienyl)-4H-1,2,4-triazole-3-thiol	0.826271	2.18389e-18	4.02477	0.000371987	0.00334234	-0.152288	CCCCCCCC/C=C\CCCCCCCC(=N)O	C18786	5283387	C11 H19 N3 O6	ophthalmic acid	0.633142	-2.91186e-18	4.57265	8.09145e-05	0.00134952	1.32953	CC(C)C[C@@H](C(=O)O)/N=C(\CC[C@@H](C(=O)O)N)/O	NA	151023	C13 H35 N6 O3 P S2	NA	0.654016	1.363e-18	3.35162	0.00223875
C10 H30 N8 O14 S2	NA	0.745445	7.14286e-11	4.21358	0.000221995	0.00196479	0.28064	NA	NA	NA	C11 H19 N3 O6 S	S-methylglutathione	0.754964	3.57143e-10	4.98362	2.56949e-05	0.000421346	2.39207	C1CCc2c(c3c(s2)nc(sc3=O)N)C1	NA	647240	C14 H15 N3 S	N'-(4,5-dihydronaphtho[1,2-d][1,3]thiazol-2-yl)-N,N-dimethyliminoformamide	0.965802	-7.14286e-09	4.02347	0.0003733	0.00334234	-0.15567	CN(C(C(=O)O)P(=O)(O)O)C(=N)N.CN(C(C(=O)O)P(=O)(O)O)C(=N)N	NA	161634126	C11 H19 N3 O6 S	S-methylglutathione	0.81664	-7.14286e-10	4.56821	8.192e-05	0.00135835	1.3176	CCCCCCCCC1C(C(C(N1)CO)O)O	NA	51003570	C25 H62 N9 O5 P	NA	0.521727	3.57143e-10	3.32822	0.00237882
C12 H21 N9 O13 P2	NA	0.604137	-6.19544e-19	4.21427	0.000221576	0.00196479	0.282464	NA	NA	NA	C11 H19 N3 O7	thr-ala-asp	1.28237	1.67277e-18	4.98569	2.55465e-05	0.000421346	2.39771	NA	NA	NA	C14 H16 Cl F3 N4 O S	5-({[3-chloro-5-(trifluoromethyl)-2-pyridyl]methyl}thio)-4-pentyl-4H-1,2,4-triazol-3-ol	0.440873	2.41622e-18	4.02065	0.000376179	0.00334865	-0.163039	O=P(OC[C@H](NC(=O)CCCCCCCCCCCCCCCCCCCCC)[C@H](O)/C=C/CCCCCCCCC)(OCCN)O	NA	NA	C11 H19 N3 O7	thr-ala-asp	0.723198	7.27964e-19	4.56231	8.32766e-05	0.00136497	1.30174	C(CCCCCN)CCCCC(=O)O	C17233	17083	C11 H18 O7	NA	1.03958	-3.57143e-10	3.32078	0.00242511
C39 H78 N3 O5 P S	NA	0.798196	-1.07313e-08	4.2166	0.000220165	0.00196479	0.28864	NA	NA	NA	C11 H2 Cl N2 O13 P3 S2	NA	0.947078	3.57143e-10	4.98346	2.57063e-05	0.000421346	2.39164	c1ccc(cc1)CC(C(=O)O)N	C00079	6140	C14 H16 Cl F3 N4 O S	5-({[3-chloro-5-(trifluoromethyl)-2-pyridyl]methyl}thio)-4-pentyl-4H-1,2,4-triazol-3-ol	1.39129	-3.57143e-10	3.99955	0.000398403	0.00350594	-0.218083	C1=NC2=C(C(=O)N1)N=CN2C3C(C(C(O3)COP(=O)(O)O)O)O.C1=NC2=C(C(=O)N1)N=CN2C3C(C(C(O3)COP(=O)(O)O)O)O	NA	157543438	C11 H2 Cl N2 O13 P3 S2	NA	0.739071	-3.57143e-10	4.56429	8.28191e-05	0.00136497	1.30706	[H]/N=C(/c1ccc(cc1)N2CCN(CC2)C3CCN(CC3)CC(=O)O)\N	NA	NA	C7 H16 N9 O9 P S	NA	0.663766	-1.07143e-09	3.3234	0.0024087
C11 H9 N O2	NL3680000	0.545807	-3.57143e-10	4.19237	0.000235294	0.00207059	0.22444	c1ccc2c(c1)c(c[nH]2)/C=C/C(=O)O	C18944	NA	C11 H20 N2 O	NA	0.774652	-7.14286e-10	4.95852	2.75625e-05	0.000449189	2.32377	OC[C@H](N)COCCCCCCCCCCCCCCCC	NA	10335874	C14 H16 N2 O2 S	2,3,4-Trimethyl-N-(3-pyridinyl)benzenesulfonamide	-0.549037	-3.57143e-10	-4.00067	0.00039719	0.00350594	-0.215159	NA	NA	NA	C11 H20 N2 O	NA	0.758872	4.42974e-18	4.55352	8.53392e-05	0.00138605	1.27812	C1CCCCCC(=O)OCCOC(=O)CCCCC1	C16506	NA	C8 H16 N2 O3	N6-Acetyl-L-lysine	0.407537	-7.14286e-10	3.32193	0.00241792
C25 H57 N9 O4 S	NA	0.48739	-7.14286e-11	4.18662	0.000239038	0.00209158	0.209193	NA	NA	NA	C11 H20 N2 O2	Brivaracetam	0.772043	1.07143e-09	4.95347	2.79547e-05	0.000452993	2.31001	C1CCCN(CC1)CCCCCC(=O)C=NO	NA	6400903	C14 H17 N O	N,N-Dimethyl-2-(2-naphthyloxy)ethanamine	0.633882	-3.57143e-12	3.98725	0.000411952	0.00360458	-0.250145	CCCCCCCCCCCCCC(=O)OC[C@H](COP(=O)([O-])OCC[N+](C)(C)C)OC(=O)CCCCCCCCCCCCC/C=C\CCCCCCCC	NA	24778643	C11 H20 N2 O2	Brivaracetam	0.715891	-2.01352e-18	4.55183	8.57402e-05	0.00138605	1.27359	NA	NA	NA	C11 H19 N3 O7	thr-ala-asp	0.590117	-3.57143e-10	3.31606	0.00245493
C5 H9 N O4	L-Glutamic acid	0.577841	-7.14286e-11	4.17646	0.000245786	0.00213848	0.182311	C(CC(=O)O)C(C(=O)O)N	C00025	33032	C11 H20 N2 O3	Leucylproline	0.889525	3.57143e-10	4.94655	2.85009e-05	0.000456662	2.29118	CC(C)C1=C2C3CCC4C5(CCC(C(C5CCC4(C3(CCC2(CC1=O)C(=O)C(=O)NCC6CCCCC6)C)C)(C)C)OC(=O)CC(C)(C)C(=O)O)C	NA	137648470	C14 H17 N O	N,N-Dimethyl-2-(2-naphthyloxy)ethanamine	0.585113	3.57143e-11	3.96867	0.000433276	0.00376975	-0.298514	CCCCCCCCCCCCCCC(CN(CCC1=CC=CC=C1)CC(CCCCCCCCCCCCCC)O)O	NA	162478207	C11 H20 N2 O3	Leucylproline	0.67911	-4.2129e-18	4.55066	8.60208e-05	0.00138605	1.27044	c1ccc(cc1)CC(C(=O)O)N	C00079	6140	C9 H9 N6 O10 P	NA	0.773372	-1.07143e-10	3.30854	0.00250313
C2 H5 N O2	Acetohydroxamic acid	0.559221	-3.57143e-10	4.16057	0.00025672	0.00222106	0.140294	CC(=O)NO	C06808	1990	C11 H20 N2 O3	Pro-Leu	0.792209	7.14286e-11	4.94654	2.85013e-05	0.000456662	2.29116	NA	NA	NA	C14 H18 N2	Ciclindole	0.639156	-3.57143e-10	3.94222	0.000465513	0.00402747	-0.367264	NA	NA	NA	C11 H20 N2 O3	Pro-Leu	0.597346	3.57143e-10	4.53698	8.93566e-05	0.00143171	1.2337	CC(C)N(C)P(=NN)(N(C)C)N(C(C)(C)C)C(C)(C)C	NA	154629293	C41 H85 N2 O6 P	SM(d18:0/18:0)	0.663961	7.14286e-11	3.29659	0.00258166
C45 H91 N2 O6 P	C22 Sphingomyelin (d18:1/22:0)	0.603048	-1.07143e-09	4.14048	0.000271239	0.00233356	0.0871991	CCCCCCCCCCCCCCCCCCCCCC(=O)N[C@@H](COP(=O)([O-])OCC[N+](C)(C)C)[C@@H](/C=C/CCCCCCCCCCCCC)O	NA	NA	C11 H20 N2 O3	Pro-Leu	-0.767086	-3.57143e-11	-4.94297	2.87874e-05	0.000458668	2.28144	CC(CC1C(CC(C(C1O)OC2CC(CCC2N)CNCCN)N)N=C(C3(CNC3)C)N)C=CC(C)(C)O	NA	132194426	C14 H18 N8 O4 S2	NA	0.607732	-7.14286e-10	3.93692	0.00047225	0.00406293	-0.381023	CCCCC/C=C\C/C=C\CCCCCCCCCCCC(=O)O[C@H](COC(=O)CCCCCCC/C=C\CCCCCCCCC)COP(O)(=O)OC[C@H](N)C(O)=O	NA	NA	C11 H20 N2 O3	Pro-Leu	0.640327	1.07143e-09	4.52244	9.30421e-05	0.00148244	1.19469	CCCCCCCC/C=C/CCCCCCCC(=O)N	C18786	5353370	C3 H6 N2 O	NJ0570000	0.397122	3.57143e-10	3.28986	0.00262691
C38 H83 N6 O14 P	NA	0.557444	-1.07143e-10	4.13599	0.000274593	0.00234929	0.075342	NA	NA	NA	C11 H20 N2 O3	Prolylleucine	0.756809	-1.48691e-18	4.94036	2.89981e-05	0.000459459	2.27434	CCCCCCCCCCCCCCCCCC(=O)O.CC(C)N	NA	21149516	C14 H19 N O3 S2	methyl 3-(ethylthio)-4-hydroxyimino-6,6-dimethyl-4,5,6,7-tetrahydrobenzo[c]thiophene-1-carboxylate	0.685867	1.23909e-18	3.92962	0.000481689	0.00412112	-0.399973	CCCN(C1CC(=CC(C1NC(=O)C)OC(CC)CC)C(=O)O)C(=N)N	NA	118716487	C11 H20 N2 O3	Prolylleucine	0.669044	-3.57143e-10	4.49981	9.90815e-05	0.00156989	1.13399	CCCCCCCCCCNCCO.C1CC(CNC1)C(=O)O	NA	162051781	C9 H11 N O2	DL-Phenylalanine	0.419951	-7.14286e-11	3.28963	0.00262849
C9 H25 N9 O5 P2 S	NA	0.665913	-2.72599e-18	4.13208	0.000277546	0.00236144	0.0650196	NA	NA	NA	C11 H20 N2 O5	L-gamma-Glutamyl-L-leucine	0.776544	-3.57143e-10	4.92696	3.01054e-05	0.000474367	2.23788	C1CSCCN1	C00155	67164	C14 H19 N O4	Z-Leu-OH	0.719053	3.57143e-11	3.91592	0.000499889	0.00424497	-0.435479	C1=CC=C(C=C1)O.C1=CC=C(C=C1)O.[N-]=[N+]=NP(=O)(N=[N+]=[N-])N=[N+]=[N-]	NA	87844101	C11 H20 N2 O5	L-gamma-Glutamyl-L-leucine	0.726423	3.57143e-11	4.49611	0.000100106	0.00157737	1.12406	c1ccc2c(c1)nc(s2)O	NA	13625	C13 H29 N	NA	-0.733038	1.07143e-10	-3.28517	0.00265889
C5 H12 Cl N	Chlormequat	0.675146	3.57143e-11	4.12902	0.000279879	0.00236821	0.0569434	C[N+](C)(C)CCCl	C18585	13837	C11 H20 N2 O5	L-gamma-Glutamyl-L-leucine	0.708302	5.5759e-19	4.90988	3.15778e-05	0.000494451	2.19141	CC/C=C\CC(CC(=O)OC(CC(=O)[O-])C[N+](C)(C)C)O	NA	71464491	C14 H19 N9 O2 S	NA	1.21375	3.57143e-10	3.9146	0.000501678	0.00424497	-0.438899	CC1=C2CCCC2=C(C=C1)OC3=C(C=CC=N3)N	C03305	2775022	C11 H20 N2 O5	L-gamma-Glutamyl-L-leucine	0.692635	3.57143e-10	4.49111	0.000101505	0.00159061	1.11068	NA	NA	NA	C9 H12 N4	NA	0.910266	-3.57143e-10	3.28481	0.00266133
C4 H9 N	Pyrrolidine	0.620044	3.57143e-11	4.12592	0.00028226	0.00237329	0.0487735	C1CCNC1	C00155	31268	C11 H20 N2 O6	L-Saccharopine	1.30111	3.57143e-10	4.90625	3.19001e-05	0.000494451	2.18153	CCCCOc1ccc(cc1)OCCCN2CCOCC2	C04875	4886	C14 H20 N6 O5 S	S-Adenosylhomocysteine	0.533662	-7.14286e-10	3.90468	0.00051534	0.00433674	-0.464614	C=C(C[C@@H](C(=O)O)N)C(=O)N	C01109	439401	C11 H20 N2 O6	L-Saccharopine	0.647477	-3.57143e-11	4.48225	0.000104035	0.00162135	1.08693	c1ccc2c(c1)c(c[nH]2)CC(C(=O)O)N	C00078	6305	C11 H28 N5 O17 P3	NA	0.597027	-5.88567e-19	3.2787	0.00270363
C8 H13 N O5	2-Acetamidoglucal	0.662614	1.42857e-10	4.12424	0.000283562	0.00237329	0.0443345	CC(=O)NC1=CO[C@@H]([C@H]([C@@H]1O)O)CO	C00461	22842041	C11 H20 N2 S	NA	-0.838432	-3.57143e-10	-4.90715	3.18196e-05	0.000494451	2.18399	NA	NA	NA	C14 H23 N4 O P S	NA	0.667553	-1.07143e-09	3.90036	0.000521393	0.00436384	-0.475789	C1CCN(CC1)N=O	C19284	7526	C11 H20 N2 S	NA	0.678345	3.57143e-10	4.47785	0.000105314	0.00163237	1.07514	C1CCc2c(c3c(s2)nc(sc3=O)N)C1	NA	647240	C12 H16 N4 O S	Thiamine	0.509801	-7.14286e-10	3.27751	0.00271195
C23 H27 N9 O3 S2	NA	1.00933	-3.57143e-10	4.11332	0.000292151	0.00243196	0.0155525	CC1=CC(=NN1)NC2=NC(=NN3C2=CC=C3)SC4=CC=C(C=C4)NC(=O)CN5CCC(C5)NS(=O)(=O)C	NA	57387794	C11 H20 N4 O11 P2	CDP-ethanolamine	0.835839	-3.57143e-11	4.89774	3.26677e-05	0.000503564	2.1584	CC(C)(C)CC1=C2CCC3CNCCN3C2=NC=C1	C11775	134265622	C14 H25 N O4	3-Hydroxy-N-[(3S)-2-oxotetrahydro-3-furanyl]decanamide	0.629814	-1.23909e-18	3.85386	0.000591182	0.00492119	-0.595934	CCOP(=O)(NCCOC)OCC	NA	285084	C11 H20 N4 O11 P2	CDP-ethanolamine	0.509651	-1.73472e-18	4.47045	0.000107499	0.00165722	1.05533	CC(C(=O)N)O	C00041	94220	C26 H54 O14	PEG n13	0.745296	3.57143e-11	3.25974	0.00283894
C11 H15 N5 O3 S	Adenylthiomethylpentose	0.771151	3.57143e-11	4.08278	0.000317571	0.00262935	-0.0648933	CSC[C@@H]1[C@H]([C@H]([C@@H](O1)n2cnc3c2ncnc3N)O)O	C00170	NA	C11 H20 N4 O3 S5	NA	0.658017	1.17713e-18	4.89585	3.28411e-05	0.000503564	2.15324	CCCCCCCCCCCC(=O)OCC(CSCC(C(=O)NC(C)CCCN(CC)CC)N)OC(=O)CCCCCCCCCCC	NA	123360268	C14 H25 N O6	(4S)-4-[(6-Carboxyhexanoyl)oxy]-4-(trimethylammonio)butanoate	0.891312	-3.57143e-10	3.84714	0.000601991	0.00498423	-0.613253	NA	NA	NA	C11 H20 N4 O3 S5	NA	0.677257	7.14286e-10	4.45036	0.000113664	0.00174285	1.00155	C.CC1=CN(C(=O)NC1=O)C2CC(C(O2)CO)OP(N(C(C)C)C(C)C)OCC3=CC4=CC=CC=C4C=C3	NA	159414956	C34 H76 N10 O4 S	NA	0.516368	3.34554e-18	3.25531	0.00287151
C2 H7 N O2 S	Hypotaurine	0.835803	-3.96508e-18	4.07463	0.000324712	0.0026741	-0.0863244	C(CS(=O)O)N	C00519	107812	C11 H20 N9 O9 P3	NA	0.739539	-7.14286e-09	4.88456	3.38934e-05	0.000514503	2.12256	NA	NA	NA	C14 H26 N O P S2	NA	0.507464	-2.35427e-18	3.8441	0.000606961	0.0049985	-0.621111	CNC(=O)CC[C@@H](C(=O)O)N	C00993	439925	C11 H20 N9 O9 P3	NA	0.723875	-3.48494e-18	4.43601	0.000118282	0.00180396	0.96314	CC(=O)c1cc(cc2c1CCC2(C)C)C(C)(C)C	C08450	61585	C38 H72 N8 O2 S	NA	0.610342	3.57143e-10	3.24316	0.00296261
C10 H17 N3 O9 S	NA	-0.628969	-3.57143e-11	-4.06907	0.00032968	0.00269354	-0.100959	C(CC(=O)NC(CS(=O)(=O)O)C(=O)NCC(=O)O)C(C(=O)O)N	NA	444104	C11 H20 O4	1780537	-1.35565	-3.57143e-10	-4.88252	3.40873e-05	0.000514503	2.11701	O=C(O[C@H](COC(=O)CCCCCCC\C=C/CCCCCC)CO)CCCCCCC\C=C/C\C=C/CCCCC	NA	9543699	C14 H26 N4 O10 P2	NA	0.627777	-3.57143e-10	3.83313	0.000625173	0.00508695	-0.649363	C1C=CC(=O)O1	C00106	NA	C11 H20 O4	1780537	-1.17672	7.14286e-09	-4.41763	0.000124465	0.00188816	0.91402	C1C2CC3CC1CC(C2)C3(CC4=CC(=CC=C4)Cl)CC5=NNN=N5	NA	73213122	C42 H81 N O3	Nervonic ceramide	0.522387	-7.14286e-10	3.2281	0.00307931
C39 H81 N2 O6 P	N-PALMITOYLDIHYDROSPHINGOMYELIN	0.563026	2.21487e-18	4.06808	0.000330571	0.00269354	-0.103558	CCCCCCCCCCCCCCC[C@H]([C@H](COP(=O)([O-])OCC[N+](C)(C)C)NC(=O)CCCCCCCCCCCCCCC)O	NA	9939965	C11 H21 Cl3 N4 O	NA	0.739007	3.57143e-11	4.88243	3.40957e-05	0.000514503	2.11677	CC(=O)CC(=O)CCC(=O)O	C02631	5312	C14 H26 N4 O11 P2	Citicoline	0.556814	-3.57143e-10	3.83168	0.00062761	0.00508695	-0.653081	Cc1c[nH]nc1	C00107	3406	C11 H21 Cl3 N4 O	NA	1.18148	9.91271e-19	4.40491	0.000128933	0.00194559	0.880029	CCCCC/C=C/C/C=C/CCCCCCCC(=O)O	C01595	NA	C8 H15 N O2	lentiginosine	0.685455	-6.93889e-18	3.20274	0.00328602
C4 H5 N O	NA	0.57342	-2.86539e-18	4.05755	0.000340198	0.00272868	-0.131219	C=CC(C#N)O	NA	22060	C11 H21 N O	(2,7-Dimethyloctahydro-1H-cyclopenta[c]pyridin-4-yl)methanol	0.745509	-3.57143e-11	4.87692	3.46249e-05	0.000517398	2.10179	CC1=CC(=O)N(C(=C1)C2CCCCC2)O.C(CO)N	NA	38911	C14 H26 O4	2376	0.657463	-3.57143e-10	3.83453	0.000622815	0.00508695	-0.645754	NA	NA	NA	C11 H21 N O	(2,7-Dimethyloctahydro-1H-cyclopenta[c]pyridin-4-yl)methanol	0.598759	-1.07143e-10	4.39128	0.000133898	0.00199972	0.843614	C(C/C(=N/[C@@H](CCC(=N)O)C(=O)O)/O)[C@@H](C(=O)O)N	C00051	150914	C4 H5 N3 O	Cytosine	0.543498	7.14286e-10	3.19475	0.00335384
C4 H7 N O	2-Pyrrolidone	0.636426	-7.14286e-10	4.05896	0.000338897	0.00272868	-0.127528	C1CC(=NC1)O	C02659	12025	C11 H21 N O S2	NA	0.856277	-7.14286e-12	4.87666	3.46504e-05	0.000517398	2.10108	NA	NA	NA	C14 H27 N3	NA	0.533809	1.5566e-18	3.82129	0.000645424	0.00520394	-0.67982	CCCCCCCCCCCCCCCCCCCC(C(=O)N[C@@H](COP(=O)([O-])OCC[N+](C)(C)C)[C@@H](/C=C/CCCCCCCCCC(C)C)O)O	NA	70679175	C11 H21 N O S2	NA	0.693874	3.56238e-18	4.3909	0.000134037	0.00199972	0.842612	C1CCN(C1)CC2=CC=C(S2)C3=CC=C(S3)CN4CCCC4	NA	9902158	C9 H14 N3 O8 P	Cytidine 5'-monophosphate (hydrate)	0.540472	-3.57143e-10	3.18534	0.00343537
C5 H14 N O4 P	Cholinephosphate	0.548892	3.57143e-11	4.05755	0.000340199	0.00272868	-0.131223	NA	C22271	NA	C11 H21 N O2	11-Nitro-1-undecene	0.912801	7.14286e-11	4.8696	3.53409e-05	0.000519548	2.08188	CCCCCCCCC1C(C(C(N1)CO)O)O	NA	51003570	C14 H29 N3 O5	NA	0.95761	9.91271e-19	3.81065	0.000664187	0.00525855	-0.707191	NA	C00130	NA	C11 H21 N O2	11-Nitro-1-undecene	0.807693	-3.57143e-11	4.38932	0.000134624	0.00199972	0.838405	Cc1c(c(on1)C)NC(=O)Nc2ccc3c(c2)CC(=O)N(C[C@H]([C@@H](O3)CNC)C)[C@H](C)CO	NA	44202950	C15 H29 N5 O4	NA	0.784153	1.79668e-18	3.1697	0.00357527
C46 H78 N O10 P	PS(22:6(4Z,7Z,10Z,13Z,16Z,19Z)/18:0)	0.714623	-7.14286e-11	4.0519	0.000345479	0.00275667	-0.14606	CCCCCCCCCCCCCCCCCC(=O)O[C@H](COC(=O)CC/C=C\C/C=C\C/C=C\C/C=C\C/C=C\C/C=C\CC)COP(=O)(O)OC[C@@H](C(=O)O)N	NA	NA	C11 H21 N O4	N-(tert-Butoxycarbonyl)-L-leucine	0.769891	3.56238e-18	4.87195	3.51097e-05	0.000519548	2.08827	C1CCN(C1)CC2=CC=C(S2)C3=CC=C(S3)CN4CCCC4	NA	9902158	C14 H30 N2 O6	NA	0.608695	3.71726e-18	3.80883	0.000667449	0.00525855	-0.71187	C(CC(C(=O)O)NC(=O)CNC(=O)C(CCC(=O)O)N)CN=C(N)N	NA	25216499	C11 H21 N O4	N-(tert-Butoxycarbonyl)-L-leucine	0.856538	-6.19544e-19	4.38048	0.000137961	0.00203868	0.814811	NA	NA	NA	C10 H16 N2 O5	5,6-Dihydrothymidine	0.515063	3.57143e-11	3.15539	0.00370789
C5 H7 N3	2-Amino-4-methylpyrimidine	0.773379	-7.575e-10	4.04234	0.000354606	0.00281492	-0.171178	CC1=NC(=NC=C1)N	C02376	7939	C11 H21 N O5	3-hydroxybutyrylcarnitine	0.793643	-3.57143e-11	4.87016	3.52859e-05	0.000519548	2.0834	C1=CC(=C(C=C1O)F)N	NA	2735919	C14 H30 O8	PEG n7	0.511858	-3.57143e-10	3.8082	0.000668578	0.00525855	-0.713485	CC(=O)NO	C06808	1990	C11 H21 N O5	3-hydroxybutyrylcarnitine	0.66941	3.57143e-10	4.37271	0.000140963	0.00207231	0.794072	C1C(C(C(C(N1CCCCCOCC2=CC=C(C=C2)C3=CC=C(C=C3)Cl)CO)O)O)O	NA	118719910	C4 H8 N2 O	NPYR	0.419861	-3.57143e-10	3.15622	0.0037001
C8 H11 N O4	Eglumetad	0.657582	-3.57143e-12	4.02172	0.000375087	0.00296223	-0.225251	C1C[C@]([C@H]2[C@@H]1[C@@H]2C(=O)O)(C(=O)O)N	NA	213056	C11 H21 N5 O5	H-arg-glu-OH	1.06767	3.57143e-10	4.85618	3.66915e-05	0.000535426	2.04541	CCOc1cc2c(cc1OCC)[nH]c(=S)n(c2=O)CCCOC	NA	3242750	C14 H31 N	NA	0.949168	1.07143e-09	3.80781	0.00066927	0.00525855	-0.714473	c1[nH]c2c(n1)ncnc2O	C00262	NA	C11 H21 N5 O5	H-arg-glu-OH	0.754336	3.46945e-18	4.36795	0.000142832	0.00207836	0.781382	CC(CN1CCC2=C1C=C(C=C2)SC)N	C07148	44315993	C9 H11 N3 O3	4-Acetamido-2-amino-6-nitrotoluene	0.613497	-6.35033e-19	3.1493	0.00376577
C9 H7 N O	8-Hydroxyquinoline	0.533752	-1.23909e-18	4.01292	0.00038418	0.00301856	-0.248311	c1cc2cccnc2c(c1)O	C19434	1923	C11 H22 N6 O6	NA	0.698729	-7.14286e-10	4.85515	3.67965e-05	0.000535426	2.04263	CCCCCCCCCCCCCCN1CC(OC(C1)C)C	NA	14993215	C14 H31 N O	Lauryldimethylamine oxide	0.558504	1.07143e-10	3.81142	0.000662814	0.00525855	-0.705216	c1cc(cnc1)CC(=O)O	C00108	108	C11 H22 N6 O6	NA	0.695936	1.85863e-19	4.36929	0.000142306	0.00207836	0.784939	CCCCCCCCCCCCN1CC(OCC1C)C.CCCCCCCCCCCCN1CC(OCC1C)C	NA	162394656	C26 H52 N O6 P	MFCD00270917	0.549794	7.14286e-10	3.14726	0.0037854
C5 H6 O4	Itaconic acid	0.573291	3.57143e-10	4.00639	0.000391065	0.00305706	-0.265408	C=C(CC(=O)O)C(=O)O	C00337	811	C11 H22 N8 O7 P2 S2	NA	0.706409	7.14286e-10	4.84807	3.75318e-05	0.000543354	2.02339	NA	C07560	NA	C14 H31 N O2	tetradecasphinganine	0.622219	-1.07143e-09	3.80469	0.000674919	0.00527602	-0.722499	CCCCCCCCCCCCCCCCCCCC(=O)O[C@H](COCCCCCCCCCCCCCCCC)COP(=O)([O-])OCC[N+](C)(C)C	NA	24779297	C11 H22 N8 O7 P2 S2	NA	1.00069	3.57143e-10	4.34979	0.000150198	0.00217444	0.732951	CSCC1=CC(=C(S1)N)C(=O)NC2CC2	NA	53383648	C6 H8 O4	Tetrahydro-5-oxo-2-furanacetic acid	0.491533	1.42857e-09	3.14229	0.00383347
C40 H75 N O2	NA	0.588237	3.57143e-11	3.98986	0.000409039	0.00316659	-0.308653	CCCCCCCCCCCCCCC(CN(CCC1=CC=CC=C1)CC(CCCCCCCCCCCCCC)O)O	NA	162478207	C11 H23 N O	NA	0.656602	-7.14286e-10	4.84192	3.81827e-05	0.000544485	2.00667	NA	NA	NA	C14 H31 N O9	NA	0.596325	-3.57143e-10	3.80068	0.000682235	0.00530627	-0.732794	C=CN1C=CN=C1	C00178	66171	C11 H23 N O	NA	0.740098	-7.14286e-10	4.34576	0.000151881	0.0021877	0.722222	NA	NA	NA	C9 H19 N O	2,2,6,6-Tetramethyl-4-piperidinol	0.765991	3.57143e-10	3.1424	0.00383247
C44 H90 N O7 P	1-hexadecyl-2-eicosanoyl-sn-glycero-3-phosphocholine	0.65248	-1.07143e-09	3.98973	0.000409189	0.00316659	-0.309006	CCCCCCCCCCCCCCCCCCCC(=O)O[C@H](COCCCCCCCCCCCCCCCC)COP(=O)([O-])OCC[N+](C)(C)C	NA	24779297	C11 H23 N O2	11-Aminoundecanoic acid	0.757321	-3.57143e-10	4.84204	3.81695e-05	0.000544485	2.00701	CCC(C)CC(C)CCCCCCCCCCC(C(C)N)O	NA	10236627	C14 H31 N2 O7 P S2	NA	0.540026	7.14286e-11	3.78628	0.00070916	0.00548797	-0.769745	COC(=O)C1=CC2=CC=CC=C2C=N1	C18944	725374	C11 H23 N O2	11-Aminoundecanoic acid	0.72236	1.07143e-09	4.33941	0.000154571	0.00221525	0.705318	CC1=C(SC(=C1)C#N)C2=CC3=C(C=C2)NC(=S)C34CCCCC4	NA	10382522	C23 H45 N5 O3	NA	0.722377	1.42857e-09	3.13511	0.0039041
C7 H14 N8 O6	NA	-0.546965	-3.57143e-10	-3.98557	0.000413834	0.00318652	-0.319867	NA	NA	NA	C11 H23 N O2	11-Aminoundecanoic acid	0.552117	-1.73472e-18	4.84295	3.80733e-05	0.000544485	2.00946	CC(C(=O)N)O	C00041	94220	C14 H33 Cl N5 O5 P	NA	0.538664	3.28358e-18	3.77577	0.000729481	0.00561664	-0.796709	CC[C@](C)(C#N)O[C@H]1[C@@H]([C@H]([C@@H]([C@H](O1)CO)O)O)O	C08332	NA	C11 H23 N O2	11-Aminoundecanoic acid	0.694386	7.14286e-11	4.33574	0.000156147	0.00222666	0.695545	NA	NA	NA	C18 H35 N O	(9Z)-9-Octadecenamide	0.642175	2.18389e-18	3.12804	0.00397477
C14 H8 N2 S3	NA	0.745949	9.91271e-19	3.97644	0.000424224	0.00325028	-0.343722	C1=CC=C2C(=C1)N=C(S2)SC3=NC4=CC=CC=C4S3	NA	853902	C11 H23 N10 O10 P3	NA	0.75952	-7.14286e-10	4.83914	3.84802e-05	0.000545998	1.99912	Cc1c(c(c(cn1)CO)CO)O	C00314	1054	C14 H33 N3 O12 P2	NA	0.551554	-3.57143e-10	3.77393	0.000733081	0.00561664	-0.801407	C[C@H](C[C@@H]([C@H](C=O)O)N(C)C)O	NA	168997	C11 H23 N10 O10 P3	NA	0.634325	-3.57143e-11	4.33134	0.000158061	0.00223558	0.683818	COc1cccc(c1OC)C(=S)N2CCCC2	NA	NA	C12 H25 N2 O14 P3 S3	NA	0.691121	-7.14286e-10	3.12	0.00405655
C14 H31 N2 O7 P S2	NA	1.0264	-3.57143e-10	3.97341	0.00042774	0.00326099	-0.35166	NA	NA	NA	C11 H23 N10 O5 P	NA	0.797423	2.23036e-18	4.8348	3.89496e-05	0.000549923	1.98733	CN(C)P1(=C(C(=S)C1)[P+](N(C)C)(N(C)C)[S-])N(C)C	NA	101929301	C14 H35 N10 O9 P3 S2	NA	0.747288	3.57143e-11	3.76158	0.000757793	0.00577723	-0.833039	c1c(nc[nH]1)C[C@@H](C(=O)O)NC(=O)CCN	D01611	439224	C11 H23 N10 O5 P	NA	0.698651	-3.57143e-10	4.3307	0.00015834	0.00223558	0.682116	CCCCCCCC/C=C\CCCCCCCC#N	NA	6420241	C14 H26 N4 O10 P2	NA	0.407217	-7.37257e-18	3.11928	0.00406395
C46 H46 Cl N5 S4	NA	-1.044	3.90313e-18	-3.96833	0.000433675	0.00328995	-0.364915	NA	NA	NA	C11 H24 N10 P2 S	NA	0.766172	1.07143e-10	4.82329	4.02225e-05	0.000565097	1.95607	CSC1=CC=CC(=C1)NC(=S)N	NA	2731100	C14 H39 N10 O3 P3 S	NA	0.53768	-7.14286e-10	3.7467	0.000788639	0.00595345	-0.871093	CNC(=NC)NCCCC(C(=O)O)N	C01404	169148	C11 H24 N10 P2 S	NA	0.975887	-7.14286e-10	4.32527	0.000160734	0.0022582	0.667671	C(=C/C(=O)O)\C=C(\C(=O)O)/O	C02222	54696066	C27 H33 N9 O15 P2	FAD	0.544751	-3.57143e-10	3.10861	0.00417532
C41 H85 N5 O9 P2	NA	0.667519	3.57143e-10	3.9641	0.000438685	0.00331164	-0.37596	NA	NA	NA	C11 H24 N6 O6 P2	NA	0.789156	3.57143e-11	4.81968	4.063e-05	0.000565252	1.94627	c1ccc(cc1)c2csc(n2)Nc3ccc(cc3)S(=O)(=O)N	NA	768056	C14 H41 N10 O9 P	NA	1.05016	3.57143e-10	3.74731	0.00078735	0.00595345	-0.869533	NA	NA	NA	C11 H24 N6 O6 P2	NA	0.700072	6.19544e-19	4.31881	0.000163631	0.00228763	0.650473	CCCCCCCCCCCCCCCC(=O)OC[C@H](COP(=O)([O-])OCC[N+](C)(C)C)OC(=O)CCCCC/C=C\C/C=C\C/C=C\C/C=C\C/C=C\CC	NA	24778737	C12 H30 N4 O12 P2 S3	NA	0.613087	3.57143e-10	3.09603	0.00431032
C8 H9 N O3	myrothenone A	0.642059	-7.14286e-10	3.95152	0.000453916	0.00340991	-0.408781	C=C[C@@]1(CC(=CC1=O)NC=O)O	C00250	11355692	C11 H24 O6	NA	0.950385	-3.22163e-18	4.82098	4.0483e-05	0.000565252	1.94979	CCCCCCCCCCCC(CC(=O)OCCSCCC(=O)NCC(=O)OC)OC(=O)CCCCC.CO	NA	144672756	C14 H8 N2 S3	NA	0.752577	7.14286e-11	3.73657	0.00081034	0.00608743	-0.896976	CCCCCCCCCCCCCCCCCC(=O)N[C@@H](COP(=O)([O-])OCC[N+](C)(C)C)[C@@H](CCCCCCCCCCCCCCC)O	NA	NA	C11 H24 O6	NA	0.686375	1.85863e-19	4.30285	0.000171013	0.00235618	0.608003	CCCCCCCCCCCCN1CCCC1=O	NA	62459	C13 H29 N O3	NA	0.745901	-3.57143e-10	3.09859	0.00428252
C17 H38 N8 O12	NA	-0.588025	-3.57143e-11	-3.94645	0.000460209	0.00342687	-0.422016	NA	NA	NA	C11 H25 Cl N8 O	NA	0.619322	9.91271e-19	4.81321	4.13712e-05	0.00057277	1.92869	NA	NA	NA	C15 H11 N O3	3-hydroxy-4-(3-hydroxyphenyl)-1,2-dihydroquinolin-2-one	0.604974	2.72599e-18	3.73373	0.000816514	0.00610403	-0.904212	CC(=O)OCN(CN(CN(C)[N+](=O)[O-])[N+](=O)[O-])[N+](=O)[O-]	NA	19797990	C11 H25 Cl N8 O	NA	0.639577	3.57143e-10	4.30541	0.000169805	0.00235618	0.614825	CCCCCCCCCCCCCC(=O)NCCCN(C)C	NA	170759	C19 H37 N5 O6	Istamycin C1	0.719132	6.72205e-18	3.09402	0.00433225
C48 H72 N6 O8	NA	0.566137	3.57143e-11	3.94611	0.000460625	0.00342687	-0.422885	C.CCCCCCOC(=O)CN1CCC(CC1)C.CC1CCCN(C1)C(=O)C(CC2=CC3=C(C(=C2)C)N(C(=O)O3)C)OC(=O)N4CCC(CC4)N5CCC6=CC=CC=C6NC5=O	NA	160112372	C11 H25 N	NA	0.791872	-7.14286e-10	4.8112	4.16042e-05	0.000573213	1.92323	c1nc2c(n1[C@H]3C[C@@H]([C@H](O3)CO)O)NC4=NCCCN4C2=O	NA	NA	C15 H13 N O2	4,4'-dimethoxy[1,1'-biphenyl]-2-carbonitrile	0.693529	7.14286e-11	3.71777	0.000852146	0.00633964	-0.944924	CCCCCCCCCCCCC/C=C/[C@H]([C@H](COP(=O)([O-])OCC[N+](C)(C)C)NC(=O)CCCCCCCCC/C=C\C/C=C\CCCCC)O	NA	NA	C11 H25 N	NA	0.835693	-7.14286e-11	4.30412	0.000170411	0.00235618	0.611398	CCCCCCCCCCCCCC(=O)[N+](CCO)(CC[O-])C(=O)CCCCCCCCCCC	NA	3034731	C30 H69 N7 O10	NA	0.635441	3.57143e-10	3.09276	0.00434607
C4 H7 N O2	vinylglycine	0.560812	7.14286e-11	3.92593	0.000486528	0.00360218	-0.475469	C=C[C@@H](C(=O)O)N	C01234	156126	C11 H25 N2 O4 P S2	NA	-0.824684	3.57143e-10	-4.80849	4.19199e-05	0.000574786	1.91588	NA	NA	NA	C15 H13 N3 O	3-(3,4-dimethylphenyl)-3,4-dihydro-1,2,3-benzotriazin-4-one	0.722357	7.14286e-10	3.70989	0.000870312	0.00644366	-0.965024	CN\1CC(=O)N/C1=N/P(=O)(O)O	NA	135504827	C11 H25 N2 O4 P S2	NA	0.575909	7.14286e-10	4.28658	0.00017887	0.00245258	0.564781	CCCCCCCCC=CCCCCCCCC(=O)OCCS(=O)(=O)[O-].[NH4+]	NA	76966947	C7 H13 N O2	DL-Stachydrine	0.496996	-3.57143e-10	3.08512	0.0044307
C2 H8 N O4 P	phosphoethanolamine	0.731832	3.57143e-10	3.91413	0.000502316	0.00370127	-0.506152	C(COP(=O)(O)O)N	C00346	1015	C11 H26 N4 O9 S	NA	0.784256	3.57143e-11	4.80426	4.2418e-05	0.000578833	1.9044	CC(C1=CC2=CC=CC=C2S1)NC(=O)N	NA	NA	C15 H14 N3 O16 P3 S2	NA	0.589904	3.57143e-10	3.70439	0.000883198	0.00650778	-0.979027	NA	C14575	NA	C11 H26 N4 O9 S	NA	0.597894	-3.57143e-10	4.27859	0.000182861	0.00249531	0.543546	CCCCC/C=C\C/C=C\CCCCCCCC(=O)N	NA	6435901	C41 H65 N3 O6	NA	-0.427911	2.47818e-18	-3.08116	0.00447517
C19 H25 N2 O2 P S	NA	-0.703495	-6.19544e-20	-3.90851	0.000510026	0.00371408	-0.520784	CCOP(C1=CC=C(C=C1)SNC2=CC=CC=C2N3CCCCC3)O	NA	156128146	C11 H26 N4 P2 S2	NA	0.804064	3.57143e-11	4.80081	4.28293e-05	0.000581662	1.89502	CCCN1CCCC2C1Cc3cn[nH]c3C2	C03451	54562	C15 H14 N9 O7 P	NA	0.692667	7.14286e-10	3.69958	0.00089463	0.00656062	-0.991277	NA	NA	NA	C11 H26 N4 P2 S2	NA	0.727905	9.91271e-19	4.27258	0.000185922	0.00251303	0.527576	Cc1c[nH]c(=O)[nH]c1=O	C00178	1135	C5 H9 N O2	Proline	0.430588	3.57143e-10	3.07938	0.00449536
C35 H78 N10 O3 S	NA	0.627013	4.30583e-18	3.90759	0.000511288	0.00371408	-0.523159	NA	NA	NA	C11 H26 N7 O P S	NA	0.775301	-3.57143e-11	4.79577	4.34354e-05	0.00058433	1.88136	CCCCCCCC/C=C\CCCCCCCCCCCCCC(=O)OC[C@H](COP(=O)([O-])OCC[N+](C)(C)C)O	NA	53480477	C15 H16 N2 O	2-[(7-methyl-2,3-dihydro-1H-inden-4-yl)oxy]pyridin-3-amine	0.763755	-7.14286e-10	3.69301	0.00091045	0.0065826	-1.00797	CCCCCCCC(CC(=O)N[C@H]1CCOC1=O)O	NA	NA	C11 H26 N7 O P S	NA	0.820965	3.57143e-09	4.27293	0.000185743	0.00251303	0.528505	NA	NA	NA	C29 H63 N9 O14	NA	0.634714	-7.14286e-11	3.0745	0.00455101
C7 H7 N O2	Trigonelline	0.630058	-3.57143e-10	3.91	0.000507972	0.00371408	-0.516909	C[n+]1cccc(c1)C(=O)[O-]	C01004	5570	C11 H27 N4 O16 P S	NA	0.914487	7.14286e-10	4.7959	4.34197e-05	0.00058433	1.88172	C1C(NCS1)C(=O)O	NA	9934	C15 H16 N2 O4	NP-007077	0.685095	-3.57143e-11	3.69603	0.00090314	0.0065826	-1.0003	NA	NA	NA	C11 H27 N4 O16 P S	NA	0.722657	-7.14286e-10	4.26891	0.000187811	0.00252659	0.517852	NA	NA	NA	C38 H72 N2 O12	Azithromycin	0.976718	-1.07143e-09	3.07015	0.00460112
C9 H11 N3 O3	4-Acetamido-2-amino-6-nitrotoluene	0.76042	-6.35033e-19	3.90351	0.00051697	0.00373772	-0.533773	CC1=C(C=C(C=C1[N+](=O)[O-])NC(=O)C)N	C16420	9543177	C11 H3 N2 O14 P3 S2	NA	0.726804	4.95635e-19	4.77582	4.59243e-05	0.000614911	1.82721	CC(CO)NC.CN1CCC(CC1)O.CN1CCC(CC1)OC	NA	160715939	C15 H17 N O2	5-(3-cyclohexylprop-1-ynyl)nicotinic acid	0.577888	1.42857e-09	3.69434	0.000907222	0.0065826	-1.00459	C1CC(=O)OC1CC(=O)O	C00614	NA	C11 H3 N2 O14 P3 S2	NA	-0.799825	-1.85863e-18	-4.255	0.00019516	0.00261312	0.480938	CCCCCCCCCCCCCCN(CCCCCCCCCCCCCC)C(=O)CCC(=O)N	NA	129849599	C4 H7 N	3-Pyrroline	0.410832	1.42857e-09	3.07172	0.004583
C14 H20 N6 O5 S	S-Adenosylhomocysteine	0.649769	3.57143e-11	3.87913	0.000552191	0.00393692	-0.597061	c1nc(c2c(n1)n(cn2)[C@H]3[C@@H]([C@@H]([C@H](O3)CSCC[C@@H](C(=O)O)N)O)O)N	C00021	439155	C11 H30 N6 O5 S	NA	0.743557	3.57143e-11	4.75089	4.92342e-05	0.00065615	1.75959	NA	NA	NA	C15 H18 N2 O2	MFCD00993967	0.629706	3.57143e-10	3.68807	0.000922545	0.00663888	-1.02054	C1(C(=O)NC(=O)NC1=O)[N+](=O)[O-]	NA	10195	C11 H30 N6 O5 S	NA	0.608759	-3.57143e-10	4.25071	0.000197485	0.00263191	0.469545	CC1(CCCCC1)C(=O)NC2CCCCNC2=O	NA	11651747	C35 H76 N7 O5 P S	NA	-0.490794	7.14286e-10	-3.06574	0.00465249
C36 H70 N3 O7 P	NA	-0.958337	-3.57143e-10	-3.87991	0.000551029	0.00393692	-0.595038	NA	NA	NA	C11 H30 N9 O8 P3 S2	NA	0.646998	-1.07143e-10	4.74506	5.00421e-05	0.00066098	1.74378	C(C/C(=N/[C@@H](CCC(=N)O)C(=O)O)/O)[C@@H](C(=O)O)N	C00051	150914	C15 H19 Cl N2 O8 S	NA	0.54129	-3.57143e-10	3.6827	0.000935869	0.00670343	-1.03419	C(CC(=O)N)C(C(=O)O)N	C00064	738	C11 H30 N9 O8 P3 S2	NA	1.09222	1.67277e-18	4.24638	0.000199854	0.00265109	0.45808	NA	NA	NA	C11 H19 N3 O6 S	S-methylglutathione	0.467618	-3.57143e-10	3.05774	0.00474715
C37 H71 N9 O5 P2	NA	0.652397	2.97381e-18	3.88149	0.000548686	0.00393692	-0.590947	NA	NA	NA	C11 H5 Cl N2 O14 P2 S5	NA	0.878851	6.69108e-18	4.74493	5.00602e-05	0.00066098	1.74343	NA	C02283	NA	C15 H19 N5 O13 P2 S4	NA	0.641443	-1.07143e-09	3.67854	0.000946313	0.00674686	-1.04476	CCC=CCC=CCC=CCCCCCCCC(=O)OCC	C03242	5367460	C11 H5 Cl N2 O14 P2 S5	NA	0.672564	3.57143e-10	4.24055	0.000203095	0.0026816	0.442614	CC1=CC=CC=C1C2=NN=C(S2)N3CCC(CC3)N4CCCCC4	NA	53320491	C5 H9 N3 O4	Guanidinosuccinic acid	0.557696	-3.93411e-18	3.05593	0.00476882
C3 H7 N O	dimethylformamide	0.691345	-7.14286e-11	3.87373	0.000560314	0.00397642	-0.611078	CN(C)C=O	C03134	6228	C11 H7 N O	NA	0.75981	-7.14286e-11	4.72489	5.29389e-05	0.000695768	1.68912	NA	NA	NA	C15 H19 N8 O7 P S	NA	1.2775	1.42857e-09	3.66683	0.00097633	0.00683518	-1.07449	CN1C2=NC=NC(=C2C=N1)NNC(=O)C3=CC(=C(C=C3)Cl)Cl	NA	7197208	C11 H7 N O	NA	0.526399	7.14286e-10	4.23563	0.000205866	0.00269821	0.429581	C1CNCCNCCCN(CCNC1)CC2=CC=C(C=C2)CNCC3=CC=C(C=C3)N	NA	483568	C10 H13 N5 O4	Adenosine	0.571292	-4.95635e-19	3.04978	0.00484319
C34 H65 N O2	NA	0.605888	3.57143e-11	3.86935	0.000566977	0.00400525	-0.622425	CCCCCCCCCCCCCCC(=O)C(=O)NCCCCCCCCC=CCCCCCCCC	NA	44329601	C11 H8 F6 N2 O	3-[3,5-bis(trifluoromethyl)phenyl]-N'-hydroxyprop-2-enimidamide	0.960386	3.57143e-10	4.72241	5.33071e-05	0.000697394	1.68239	CCC(CC(CC(=O)O)OPP)OP	NA	89507434	C15 H19 N8 O7 P S	NA	0.443179	-1.07143e-11	3.6674	0.000974846	0.00683518	-1.07304	CCCCCCCCCCCCCCCC(=O)OCC(COP(=O)(O)OCCNCCCNCCCCN)OC(=O)CCCCCCCCCCCCCCC	NA	101365280	C11 H8 F6 N2 O	3-[3,5-bis(trifluoromethyl)phenyl]-N'-hydroxyprop-2-enimidamide	-1.17586	-3.57143e-10	-4.23497	0.000206245	0.00269821	0.427817	O=C(O[C@H](COC(=O)CCCCCCC\C=C/CCCCCC)CO)CCCCCCC\C=C/C\C=C/CCCCC	NA	9543699	C9 H13 N2 O9 P	Pseudouridine 5'-phosphate	0.469519	-3.57143e-11	3.04921	0.00485002
C2 H5 N O S	thioglycine	0.798399	7.14286e-10	3.85403	0.00059092	0.00415533	-0.662115	C(C(=O)S)N	NA	522597	C11 H8 N2 O3	NA	0.898757	-1.07143e-09	4.71996	5.36722e-05	0.000698964	1.67576	CC(C)CC(C(=O)N)NC(=O)C(CCCCN)NC(=O)CNC(=O)C	NA	71369766	C15 H21 N O4	Metalaxyl	0.590784	-3.57143e-10	3.66732	0.000975063	0.00683518	-1.07325	C[N+]1(CCC[C@H]1C(=O)[O-])C	C04114	555	C11 H8 N2 O3	NA	0.676971	3.57143e-10	4.22969	0.000209263	0.0027252	0.413846	CN1CCN(CC1)C(=S)S	C00491	73167	C10 H14 N5 O8 P	Guanosine monophosphate	0.486984	-7.14286e-10	3.03002	0.00508939
C36 H58 N8 O3 P2	NA	0.621708	-7.14286e-11	3.84866	0.000599541	0.00419679	-0.676011	NA	NA	NA	C11 H9 Cl	NA	0.788124	3.57143e-11	4.71186	5.4899e-05	0.00071169	1.65381	NA	NA	NA	C15 H21 N5 O13 P2	Cyclic ADP-ribose	1.30274	-3.57143e-10	3.66678	0.000976454	0.00683518	-1.07461	CN(C)CN(C)C.C(=O)(C(=O)O)O	C21888	3076679	C11 H9 Cl	NA	0.611504	7.14286e-10	4.22619	0.000211294	0.00273914	0.404563	NA	NA	NA	C12 H23 N O5	3-Hydroxy-3-[(3-methylbutanoyl)oxy]-4-(trimethylammonio)butanoate	0.4793	3.57143e-10	3.02534	0.00514948
C40 H81 N2 O6 P	C17 Sphingomyelin (d18:1/17:0)	0.447277	7.14286e-11	3.82015	0.000647411	0.00451137	-0.749678	CCCCCCCCCCCCCCCCC(=O)N[C@@H](COP(=O)([O-])OCC[N+](C)(C)C)[C@@H](/C=C/CCCCCCCCCCCCC)O	NA	NA	C11 H9 Cl	NA	0.921812	3.57143e-10	4.70716	5.56238e-05	0.000717824	1.64108	CCNC1CC(C(C(C1OC2C(C(C(CO2)(C)O)NC)O)O)OC3C(CC=C(O3)C(C)N)N)N	NA	101268397	C15 H21 N9 O15 P2	NA	0.518699	-6.19544e-19	3.61828	0.00111095	0.00774148	-1.19735	NA	NA	NA	C11 H9 Cl	NA	0.626966	3.57143e-11	4.2227	0.000213332	0.00275305	0.395334	CCCCCCCCCCCCC/C=C/[C@H]([C@H](CO)NC(=O)CCCCCCCCCCCCC/C=C\CCCCCCCC)O	NA	5283568	C20 H41 N O2	Stearoylethanolamide	0.666121	3.57143e-10	3.02671	0.00513177
C17 H45 N9 O P2	NA	0.541706	-3.57143e-10	3.79244	0.000697516	0.00483862	-0.821119	NA	NA	NA	C11 H9 Cl	NA	0.90346	3.57143e-10	4.69857	5.69731e-05	0.000731924	1.6178	CCC(C)C(C(=O)N)NC(=O)CC(C(CC(C)C)NC(=O)C(CC(=O)N)N)O	NA	452603	C15 H23 O5 P S	NA	0.552197	-3.57143e-10	3.6108	0.00113326	0.00786138	-1.21624	CSC[C@@H](C(=O)NCC(=O)O)NC(=O)CC[C@@H](C(=O)O)N	C04544	115260	C11 H9 Cl	NA	-1.1253	-7.14286e-11	-4.20995	0.000220957	0.0028386	0.361584	CN(C)CCCN.CN(CCCCCC(=O)O)S(=O)(=O)C1=CC=CC=C1	NA	173332	C8 H15 N3 S	N2-neopentyl-5-methyl-1,3,4-thiadiazol-2-amine	0.563927	4.95635e-19	3.0256	0.00514616
C7 H12 N2 O5	D-gamma-Glu-Gly	0.659732	1.73472e-18	3.78975	0.000702584	0.00485193	-0.828056	C(CC(=O)NCC(=O)O)[C@H](C(=O)O)N	NA	6604701	C11 H9 N O	2-Naphthamide	-0.570297	7.14286e-11	-4.6953	5.74939e-05	0.000733773	1.60897	NA	NA	NA	C15 H24 N4 O5	NA	0.568057	3.57143e-10	3.58557	0.00121168	0.00833031	-1.27981	CC(C)CC(=O)OC(CC(=O)[O-])(C[N+](C)(C)C)O	NA	NA	C11 H9 N O	2-Naphthamide	0.712768	-3.57143e-11	4.19636	0.00022938	0.00293359	0.325634	C1=CC=C(C=C1)C#CC=O	C18463	75740	C39 H69 N4 O3 P S	NA	0.878184	3.57143e-10	3.02187	0.00519441
C21 H52 N9 O10 P	NA	0.741126	0	3.78226	0.000716869	0.00492847	-0.847336	NA	NA	NA	C11 H9 N O2	NL3680000	0.72872	7.14286e-11	4.69445	5.76315e-05	0.000733773	1.60665	CC1CN(CCN1C(=S)S)CC=C	NA	213678	C15 H24 O3	1,4-dihydroxy-1,4-dimethyl-7-(propan-2-ylidene)-decahydroazulen-6-one	0.453419	-3.57143e-11	3.58637	0.00120912	0.00833031	-1.2778	CC1=NC=C(C(=C1O)CN)COP(=O)(O)O	C00647	1053	C11 H9 N O2	NL3680000	1.15086	-1.98254e-18	4.18986	0.000233522	0.00297323	0.308439	C1=CC=C2C(=C1)SC(=S)NS2(=O)=O	NA	152767219	C9 H15 N3 O2 S	L-Ergothioneine	0.563753	-7.14286e-10	3.01967	0.00522306
C10 H18 N2 O3	Valylproline	0.575022	-1.07143e-09	3.77777	0.000725562	0.00496607	-0.858881	CC(C)[C@@H](C(=O)N1CCC[C@H]1C(=O)O)N	C01909	9837272	C11 H9 N O2	NL3680000	1.02258	1.42857e-09	4.68805	5.86691e-05	0.000740636	1.58932	CCC(C)(C(=O)CC1C(C(OC1=O)(C)O)C)C(=O)OC	NA	14630539	C15 H25 N O4	N-tert-butyl-7,7-dimethyl-2-oxo-1,8-dioxaspiro[4.5]decane-4-carboxamide	0.758887	3.57143e-11	3.57207	0.00125579	0.00858224	-1.31376	CC(C)C.CC(C)C(C=C(C)C(=O)N1CCCC1C(=O)NC2=NN=CS2)N(C)C(=O)CNC=O.CC(C)N1CCCCC1	NA	159189648	C11 H9 N O2	NL3680000	0.914389	-2.0445e-18	4.18587	0.000236098	0.00299267	0.2979	NA	NA	NA	C8 H14 N2 O4	Proclavaminic acid	0.63979	-7.14286e-10	3.00996	0.00535152
C34 H67 N O3	Ceramide (d18:1/16:0)	0.590241	-1.07143e-09	3.7757	0.000729605	0.00497164	-0.864203	CCCCCCCCCCCCCCCC(=O)N[C@@H](CO)[C@@H](/C=C/CCCCCCCCCCCCC)O	NA	NA	C11 H9 N9 O18 P2 S	NA	0.78405	3.57143e-10	4.68792	5.869e-05	0.000740636	1.58898	CN1CCC23CCCCC2C1Cc4c3cc(cc4)OC	C06947	3008	C15 H27 N O4	(2E)-octenoylcarnitine	-0.726222	3.57143e-11	-3.57096	0.00125947	0.00858224	-1.31654	C1=CN=CC(=C1C(F)(F)F)C(=O)O	NA	2777549	C11 H9 N9 O18 P2 S	NA	0.650553	-3.57143e-10	4.18308	0.00023792	0.00300242	0.290514	C=CCN(CC=C)SSN(CC=C)CC=C	C07558	14710479	C3 H8 N O P S2	NA	0.496684	3.57143e-10	2.99539	0.00554994
C18 H32 N O2 P S	NA	0.583295	7.14286e-10	3.7615	0.000757961	0.00514211	-0.900711	CCCP(=O)(CCC)C(C)(C1=CC=CC=C1)NS(=O)C(C)(C)C	NA	135006570	C12 H10 N4 O2	3-amino-2-phenyl-2H-pyrazolo[4,3-c]pyridine-4,6-diol	0.731702	-7.14286e-10	4.68232	5.96136e-05	0.000745085	1.57382	CCCCCCCCCCCCCCCCC#N	C03299	79388	C15 H29 N O	NA	0.640115	-7.14286e-11	3.55544	0.00131225	0.00890251	-1.3555	NA	NA	NA	C12 H10 N4 O2	3-amino-2-phenyl-2H-pyrazolo[4,3-c]pyridine-4,6-diol	0.727996	-3.57143e-10	4.17843	0.000240983	0.0030114	0.278229	Cc1c(scc1C(=O)N/N=C/c2ccsc2)C	NA	NA	C40 H81 N10 O5 P3 S	NA	0.922195	3.57143e-11	2.99386	0.00557114
C25 H44 N O7 P	2-arachidonyl-sn-glycero-3-phosphoethanolamine	0.771671	-7.14286e-11	3.75422	0.000772904	0.00522049	-0.9194	CCCCC/C=C\C/C=C\C/C=C\C/C=C\CCCC(=O)O[C@H](CO)COP(=O)([O-])OCC[NH3+]	NA	53480936	C12 H11 Cl	NA	0.933777	-3.57143e-10	4.68349	5.94188e-05	0.000745085	1.577	NA	NA	NA	C15 H29 N O4	5955761	0.474102	1.47142e-18	3.54726	0.00134092	0.00901755	-1.37601	CCC(C)C(C(=O)O)NC(=O)C(CC(=O)O)NC(=O)C(CCCCN)N	NA	90478376	C12 H11 Cl	NA	0.669913	7.14286e-10	4.1772	0.000241799	0.0030114	0.274981	C=CCSC1=CC2=C(C=C1)SC3=C(C=C(C=C3)O)P=C2	NA	156474946	C43 H81 N O2	NA	0.531549	-5.45199e-18	2.98654	0.00567389
C10 H10 N2	1,5-DAN	0.468237	-3.57143e-11	3.7434	0.000795634	0.00532977	-0.94714	c1cc2c(cccc2N)c(c1)N	C00585	NA	C12 H11 Cl O	NA	1.05616	-7.14286e-10	4.68104	5.98262e-05	0.000745085	1.57036	C(=C/C(=O)O)\C=C(\C(=O)O)/O	C02222	54696066	C15 H29 N O5	3-hydroxyoctanoylcarnitine	0.70217	-7.14286e-10	3.54748	0.00134015	0.00901755	-1.37546	NA	NA	NA	C12 H11 Cl O	NA	0.654085	3.57143e-11	4.17922	0.000240458	0.0030114	0.280323	NA	NA	NA	C15 H29 N O	NA	-0.773298	-2.72599e-18	-2.97717	0.00580795
C9 H22 N2 O14 P2	NA	0.833312	3.57143e-10	3.74323	0.000796005	0.00532977	-0.947587	NA	NA	NA	C12 H11 Cl O2	(1S,2R)-3-(4-Chlorophenyl)-3,5-cyclohexadiene-1,2-diol	0.777661	1.48691e-18	4.66713	6.21921e-05	0.000771182	1.53272	CC1C(=O)C(=C(O1)C)OC2C(C(C(C(O2)CO)O)O)O	C03899	11471809	C15 H29 N O5	3-hydroxyoctanoylcarnitine	0.434088	-7.14286e-12	3.5327	0.00139348	0.00933027	-1.41248	C1(NC(=O)NC(=O)N1)C(=O)O	NA	100562	C12 H11 Cl O2	(1S,2R)-3-(4-Chlorophenyl)-3,5-cyclohexadiene-1,2-diol	0.641976	-7.14286e-12	4.1627	0.000251631	0.00309057	0.236699	c1cc2c(cccc2N)c(c1)N	C00585	NA	C3 H2 Cl N2 O4 P3	NA	0.487611	-5.08026e-18	2.97564	0.00583012
C23 H38 O4	2-Arachidonoyl glycerol	0.79621	3.57143e-10	3.7257	0.000834261	0.00556174	-0.992497	CCCCCC=CCC=CCC=CCC=CCCCC(=O)OC(CO)CO	C13856	5282280	C12 H11 F N2 O	6-fluoro-3,4-dihydro-2H-pyrano[2,3-b]quinolin-5-amine	0.984061	-1.07143e-09	4.65921	6.3581e-05	0.000784991	1.51128	NA	NA	NA	C15 H29 N3	NA	0.865607	-3.57143e-10	3.52761	0.0014123	0.00938229	-1.42519	CC1=CC(=NN1)NC2=NC(=NN3C2=CC=C3)SC4=CC=C(C=C4)NC(=O)CN5CCC(C5)NS(=O)(=O)C	NA	57387794	C12 H11 F N2 O	6-fluoro-3,4-dihydro-2H-pyrano[2,3-b]quinolin-5-amine	0.575069	-2.8499e-18	4.1638	0.000250874	0.00309057	0.239595	Cc1cc(nc2c1cccc2)O	C00637	69088	C5 H5 N5 O	Guanine	0.470051	2.32329e-18	2.97061	0.00590346
C11 H25 N7 O2 S2	NA	0.62816	3.57143e-10	3.71651	0.000855036	0.00567567	-1.01602	NA	NA	NA	C12 H11 F N2 O	6-fluoro-3,4-dihydro-2H-pyrano[2,3-b]quinolin-5-amine	0.686324	-3.57143e-11	4.65021	6.51967e-05	0.00080147	1.48692	[HH].[HH].[HH].[HH].[HH].[HH].[HH].[HH].[HH].[HH].CCCCCCCCCCCC(=O)OC(CO)COC(=O)C#CC#CC#CC#CC#CC#CC.CC(=O)N	NA	161372990	C15 H29 N5 O4	NA	0.530084	3.57143e-11	3.52731	0.00141344	0.00938229	-1.42596	C1CCNC1	C00155	31268	C12 H11 F N2 O	6-fluoro-3,4-dihydro-2H-pyrano[2,3-b]quinolin-5-amine	0.640246	3.57143e-10	4.16146	0.00025249	0.00309057	0.233426	CC(=O)N[C@H](Cc1ccccc1)C(=O)O	C03519	NA	C14 H31 N O9	NA	0.61522	3.57143e-10	2.96002	0.006061
C11 H19 N3 O6 S	S-methylglutathione	0.565328	-3.57143e-10	3.69666	0.000901615	0.00595917	-1.06674	CSC[C@@H](C(=O)NCC(=O)O)NC(=O)CC[C@@H](C(=O)O)N	C04544	115260	C12 H11 N O2	3-Acetyl-6-methyl-1H-quinolin-4-one	0.606631	-3.57143e-11	4.64102	6.68864e-05	0.000818712	1.4621	NA	NA	NA	C15 H29 N8 O7 P3	NA	0.741975	-1.07143e-10	3.51436	0.00146252	0.00966646	-1.45832	CCCCCCCCCCCCCCCC(CC(=O)OC(CC(=O)[O-])C[N+](C)(C)C)O	NA	71464560	C12 H11 N O2	3-Acetyl-6-methyl-1H-quinolin-4-one	0.536602	-1.78571e-09	4.16295	0.000251456	0.00309057	0.237367	CCCCCCCCCCCCC/C=C/C(=O)[C@H](CO)N	C06121	9839212	C22 H55 N10 O9 P	NA	0.622305	1.07143e-11	2.96044	0.00605475
C21 H54 N9 O3 P	NA	0.609068	5.82371e-18	3.69419	0.000907601	0.0059731	-1.07306	NA	NA	NA	C12 H12 N2 O	1,2,3,9-tetrahydro-4H-carbazol-4-one oxime	0.654867	7.14286e-10	4.6378	6.74907e-05	0.000822579	1.45337	CCCCCCCCCCCCCCCC(=O)N(CCC(=O)OC)N(C)C	NA	13670210	C15 H29 O2 P S2	NA	0.721151	2.97381e-18	3.51012	0.00147893	0.00969973	-1.46889	CCCCCC=CCC=CCC=CCC=CCCCC(=O)OCC	C15373	5367369	C12 H12 N2 O	1,2,3,9-tetrahydro-4H-carbazol-4-one oxime	0.728526	-7.14286e-11	4.1561	0.000256239	0.00310976	0.219274	CCNC(=O)OCC[NH+](C)CCOC(=O)NCC.CC1=CC=C(C=C1)S(=O)(=O)[O-]	NA	33951	C25 H45 N	NA	-0.855857	-3.57143e-11	-2.95674	0.00611067
C33 H68 N7 O6 P	NA	-0.513805	7.14286e-12	-3.69188	0.000913202	0.00598439	-1.07894	NA	NA	NA	C12 H12 N2 O S2	4,5-Dimethyl-N'-[(E)-3-thienylmethylene]-3-thiophenecarbohydrazide	0.738437	1.42857e-10	4.6359	6.78484e-05	0.00082342	1.44824	C1COC(=N1)O	C02218	73949	C15 H31 Br N8 P2	NA	0.712057	-1.07143e-10	3.50981	0.00148015	0.00969973	-1.46968	NA	NA	NA	C12 H12 N2 O S2	4,5-Dimethyl-N'-[(E)-3-thienylmethylene]-3-thiophenecarbohydrazide	0.856963	7.14286e-11	4.15631	0.000256092	0.00310976	0.219827	CCCCCCCCCCCCCCCCCCCCC(=O)OC(CC(=O)[O-])C[N+](C)(C)C	NA	145720493	C27 H61 N5 O4 P2	NA	-0.368501	-1.07143e-09	-2.95614	0.00611969
C22 H55 N10 O9 P	NA	0.774684	1.07143e-11	3.68533	0.000929311	0.00603856	-1.09565	NA	NA	NA	C12 H12 N2 O S2	4,5-Dimethyl-N'-[(E)-3-thienylmethylene]-3-thiophenecarbohydrazide	0.697934	7.14286e-10	4.63408	6.81929e-05	0.000824094	1.44333	C=CN1CCCC1=O	C04294	6917	C15 H31 N2 O12 P S	NA	0.486443	-3.57143e-10	3.50128	0.00151374	0.00987781	-1.49094	C(CC(C(=O)O)N)CP(=O)(O)O	C13734	NA	C12 H12 N2 O S2	4,5-Dimethyl-N'-[(E)-3-thienylmethylene]-3-thiophenecarbohydrazide	0.628831	3.57143e-11	4.15453	0.000257345	0.00310995	0.215141	C1C[C@@H](C(=O)C[C@H]1C(=O)O)O	C02631	NA	C43 H87 N2 O6 P	C20 Sphingomyelin (d18:1/20:0)	0.359471	0	2.95831	0.00608677
C7 H12 N3 O7 P	NA	0.712685	9.44805e-19	3.6862	0.000927166	0.00603856	-1.09344	COC1=C(C=CC=C1[N+](=O)[O-])NN.OP(=O)(O)O	NA	138620250	C12 H12 N2 O2 S2	N-[1-methyl-1-oxo-1-(2-thienyl)-lambda~6~-sulfanylidene]-N'-phenylurea	0.913453	-3.57143e-11	4.6319	6.86079e-05	0.00082561	1.43744	NA	NA	NA	C15 H33 N	1744557	0.482527	-1.61081e-18	3.49171	0.00155237	0.0100565	-1.51481	CC(=O)NC1C(C=C(OC1C(C(CO)O)O)C(=O)O)N=C(N)N.OP(=O)(O)O	NA	66742162	C12 H12 N2 O2 S2	N-[1-methyl-1-oxo-1-(2-thienyl)-lambda~6~-sulfanylidene]-N'-phenylurea	0.565322	1.363e-18	4.14577	0.000263612	0.00317225	0.192037	CCCCCCCCCCCCCCCCCC(=O)NCCCN(C)C	NA	62109	C7 H18 N O4 P	NA	0.482604	-1.23909e-18	2.95308	0.00616642
C35 H78 N3 O3 P3 S	NA	-0.483188	-1.07143e-09	-3.67324	0.000959773	0.0062103	-1.12647	NA	NA	NA	C12 H12 O3	Maraniol	0.900477	-3.57143e-10	4.62803	6.9352e-05	0.000831059	1.42697	C[C@@H]([C@@H](C(=O)O)NC(=O)[C@@H](C(C)C)NC(=O)[C@H](C(C)C)NC(=O)[C@@H](CCCCN)N)O	NA	NA	C15 H33 N2 O7 P3	NA	0.845252	7.14286e-11	3.49126	0.00155418	0.0100565	-1.51591	C1CCC(CC1)CCNC(=O)C(CCCCN)NC(=O)C(CO)NC(=O)CC2=CC=CC(=C2)CCCCCN	NA	469499	C12 H12 O3	Maraniol	0.782709	-5.14222e-18	4.14327	0.000265433	0.00318073	0.185431	NA	NA	NA	C4 H5 N O	NA	0.389381	-3.57143e-11	2.947	0.00626019
C17 H27 N3 O17 P2	UDP-N-acetylglucosamine	0.518013	1.07143e-10	3.66139	0.000990592	0.00638289	-1.15665	CC(=O)N[C@@H]1[C@H]([C@@H]([C@H](O[C@@H]1OP(=O)(O)OP(=O)(O)OC[C@@H]2[C@H]([C@H]([C@@H](O2)n3ccc(=O)[nH]c3=O)O)O)CO)O)O	C00043	445675	C12 H13 Cl O	NA	0.698326	-7.14286e-11	4.62291	7.0349e-05	0.000839478	1.41313	CCN(CC(=C)C)C(=O)C1=CC=C(C=C1)C(=C2CC3CCC(C2)N3CCC4=CC=CC=C4)C5=CC=CC=C5	NA	71450851	C15 H36 N10 O5 P2	NA	0.693034	1.42495e-18	3.48537	0.00157842	0.0101706	-1.53057	CC[C@@H](C)[C@@H](C(=O)O)N	C00407	6306	C12 H13 Cl O	NA	0.595017	-7.14286e-10	4.1345	0.000271895	0.00324454	0.162339	CCCCCCCCCCCCCCN1CC(OC(C1)C)C	NA	14993215	C18 H32 N4 O4	NA	0.512488	1.23909e-18	2.93625	0.00642912
C9 H19 N O	2,2,6,6-Tetramethyl-4-piperidinol	0.891242	3.57143e-10	3.65623	0.0010043	0.00644425	-1.16977	CC1(CC(CC(N1)(C)C)O)C	C11081	75471	C12 H13 Cl O3	NA	0.672478	-3.57143e-11	4.6147	7.19749e-05	0.000855302	1.39096	NA	NA	NA	C15 H36 N4 O9 P2 S	NA	0.582448	3.57143e-11	3.47722	0.0016126	0.0102897	-1.55086	c1nc(c2c(n1)n(cn2)[C@H]3[C@@H]([C@@H]([C@H](O3)CSCC[C@@H](C(=O)O)N)O)O)N	C00021	439155	C12 H13 Cl O3	NA	0.632717	-1.48691e-18	4.1303	0.000275049	0.00325493	0.151272	CCCCCCCCCCCCCCCCCC(=O)O.CC(C)N	NA	21149516	C12 H22 N6 O12 P2	NA	0.500906	-7.14286e-10	2.92855	0.00655288
C37 H81 N5 O7 P2	NA	0.35745	-3.57142e-12	3.6519	0.00101593	0.00649186	-1.18077	NA	NA	NA	C12 H13 F N4 O	N-(1,3-dimethyl-1H-pyrazol-4-yl)-N'-(4-fluorophenyl)urea	0.675208	-3.57143e-11	4.61051	7.28215e-05	0.000861772	1.37962	COc1cccc(c1OC)C(=S)N2CCCC2	NA	NA	C15 H42 N9 O P	NA	0.697145	-3.57143e-10	3.47504	0.00162188	0.0102897	-1.55629	NA	NA	NA	C12 H13 F N4 O	N-(1,3-dimethyl-1H-pyrazol-4-yl)-N'-(4-fluorophenyl)urea	0.537523	-3.57143e-10	4.13156	0.000274106	0.00325493	0.154569	CCCCCCCCCCCCCCCCCC(=O)NCCN(CC)CC	NA	24091	C5 H12 Cl N	Chlormequat	0.478462	3.57143e-11	2.92615	0.00659199
C7 H5 N S2	2-Mercaptobenzothiazole	0.704444	-3.57143e-10	3.62228	0.00109923	0.00699508	-1.25597	c1ccc2c(c1)nc(s2)S	C14437	697993	C12 H14	(1,2,3-Trimethyl-2-cyclopropen-1-yl)benzene	0.649165	-3.57143e-11	4.60232	7.44997e-05	0.000877988	1.35752	CC/C=C\C[C@H]1[C@H](CCC1=O)CC(=O)O	C07148	NA	C15 H6 N5 O8 P3 S	NA	0.690635	-3.57143e-12	3.47642	0.00161602	0.0102897	-1.55286	CC1CCCN1	C00073	13003	C12 H14	(1,2,3-Trimethyl-2-cyclopropen-1-yl)benzene	0.67203	-3.57143e-11	4.12388	0.000279939	0.00329912	0.134358	C1=CC(=C(C=C1O)F)N	NA	2735919	C3 H7 N O	dimethylformamide	0.518806	-7.14286e-11	2.90696	0.00691195
C21 H45 N	NA	0.898667	-7.14286e-10	3.60574	0.00114857	0.00727902	-1.29785	CCCCCCCCCCN(C)CCCCCCCCCC	NA	81880	C12 H14	(1,2,3-Trimethyl-2-cyclopropen-1-yl)benzene	0.652607	7.14286e-10	4.59944	7.51012e-05	0.000881434	1.34972	NA	NA	NA	C16 H12 F3 N3 O2	4,6-dimethyl-3-[4-(trifluoromethyl)styryl]-6,7-dihydroisoxazolo[3,4-d]pyridazin-7-one	0.671779	9.44805e-19	3.47462	0.00162364	0.0102897	-1.55732	COC1=C(C=CC=C1[N+](=O)[O-])NN.OP(=O)(O)O	NA	138620250	C12 H14	(1,2,3-Trimethyl-2-cyclopropen-1-yl)benzene	0.665069	3.22163e-18	4.11724	0.000285084	0.00334593	0.116881	NA	NA	NA	C7 H12 N3 O7 P	NA	0.561652	9.44805e-19	2.90501	0.00694521
C33 H68 N7 O7 P	NA	0.603802	-3.57143e-11	3.59379	0.00118558	0.00748273	-1.32808	NA	NA	NA	C12 H14 Cl N O	Norketamine	0.737585	5.82371e-18	4.59244	7.6578e-05	0.000895084	1.33083	CSCCCCCC#N=O	NA	NA	C16 H12 F3 N3 O2	4,6-dimethyl-3-[4-(trifluoromethyl)styryl]-6,7-dihydroisoxazolo[3,4-d]pyridazin-7-one	0.48749	-2.27682e-18	3.4698	0.00164434	0.0103736	-1.56931	C(C(=O)N)N(CC(=O)O)CC(=O)O	C05829	117765	C12 H14 Cl N O	Norketamine	0.647521	-3.57143e-10	4.11145	0.000289653	0.00338561	0.101627	CCCCCCCC/C=C\CCCCCCCC(=O)OC[C@H](COP(=O)([O-])OCC[N+](C)(C)C)OC(=O)CCCCCCC/C=C\C/C=C\CCCCC	NA	24778939	C16 H35 N O10	NA	0.609412	1.07143e-09	2.90125	0.00700998
C41 H65 N3 O6	NA	0.49713	2.47818e-18	3.57957	0.00123107	0.00773817	-1.36397	CC1(C2(C13CC(N(C3)C(=O)C(CC(=O)CC4(CCCCC4)CN5CCOCC5)C(C)(C)C)C(=O)CC(CC6CCC6)C(=O)C(=O)N)CCC2)C	NA	161180496	C12 H14 Cl N O	Norketamine	0.746124	-1.82766e-18	4.58975	7.71543e-05	0.000898139	1.32356	CC.CC.CC.CC.CC1=CC=CC=C1.CC1=CC=CN1.CC1=CC=CO1.CC1=CC=CS1.CC1=CC(=C(O1)C)C	NA	157874462	C16 H14 Cl N5 O2	4-chloro-5-morpholino-2-quinoxalin-2-ylpyridazin-3(2H)-one	0.749886	-3.23712e-18	3.46841	0.00165035	0.0103736	-1.57276	C(CCNCCCN)CN	C00315	1102	C12 H14 Cl N O	Norketamine	0.840966	-7.14285e-12	4.10519	0.000294665	0.00343014	0.0851674	NA	NA	NA	C5 H13 N O2	506020	0.56265	1.42857e-09	2.89219	0.0071682
C14 H35 N10 O9 P3 S2	NA	0.716527	-3.57143e-10	3.57165	0.00125717	0.00787007	-1.38396	NA	NA	NA	C12 H14 Cl N O2	clomazone	0.787458	3.57143e-10	4.57942	7.94056e-05	0.000920589	1.29567	C([C@@H](C(=O)O)N)C(=O)O	C00049	5960	C16 H18 N10 O S	NA	0.610221	7.14286e-10	3.46138	0.00168108	0.0105239	-1.59022	CC[C@@H](C)[C@@H](C(=O)O)N	C00407	6306	C12 H14 Cl N O2	clomazone	0.936026	-2.10645e-18	4.1033	0.000296193	0.00343391	0.0802052	NA	C05315	NA	C17 H21 N9 O10 P2	NA	0.640389	-3.57143e-11	2.89017	0.00720398
C16 H31 O2 P S2	NA	0.612856	3.46945e-18	3.56659	0.00127412	0.0079439	-1.39672	CCC1(CCCCC1)OP(=S)(OC2(CCCCC2)CC)S	NA	154373491	C12 H14 Cl N O2	clomazone	0.737444	2.0445e-18	4.56719	8.21526e-05	0.000943354	1.2627	CC(C)[C@@H](C(=O)N1CCC[C@H]1C(=O)O)N	C01909	9837272	C16 H19 Cl N2 O2	NA	0.562921	-3.57143e-10	3.44785	0.00174174	0.0108595	-1.62376	NA	NA	NA	C12 H14 Cl N O2	clomazone	0.599094	2.47818e-19	4.09509	0.000302941	0.00348383	0.058595	CC(=O)N(C)CC#CCN1CCCC(C1)CO	NA	14896501	C13 H20 N4 O4	NA	0.586314	3.57143e-11	2.87194	0.00753404
C10 H10 N6 O8 P2	NA	0.487719	-7.14286e-10	3.56492	0.00127976	0.00794691	-1.40092	NA	NA	NA	C12 H14 Cl N O2	Clomazone	0.723444	7.14286e-11	4.56628	8.23616e-05	0.000943354	1.26024	C/C(=C/C(=O)O)/C=C/[C@@]1([C@@]2(CC(=O)C[C@]1(OC2)C)C)O	C09346	5281527	C16 H19 N9 O10 P2	NA	0.472322	3.57143e-10	3.44179	0.00176964	0.0109651	-1.63879	C1=CC=C(C=C1)OC2=NC=C(C=C2)C(=O)O	C10736	2776497	C12 H14 Cl N O2	Clomazone	0.624473	-7.14286e-11	4.0951	0.00030293	0.00348383	0.0586309	CCCCCCC(=O)OC1CC(NC(C1)(C)C)(C)C	NA	NA	C13 H28 N O8 P S2	NA	0.431856	-3.96508e-18	2.87816	0.00741986
C35 H79 N7 O S	NA	0.591029	3.57143e-11	3.56113	0.00129266	0.00799475	-1.41047	NA	NA	NA	C12 H14 N2 O2	N-Acetylserotonin	0.855759	1.07143e-09	4.56791	8.19891e-05	0.000943354	1.26463	CCCCCCCCC=CCCCCCCCC(=O)OC(C)CN(CCN(CC(C)O)CC(C)O)CC(C)O	NA	6441585	C16 H20 N2 O3 S	Ethyl 3,8-dimethyl-4-oxo-4,6,7,8,9,10-hexahydrothieno[2',3':4,5]pyrimido[1,2-a]azepine-2-carboxylate	-0.800252	-3.57143e-11	-3.44009	0.00177752	0.0109651	-1.64299	CCCCCCCCCCCCCCCN	NA	NA	C12 H14 N2 O2	N-Acetylserotonin	0.678511	-3.57143e-11	4.08837	0.000308572	0.00352018	0.040933	c1ccc2c(c1)c(c[nH]2)CC(=O)O	C00954	802	C26 H32 N2 O17 P2 S	NA	-0.448082	-3.57143e-10	-2.86711	0.00762396
C7 H4 F3 N O2	4-(trifluoromethyl)nicotinic acid	-0.723317	3.57143e-11	-3.55668	0.00130797	0.00805708	-1.42169	C1=CN=CC(=C1C(F)(F)F)C(=O)O	NA	2777549	C12 H14 N2 O2 S2	7-ethyl-7-methyl-2-sulfanylidene-6,9-dihydro-1H-pyrano[2,3]thieno[2,4-b]pyrimidin-4-one	0.909372	-7.14286e-11	4.55876	8.41037e-05	0.000944908	1.23994	CSC[C@@H]1[C@H]([C@H]([C@@H](O1)n2cnc3c2ncnc3N)O)O	C00170	NA	C16 H21 Cl N2 O2 S	N-(6-Aminohexyl)-5-chloro-2-naphthalenesulfonamide	0.372896	3.57143e-10	3.43955	0.00178005	0.0109651	-1.64433	CCCCCCCCCCCCCCCC(=O)N[C@@H](COP(=O)([O-])OCC[N+](C)(C)C)[C@@H](/C=C/CCCCCCCCCCCCC)O	NA	9939941	C12 H14 N2 O2 S2	7-ethyl-7-methyl-2-sulfanylidene-6,9-dihydro-1H-pyrano[2,3]thieno[2,4-b]pyrimidin-4-one	1.14441	-2.8499e-18	4.08898	0.000308049	0.00352018	0.0425587	CCC(C)C(C(=O)NC(CC(C)C)C(=O)N)NC(=O)C(C)NC(=O)CNC(=O)C(CC(C)C)NC(=O)C(CC(=O)N)N	NA	71419400	C36 H80 N9 O13 P	NA	-0.406284	-3.57143e-11	-2.86948	0.00757982
C39 H68 O4	NA	0.802711	3.57143e-11	3.55262	0.00132208	0.00807939	-1.4319	CCCCCCCCCCCCCCCCCCCCCCCCCCCCCCOC(=O)C=CC1=CC(=C(C=C1)O)O	NA	15719486	C12 H15 N	MPTP	0.775871	3.57143e-10	4.56172	8.34133e-05	0.000944908	1.24793	CCC1(Cc2c(c3c(s2)c(=O)[nH]c(=S)[nH]3)CO1)C	NA	2979141	C16 H21 F N2 O5	2-[(2S,3R,4S,5R)-5-(Acetamidomethyl)-3,4-dihydroxytetrahydro-2-furanyl]-N-(4-fluorobenzyl)acetamide	0.578024	3.57143e-10	3.43263	0.00181258	0.0110769	-1.66146	NA	NA	NA	C12 H15 N	MPTP	0.61017	7.14286e-12	4.08357	0.000312654	0.00352789	0.0283296	CCCCCCCCCCCC(=O)NCCNCCN.CC(=O)O	NA	44149968	C38 H85 N8 O4 P S	NA	0.422285	-3.57143e-10	2.8664	0.00763732
C39 H79 N2 O6 P	Palmitoyl sphingomyelin	0.385165	3.57143e-10	3.55271	0.00132174	0.00807939	-1.43166	CCCCCCCCCCCCCCCC(=O)N[C@@H](COP(=O)([O-])OCC[N+](C)(C)C)[C@@H](/C=C/CCCCCCCCCCCCC)O	NA	9939941	C12 H15 N4 O2 P	NA	0.694549	7.14286e-10	4.55959	8.39084e-05	0.000944908	1.2422	Cc1cc(c(n1C2CC2)C)C=C3C(=O)NC(=S)S3	NA	1331044	C16 H22 N10 O11 S	NA	0.626575	-3.93411e-18	3.43336	0.00180911	0.0110769	-1.65965	C([C@@H](C(=O)O)NC(=N)N)C(=O)O	C03139	439918	C12 H15 N4 O2 P	NA	0.730078	5.17319e-18	4.08321	0.000312958	0.00352789	0.0273966	COC(CCC1=CC=C(C=C1)O)CC(=O)CCC2=CC=C(C=C2)O	C08588	56776297	C4 H3 N3 O5	NA	0.490973	3.57143e-10	2.87554	0.00746788
C16 H29 N O5	butoctamide	0.602788	2.72599e-18	3.54616	0.00134483	0.00818592	-1.44815	CCCCC(CC)CNC(=O)CC(C)OC(=O)CCC(=O)O	C12946	65780	C12 H15 N5 O2 S	N-(2-Guanidinoethyl)isoquinoline-5-sulfonamide	0.749633	2.23036e-18	4.55854	8.41538e-05	0.000944908	1.23937	CC(C)(CNC(=O)c1cccs1)CNC(=O)c2cccs2	NA	NA	C16 H22 N4 O4 S	N-[3-(3-{[(1,2-dimethyl-1H-imidazol-4-yl)sulfonyl]amino}propoxy)phenyl]acetamide	0.679985	3.57143e-10	3.42953	0.00182733	0.0111228	-1.66912	C1CCN(CC1)C2=NC(=C(S2)N=NC3=NC=NN3C4=CC=CC=N4)NC(=O)N	NA	137072521	C12 H15 N5 O2 S	N-(2-Guanidinoethyl)isoquinoline-5-sulfonamide	0.672321	-3.57143e-11	4.08586	0.000310698	0.00352789	0.0343462	NA	NA	NA	C4 H4 O2	LU3453000	0.393921	3.34554e-18	2.8694	0.00758126
C4 H6 N6 O4	NA	0.671786	3.57143e-10	3.54108	0.001363	0.00826384	-1.46092	C1C=NNC(=N[N+](=O)[O-])C1N[N+](=O)[O-]	NA	135534583	C12 H16 Cl N O	2-Chloro-N-(2,6-diethylphenyl)acetamide	0.831414	-5.35906e-18	4.56398	8.28897e-05	0.000944908	1.25404	CCCCCCCCCSC(=S)NNC(=O)C1CCCCC1	NA	12948619	C16 H25 N5 O14 P2	GDP-3,6-dideoxy-D-galactose	0.611852	3.57143e-10	3.41598	0.00189321	0.0114785	-1.7026	C(CC(=O)N[C@@H](CCC(=O)O)C(=O)O)[C@@H](C(=O)O)N	C05282	NA	C12 H16 Cl N O	2-Chloro-N-(2,6-diethylphenyl)acetamide	0.545419	-3.57143e-11	4.07996	0.000315762	0.00354548	0.0188425	C1C=CCN1	C00049	66059	C5 H9 N O4	L-Glutamic acid	0.805101	-3.57143e-11	2.86742	0.00761824
C23 H45 N O	NA	0.537332	-3.57143e-11	3.52813	0.00141036	0.00851746	-1.49342	CCCCCCCCCCCCN1CCC2C(C(CCC2(C1)C)O)C	NA	10383339	C12 H16 Cl N O	2-Chloro-N-(2,6-diethylphenyl)acetamide	0.630896	3.57143e-10	4.55316	8.54232e-05	0.0009554	1.22485	CSCC[C@@H](C(=O)O)N	C00073	6137	C16 H28 O6	ascr#15	0.527637	-3.57143e-10	3.41162	0.00191487	0.0115643	-1.71335	NA	NA	NA	C12 H16 Cl N O	2-Chloro-N-(2,6-diethylphenyl)acetamide	0.618428	-3.57143e-10	4.07505	0.000320033	0.00357935	0.0059601	CC(C(=O)NC(CC(=O)O)C(=O)NCC(=O)NC(CSSCCOC(=O)N)C(=O)O)N	NA	124016691	C7 H13 N O2	DL-Stachydrine	0.414275	3.57143e-11	2.8769	0.00744296
C3 H8 N O P S2	NA	0.583437	3.57143e-10	3.51858	0.00144634	0.00870063	-1.51739	CCCNP(=S)([O-])[S-]	NA	154301729	C12 H16 N2 O	2,7,7-trimethyl-5,6,7,8-tetrahydroquinolin-5-one oxime	-1.14948	-3.57143e-10	-4.55089	8.59656e-05	0.000957353	1.21872	CCCCOP(=O)(OCCCC)OCC1(CC(C(C(O1)C(C(COC(=O)C)OC(=O)C)OC(=O)C)NC(=O)C)OC(=O)C)C(=O)OC	NA	118344688	C16 H29 N O4	3-Hydroxy-N-[(3S)-2-oxotetrahydro-3-furanyl]dodecanamide	0.823027	3.57143e-10	3.40425	0.00195206	0.0116972	-1.73152	NA	NA	NA	C12 H16 N2 O	2,7,7-trimethyl-5,6,7,8-tetrahydroquinolin-5-one oxime	0.656054	-1.07143e-09	4.06475	0.000329185	0.00365306	-0.0210749	C1C(CSC2=NC3=CC=CC=C3N21)O	C14081	380631	C9 H20 N2 O4	NA	0.50823	-3.57143e-11	2.87555	0.00746769
C4 H9 N O2	2-Aminobutyric acid	0.611477	3.57143e-10	3.51486	0.00146058	0.00875213	-1.52671	CCC(C(=O)O)N	C02261	6657	C12 H16 N2 O S	4-Hydroxy xylazine	0.739512	-3.57143e-10	4.54962	8.62692e-05	0.000957353	1.2153	NA	NA	NA	C16 H29 N O5	butoctamide	0.470758	1.363e-18	3.40434	0.00195164	0.0116972	-1.73132	CC(=O)OC(CC(=O)[O-])C[N+](C)(C)C	NA	7045767	C12 H16 N2 O S	4-Hydroxy xylazine	0.652987	5.82371e-18	4.0657	0.000328328	0.00365306	-0.0185759	CSCCCCCC#N=O	NA	NA	C12 H27 N O2	NA	0.398637	-9.91271e-19	2.85845	0.00778755
C19 H41 N	NA	1.0203	-7.14286e-10	3.50373	0.00150403	0.00897753	-1.55458	CCCCCCCCCCCCCCCCCCNC	C11216	75539	C12 H16 N2 O S2	NA	0.618406	3.57143e-10	4.54627	8.70778e-05	0.000962581	1.20626	C=C(C[C@@H](C(=O)O)N)C(=O)N	C01109	439401	C16 H29 N3 O P2 S2	NA	0.638008	-3.57143e-10	3.38381	0.00205892	0.0122897	-1.78185	CC(CCC[C@@H](/C=C/[C@H]1[C@@H](C[C@@H]([C@@H]1CC(=O)CCC(=O)O)O)O)O)O	NA	71581025	C12 H16 N2 O S2	NA	0.503161	-4.95635e-19	4.05952	0.000333928	0.00369133	-0.034788	C[C@H](C[C@@H]([C@H](C=O)O)N(C)C)O	NA	168997	C33 H68 N7 O7 P	NA	0.48004	-3.57143e-11	2.85716	0.00781221
C6 H13 N3 O3	DL-Citrulline	0.407847	-3.57143e-11	3.49004	0.00155919	0.00924456	-1.58882	C(CC(C(=O)O)N)CNC(=O)N	C00327	833	C12 H16 N2 O3	3-Morpholino-4-tetrahydro-1H-pyrrol-1-ylcyclobut-3-ene-1,2-dione	1.09699	3.57143e-11	4.53696	8.93597e-05	0.000980207	1.18119	NA	NA	NA	C16 H30 N2 O3 S	NA	0.48003	3.57143e-11	3.36482	0.00216324	0.0128625	-1.82849	NA	C16534	NA	C12 H16 N2 O3	3-Morpholino-4-tetrahydro-1H-pyrrol-1-ylcyclobut-3-ene-1,2-dione	0.663804	3.57143e-10	4.05725	0.000336012	0.00370002	-0.0407501	C1CCN(CC1)C(=O)C23CC4CC(C2)CC(C4)C3	C09883	584509	C7 H14 N2 O4	DL-2,6-Diaminopimelic acid	0.464315	-3.57143e-10	2.8556	0.0078421
C8 H7 N3 O4 S	N2-(4,5-dihydro-1,3-thiazol-2-yl)-5-nitro-2-furamide	0.755023	7.14286e-09	3.48965	0.00156077	0.00924456	-1.58978	NA	NA	NA	C12 H16 N2 O3 P2 S2	NA	0.742039	-7.14286e-10	4.53699	8.93537e-05	0.000980207	1.18125	C1C[C@@H](C(=O)C[C@H]1C(=O)O)O	C02631	NA	C16 H30 N4 O6	NA	0.583639	3.57143e-10	3.35484	0.00222006	0.0131496	-1.85295	CCC(C(=O)O)N	C02261	6657	C12 H16 N2 O3 P2 S2	NA	0.547654	-3.57143e-10	4.05217	0.000340708	0.0037373	-0.0540536	CCCCCCCCCCCCCCCCCC(=O)N	C13846	31292	C43 H85 N2 O6 P	N-(11Z-icosenoyl)-sphingosine-1-phosphocholine	0.439356	-3.57143e-10	2.8501	0.00794853
C18 H33 N3	NA	0.721489	3.57143e-10	3.48661	0.00157332	0.0092832	-1.59739	CCCCCCCCCCCCN(CCC#N)CCC#N	C00304	10827448	C12 H16 N2 S	Xylazine	0.74758	7.14286e-10	4.51914	9.39004e-05	0.00102607	1.13316	CCN1C(=O)C(=Cc2ccc(s2)C)NC1=S	NA	5400728	C16 H31 N O2	2,2,6,6-Tetramethyl-4-piperidinyl heptanoate	0.499299	-3.57143e-11	3.3516	0.00223882	0.0132099	-1.86088	C1COC(=N1)O	C02218	73949	C12 H16 N2 S	Xylazine	0.570986	-3.57143e-11	4.04806	0.000344559	0.0037507	-0.0648257	CC/C=C\C[C@H]1[C@H](CCC1=O)CC(=O)O	C07148	NA	C6 H11 N O2	Pipecolic acid	0.437196	-3.57143e-10	2.8501	0.00794856
C5 H10 N3 P S	NA	-0.474491	-3.57143e-11	-3.4827	0.00158958	0.00934331	-1.60716	C1N2CN3CP(C2)CN1S3	NA	20360148	C12 H16 N2 S	Xylazine	0.77795	-3.57143e-11	4.51492	9.50066e-05	0.00103307	1.12181	CCCCCCCCCCCCCN1CC(OC(C1)C)C	C11285	32518	C16 H31 N O4	3-[(2,6-Dimethylheptanoyl)oxy]-4-(trimethylammonio)butanoate	0.452478	5.39003e-18	3.34399	0.0022835	0.0134221	-1.87951	C(CCNC(=N)N)C[C@@H](C(=O)O)N	C01924	9085	C12 H16 N2 S	Xylazine	0.606211	6.35033e-19	4.04812	0.000344509	0.0037507	-0.0646873	CCCCCCCCCCCCC/C=C/C(C(CO)N)O	C00319	5280335	C15 H24 N4 O5	NA	0.59593	-3.57143e-12	2.84043	0.00813873
C35 H75 N9 O4 S	NA	-0.544603	-1.11518e-18	-3.48121	0.00159581	0.00934429	-1.61088	NA	NA	NA	C12 H16 N2 S	Xylazine	0.90679	3.57143e-10	4.51258	9.56281e-05	0.00103307	1.11549	NA	NA	NA	C16 H31 N P2	NA	0.518924	3.57143e-10	3.33838	0.00231697	0.013567	-1.89323	CC.CCCCN.CNCC1=CC=C(C=C1)NC(=O)CNC(=O)C(CC2=CC=CC=C2)NC	NA	162518869	C12 H16 N2 S	Xylazine	0.631652	7.14286e-10	4.04623	0.000346293	0.00375524	-0.0696365	C=CC(=O)N	C01659	NA	C26 H51 N5 O5 S2	NA	0.606802	3.57143e-10	2.83757	0.0081958
C17 H34 N9 O4 P	NA	0.651365	7.14286e-10	3.47898	0.00160518	0.00936353	-1.61644	NA	NA	NA	C12 H17 N5 O	N1-(1,3,5-Trimethyl-1H-pyrazol-4-yl)-2-cyano-3-(dimethylamino)acrylamide	0.692143	3.56464e-09	4.51379	9.5307e-05	0.00103307	1.11875	CN(N)P(=S)(NNC1=CC=CC=C1)N(C)N	NA	21854579	C16 H31 O2 P S2	NA	0.724077	7.14286e-10	3.33002	0.00236775	0.0138119	-1.91367	C(CO[PH+]=O)O[PH+]=O.C1(=NC(=NC(=N1)N)N)N	NA	157156523	C12 H17 N5 O	N1-(1,3,5-Trimethyl-1H-pyrazol-4-yl)-2-cyano-3-(dimethylamino)acrylamide	0.767669	2.97381e-18	4.04141	0.000350888	0.00379065	-0.0822692	Cc1c(c(on1)C)NC(=O)Nc2ccc3c(c2)CC(=O)N(C[C@H]([C@@H](O3)CNC)C)[C@H](C)CO	NA	44202950	C43 H83 N2 O6 P	SM(d18:0/20:2(11Z,14Z))	0.53019	7.14286e-11	2.84217	0.00810416
C13 H11 N3 O11	NA	-0.600772	7.14286e-11	-3.46429	0.00166829	0.00953889	-1.65307	NA	NA	NA	C12 H17 N5 O	N1-(1,3,5-Trimethyl-1H-pyrazol-4-yl)-2-cyano-3-(dimethylamino)acrylamide	0.732027	1.42857e-10	4.5049	9.76897e-05	0.00104349	1.09483	CC(=O)N(C)CC#CCN1CCCC(C1)CO	NA	14896501	C16 H33 N O3	N,N-Bis(2-hydroxyethyl)dodecanamide	0.547315	3.57143e-11	3.31905	0.00243601	0.013998	-1.94044	CC(=C1CC2C(CCC2(C)O)C(CC1=O)(C)O)C	C09645	14632997	C12 H17 N5 O	N1-(1,3,5-Trimethyl-1H-pyrazol-4-yl)-2-cyano-3-(dimethylamino)acrylamide	0.667529	7.14286e-10	4.03667	0.000355459	0.00382554	-0.0946701	CCCCCCCS(=O)(=O)CCCCCCC=CC(C(=O)NC(CC1=CC=C(C=C1)OCCCC)C(=O)OC)C(CCOC)(C(=O)O)O	NA	123602243	C9 H17 N O4	Acetyl-L-carnitine	0.392479	1.363e-18	2.83825	0.00818215
C17 H37 N	NA	1.18068	6.19544e-18	3.46566	0.00166227	0.00953889	-1.64964	CCCCCCCCN(C)CCCCCCCC	NA	78202	C12 H17 N8 O8 P3 S	NA	0.77421	3.09772e-18	4.50599	9.73953e-05	0.00104349	1.09776	CCN=C=S	NA	10966	C16 H33 N7 O9 P2	NA	-0.862632	-2.72599e-18	-3.3211	0.00242312	0.013998	-1.93544	CC(=O)C.C1CCC(CC1)NC2CCCCC2	NA	162214	C12 H17 N8 O8 P3 S	NA	0.766762	-1.07143e-09	4.02677	0.000365211	0.00391573	-0.120603	CC(C)CC(C(=O)N)NC(=O)C(CCCCN)NC(=O)CNC(=O)C	NA	71369766	C5 H11 N O3 S	Methionine sulfoxide	0.463238	7.14286e-10	2.83284	0.00829102
C3 H7 N O2	Lactamide	0.456668	-7.43453e-19	3.46838	0.00165049	0.00953889	-1.64288	CC(C(=O)N)O	C00041	94220	C12 H18 N2 S	NA	0.780416	-1.00676e-18	4.50589	9.74213e-05	0.00104349	1.0975	CCCCC1CSCCC(=N1)N	C18652	22617750	C16 H34 N9 P	NA	0.745766	-3.57143e-11	3.32333	0.00240911	0.013998	-1.92998	NA	NA	NA	C12 H18 N2 S	NA	0.656547	3.57143e-11	4.02193	0.000370067	0.00395293	-0.133255	CC(C1=CC2=CC=CC=C2S1)NC(=O)N	NA	NA	C40 H79 N O4	N-(2-hydroxytricosanoyl)-15-methylhexadecasphing-4-enine	-0.534647	3.57143e-10	-2.82762	0.00839736
C33 H73 N8 O4 P	NA	0.57826	-7.14286e-11	3.46857	0.00164965	0.00953889	-1.6424	NA	NA	NA	C12 H18 O3	epi-jasmonic acid	0.755409	-2.23036e-18	4.49367	0.000100788	0.00106857	1.06459	CC1C(NC(=O)N1)CCCCCC(=O)O	C01909	643	C16 H35 N	Dioctylamine	0.542194	7.14286e-10	3.32032	0.00242801	0.013998	-1.93734	C(CC(=O)O)CNCCCN	C02728	171763	C12 H18 O3	epi-jasmonic acid	0.811816	3.57143e-11	4.01703	0.00037505	0.0039912	-0.146067	NA	NA	NA	C7 H5 N8 O2 P	NA	0.412338	-7.14286e-11	2.82774	0.00839496
C7 H12 N3 O6 P S	NA	0.556537	7.14286e-10	3.46335	0.0016724	0.00953889	-1.65541	C1N(C=C(S1)C(=O)N)OC(=O)CNCP(=O)(O)O	NA	91177551	C12 H18 O4	12-hydroxyjasmonic acid	0.749058	2.01352e-18	4.49388	0.000100729	0.00106857	1.06516	C(=C\C(=O)O)\C(=O)N	C01596	5280451	C16 H35 N	Dioctylamine	0.559199	3.57143e-10	3.3085	0.00250339	0.0143317	-1.96614	NA	NA	NA	C12 H18 O4	12-hydroxyjasmonic acid	0.610388	4.95635e-19	4.01085	0.000381437	0.00404409	-0.162241	CC(CO)NC.CN1CCC(CC1)O.CN1CCC(CC1)OC	NA	160715939	C16 H22 N4 O4 S	N-[3-(3-{[(1,2-dimethyl-1H-imidazol-4-yl)sulfonyl]amino}propoxy)phenyl]acetamide	0.523574	-3.57143e-11	2.82464	0.00845862
C7 H16 N9 O9 P S	NA	0.692277	-1.07143e-09	3.46615	0.00166014	0.00953889	-1.64842	NA	NA	NA	C12 H18 O4	NP-021018	0.649963	7.14286e-10	4.49198	0.000101259	0.0010696	1.06007	NA	NA	NA	C16 H35 N O	NA	0.525074	3.57143e-10	3.30609	0.00251906	0.014368	-1.97201	COP(=O)(O)OCCCCNCCCNCCCCNCCCNCCCCO	NA	57611997	C12 H18 O4	NP-021018	0.760783	3.57143e-10	4.00319	0.000389495	0.00411422	-0.182261	c1ccc(cc1)CC(C(=O)O)N	C00079	994	C7 H5 N O3 S4	NA	1.1547	-9.13828e-19	2.82169	0.00851961
C18 H32 N4 O4	NA	0.604128	1.23909e-18	3.4613	0.00168143	0.00955498	-1.66052	CCCN(C1CC(=CC(C1NC(=O)C)OC(CC)CC)C(=O)O)C(=N)N	NA	118716487	C12 H18 O8	NA	0.769079	1.07143e-10	4.48925	0.000102031	0.00106998	1.05271	c1ccc2c(c1)c(c[nH]2)CC(C(=O)O)O	C02043	92904	C16 H35 N O10	NA	0.603709	-2.47818e-18	3.30174	0.0025475	0.0144766	-1.98258	CN(C)CC(C(=O)N(CCN1C2CCC1CC(C2)C3=CC(=CC=C3)C(=O)N)CC4CCCCC4)O	NA	67183511	C12 H18 O8	NA	0.721491	-3.57143e-10	4.00162	0.000391168	0.00411665	-0.186365	NA	NA	NA	C H N4 O4 P3 S	NA	-0.766943	-7.14286e-10	-2.81975	0.00856003
C6 H15 O8 P	Glycerophosphoglycerol	0.649158	-3.57143e-10	3.4438	0.00176032	0.00996649	-1.70404	C(C(COP(=O)(O)OCC(CO)O)O)O	C03274	439964	C12 H19 N O7	NA	0.902649	3.57143e-10	4.48788	0.000102421	0.00106998	1.04902	C1CCNC(C1)C(=O)O	C00408	849	C16 H35 N O2	Hexadecasphinganine	0.528657	7.14286e-10	3.28985	0.00262696	0.0148732	-2.01149	C1N(C=C(S1)C(=O)N)OC(=O)CNCP(=O)(O)O	NA	91177551	C12 H19 N O7	NA	0.567081	7.14286e-10	3.99667	0.000396487	0.00415277	-0.199297	NA	NA	NA	C5 H5 N5	Adenine	0.515021	3.57143e-10	2.80873	0.00879273
C17 H24 O8	NP-020705	0.839726	-3.57143e-10	3.43432	0.00180454	0.0101423	-1.72759	NA	NA	NA	C12 H19 N3	NA	0.751228	1.42857e-10	4.4879	0.000102416	0.00106998	1.04907	C1CCN2C[C@@H]([C@H]([C@@H]2C1)O)O	C06751	442645	C16 H35 N10 O11 P S2	NA	0.79126	-3.57143e-10	3.28701	0.00264628	0.0149277	-2.01839	CCCCC(CC)C(=O)[O-].C[N+](C)(C)CCO	NA	111386	C12 H19 N3	NA	0.802318	3.57143e-10	3.99572	0.000397513	0.00415277	-0.20177	C(CC(=O)NCCS(=O)(=O)O)[C@@H](C(=O)O)N	C05844	68759	C54 H82 N O P3	NA	-0.392472	3.79471e-18	-2.80618	0.00884762
C9 H13 N3 O5	Cytidine	0.672377	3.57143e-10	3.43437	0.00180433	0.0101423	-1.72748	c1cn(c(=O)nc1N)[C@H]2[C@@H]([C@@H]([C@H](O2)CO)O)O	C00475	6175	C12 H2 N5 O18 P S2	NA	0.688738	-3.57143e-10	4.48165	0.000104207	0.00108466	1.03228	C1CCC(CC1)N(C2CCCCC2)N=O	NA	13697	C16 H38 N7 O14 P3	NA	0.607301	-3.57143e-11	3.28224	0.00267908	0.0150576	-2.02998	CCC(C(C)C1C(O1)CC(C)(C=CC=C(C)C2C(C=CC(C(CCC(CC(=O)O2)C)(C)O)OC(=O)N3CCN(CC3)CCNC)C)O)O	NA	160706375	C12 H2 N5 O18 P S2	NA	0.521671	-3.57143e-11	3.99104	0.000402617	0.00419074	-0.213985	NA	NA	NA	C16 H18 N10 O S	NA	0.554599	3.57143e-10	2.79714	0.00904407
C47 H86 N O10 P	O-[{(2R)-2-[(13Z,16Z)-13,16-Docosadienoyloxy]-3-[(9Z)-9-nonadecenoyloxy]propoxy}(hydroxy)phosphoryl]-L-serine	0.529495	-7.14286e-10	3.43009	0.00182462	0.0101809	-1.73809	CCCCC/C=C\C/C=C\CCCCCCCCCCCC(=O)O[C@H](COC(=O)CCCCCCC/C=C\CCCCCCCCC)COP(O)(=O)OC[C@H](N)C(O)=O	NA	NA	C12 H20 N2 O S	NA	0.76439	1.05322e-18	4.47818	0.000105216	0.00109118	1.02295	CCCCCCC(=O)OC1CC(NC(C1)(C)C)(C)C	NA	NA	C17 H11 Cl N2 O S	4-{2-[(2-chlorophenoxy)methyl]-1,3-thiazol-4-yl}benzonitrile	0.579465	7.14286e-11	3.27539	0.00272678	0.0151052	-2.04658	NA	NA	NA	C12 H20 N2 O S	NA	0.61952	7.14286e-10	3.98876	0.000405133	0.0042016	-0.21995	NA	NA	NA	C40 H82 N8 O4 P2 S	NA	0.90968	7.14286e-10	2.78345	0.00934949
C9 H14 N4 O3	Carnosine	0.681538	3.57143e-11	3.43061	0.00182215	0.0101809	-1.7368	c1c(nc[nH]1)C[C@@H](C(=O)O)NC(=O)CCN	D01611	439224	C12 H20 N2 O S2	NA	1.20521	1.07143e-09	4.47068	0.000107432	0.00111013	1.00276	CSCCCCCCCC/C=N/O	C17253	25010752	C17 H14 N2 O3 S	N-(1,3-benzodioxol-5-ylmethyl)-N'-(1-benzothiophen-3-yl)urea	0.52102	3.22163e-18	3.27834	0.00270611	0.0151052	-2.03942	CCCCCCCCC=CCCCCCCCCOC1C(C(C(C(O1)CO)O)O)NC(=O)C	NA	54669787	C12 H20 N2 O S2	NA	0.842696	3.57143e-10	3.98414	0.000410266	0.00423941	-0.232002	CC(C(C(=O)OCC1=CCN2C1C(CC2)OC(=O)CC(C)(C)O)(C(C)(C)O)O)O	NA	101674026	C39 H77 N2 O6 P	N-(9Z-hexadecenoyl)sphingosine-1-phosphocholine	0.265689	-7.14286e-11	2.7814	0.00939605
C21 H41 N O	1-(14-methylhexadecanoyl)pyrrolidine	0.552174	-7.14286e-12	3.42302	0.00185871	0.0103336	-1.75564	CCC(C)CCCCCCCCCCCCC(=O)N1CCCC1	NA	6430518	C12 H20 N2 O2	aspergillic acid	0.915367	-7.14285e-12	4.46838	0.000108119	0.00111319	0.996593	NA	NA	NA	C17 H14 N2 O3 S	N-(1,3-benzodioxol-5-ylmethyl)-N'-(1-benzothiophen-3-yl)urea	0.570231	1.73472e-18	3.27562	0.00272516	0.0151052	-2.04602	C(CC(=O)NCC(=O)O)[C@H](C(=O)O)N	NA	6604701	C12 H20 N2 O2	aspergillic acid	0.602011	-2.47818e-18	3.97774	0.000417483	0.00428295	-0.248692	C=CC(=O)c1ccc2n1CCC2	C00955	86127308	C6 H10 N2 O3	4-Methyleneglutamine	0.379943	-7.14286e-10	2.77995	0.00942915
C28 H68 N9 O6 P	NA	0.703845	-7.14286e-10	3.39892	0.00197939	0.010965	-1.81528	NA	NA	NA	C12 H20 N2 O3	3477	0.664911	-3.57143e-10	4.46461	0.000109256	0.00112086	0.986458	CC(C)(C)CC1=CC(=CC(=C1)C(=NO)N)CC(C)(C)C.CC(C)(C)CC1=CC(=CC(=C1N)CC(C)(C)C)C(=NO)N	NA	161032885	C17 H14 O6	NP-011892	-0.47024	-3.57143e-10	-3.27803	0.00270832	0.0151052	-2.04019	c1cc(ccc1C(=O)O)N	C00108	978	C12 H20 N2 O3	3477	0.70886	3.57143e-10	3.97886	0.000416217	0.00428295	-0.245786	NA	NA	NA	C10 H15 N3 O4 S	NA	0.551967	-7.14286e-10	2.7704	0.00964964
C42 H78 N8 O8 P2	NA	0.681552	-3.57143e-10	3.39346	0.00200781	0.0110825	-1.82878	NA	NA	NA	C12 H20 N2 S2	NA	0.694016	-3.57143e-10	4.46255	0.000109884	0.00112326	0.980909	C=CCN(CC=C)SSN(CC=C)CC=C	C07558	14710479	C17 H21 N9 O10 P2	NA	0.542796	3.57143e-10	3.27348	0.00274026	0.0151254	-2.05121	CCCNP(=S)([O-])[S-]	NA	154301729	C12 H20 N2 S2	NA	-0.74925	3.57143e-12	-3.97272	0.000423238	0.00432643	-0.261795	NA	NA	NA	C10 H16 N2 O7	Υ-L-Glutamyl-L-glutamic acid	0.495103	3.57143e-10	2.76416	0.00979629
C44 H82 N9 O P	NA	0.667077	1.42857e-10	3.38561	0.00204928	0.011271	-1.84815	NA	NA	NA	C12 H20 N2 S3	NA	0.68737	3.57143e-10	4.45697	0.000111597	0.0011367	0.965932	NA	NA	NA	C17 H22 N4 O5	4-[(2,6-dimorpholino-3-pyridinyl)amino]-4-oxo-2-butenoic acid	-0.996341	-3.03577e-18	-3.26735	0.00278387	0.0152568	-2.06606	CC(C)CC(CC(=O)CS)C(=O)NC(C(=O)NC)C(C)(C)C	NA	9862349	C12 H20 N2 S3	NA	0.644055	7.43453e-19	3.96866	0.000427935	0.00435883	-0.272358	CC(=O)/C=C\C(=O)O	C00596	5281015	C15 H14 N9 O7 P	NA	0.713434	3.57143e-10	2.75072	0.0101194
C14 H31 N O9	NA	0.703194	3.57143e-10	3.38329	0.0020617	0.011299	-1.85388	CCC(=O)O.CCC(=O)O.CC(=O)O.C(CO)N(CCO)CCO	NA	160653107	C12 H20 O3	Traumatin	1.16055	7.14286e-11	4.45304	0.000112821	0.00114507	0.955377	CCC[C@@H]1CC(=O)N(C1)[C@@H](CC)C(=O)N	D08879	9837243	C17 H24 O8	NP-020705	0.77081	-3.57143e-10	3.26871	0.00277415	0.0152568	-2.06277	CCCCCCCCCCCCC/C=C/[C@H]([C@H](COP(=O)([O-])OCC[N+](C)(C)C)NC(=O)CCCCCCCCCCC/C=C\CCCCCCCC)O	NA	52931203	C12 H20 O3	Traumatin	0.781942	-3.22163e-18	3.96653	0.000430434	0.00436868	-0.27793	CCCCCCCCCCCC(CC(=O)OCCSCCC(=O)NCC(=O)OC)OC(=O)CCCCC.CO	NA	144672756	C16 H22 N10 O11 S	NA	0.345172	7.14286e-11	2.75386	0.010043
C14 H26 N4 O11 P2	Citicoline	0.560947	-3.77922e-18	3.38174	0.00207007	0.0113047	-1.85772	C[N+](C)(C)CCOP(=O)(O)OP(=O)([O-])OC[C@@H]1[C@H]([C@H]([C@@H](O1)n2ccc(=N)nc2O)O)O	C00307	13804	C12 H20 O4	5-[(1E)-3-hydroxy-3-methylbut-1-en-1-yl]-2-methylcyclohex-5-ene-1,2,4-triol	0.590255	7.14286e-10	4.44929	0.000114001	0.00115295	0.945299	CCCCC/C=C\C/C=C\C/C=C\C/C=C\C/C=C\CCC(=O)OC[C@H](COP(=O)(O)OCCN)OC(=O)CCCCCCC/C=C\C/C=C\C/C=C\CC	NA	NA	C17 H26 N2	1-(Cyclohexylmethyl)-4-phenylpiperazine	0.560443	3.46945e-18	3.26157	0.00282563	0.0154307	-2.08006	CCC1(CCCCC1)OP(=S)(OC2(CCCCC2)CC)S	NA	154373491	C12 H20 O4	5-[(1E)-3-hydroxy-3-methylbut-1-en-1-yl]-2-methylcyclohex-5-ene-1,2,4-triol	0.637019	-7.14286e-11	3.95737	0.000441301	0.00440119	-0.301786	CN(C)CC(c1ccc(cc1)OC)C2(CCCCC2)O	C07187	5656	C2 H7 N O3 S	Taurine	0.559609	3.09772e-20	2.75165	0.0100967
C20 H41 N O	2,6-Dimethyl-4-tetradecylmorpholine	0.570023	-7.14286e-10	3.38028	0.00207795	0.0113076	-1.86131	CCCCCCCCCCCCCCN1CC(OC(C1)C)C	NA	14993215	C12 H20 O4	NP-000124	0.713328	7.14286e-10	4.44791	0.000114439	0.00115329	0.941588	C=CCSC1=CC2=C(C=C1)SC3=C(C=C(C=C3)O)P=C2	NA	156474946	C17 H26 O	2-(12-Tridecyn-1-yl)furan	0.70819	7.14286e-11	3.25218	0.00289469	0.015752	-2.10276	CC(=O)NC1=NC(=CS1)CC2=NN=C(N2NC(=O)C)SCC(=O)NNC(=O)C	NA	44429957	C12 H20 O4	NP-000124	0.662445	3.57143e-11	3.96048	0.000437584	0.00440119	-0.293693	NA	NA	NA	C28 H69 N9 O5 P2 S	NA	0.488851	3.57143e-11	2.75529	0.0100085
C23 H33 N9 O3	NA	0.63442	1.07143e-09	3.37654	0.00209829	0.0113781	-1.87054	CC(=O)NC(CCCN=C(N)N)C(=O)N1CCCC1C(=O)NC(CC2=CC=C(C=C2)C(=N)N)C#N	NA	162518489	C12 H20 O4	NP-008952	1.2282	7.14286e-10	4.4373	0.000117859	0.00118357	0.913092	CC(=CCCNP(=O)(NCCC=C(C)C)OC1=CC=CC=C1)C	NA	162432067	C17 H26 O10	methyl (1S)-7-hydroxy-7-methyl-1-{[(2S,3R,4S,5S,6R)-3,4,5-trihydroxy-6-(hydroxymethyl)oxan-2-yl]oxy}-1H,4aH,5H,6H,7H,7aH-cyclopenta[c]pyran-4-carboxylate	0.576485	-5.45199e-18	3.23901	0.00299431	0.0162367	-2.13454	CCCCCCCCCCCCCCCCCCNCCCCCCCCCCCCCCCCCC.C1=CC=C(C=C1)C(=O)O	NA	71365307	C12 H20 O4	NP-008952	0.757521	-3.57143e-10	3.95733	0.000441354	0.00440119	-0.3019	CCCCCCCCCCCC[C@@H](O)/C=C/[C@@H](O)[C@H](CO)NC(=O)CCCCCCCCCCCCC	NA	NA	C35 H73 N10 O8 P	NA	0.926347	-3.57143e-10	2.74839	0.0101766
C11 H25 N2 P S	NA	0.465201	-7.14286e-12	3.37175	0.00212458	0.0114802	-1.88233	CCN(CC)P(=S)(CC=C)N(CC)CC	NA	85780360	C12 H20 O5	pandangolide 1a	0.735733	-3.57143e-11	4.43316	0.000119222	0.00119305	0.901964	c1ccc2c(c1)c(c[nH]2)CC(=O)O	C00954	802	C17 H27 N O4	Nadolol	0.58995	3.57143e-10	3.23624	0.00301574	0.0162956	-2.14124	CCC(C1=CC=CC=C1)NC(=O)C2CC(CN2C(=O)C(C(C)(C)C)NC(=O)C(C)NC)NC(C)(C)C	NA	162486442	C12 H20 O5	pandangolide 1a	0.724256	-3.57143e-10	3.96067	0.000437355	0.00440119	-0.293192	CCCCCCCCCCCCCCCC(=O)OCC(COC(=O)CCCCCCCCCCCCCCC)O	NA	NA	C40 H71 N7 O3 S	NA	-0.378349	-1.73472e-18	-2.74765	0.0101946
C20 H49 N9 O4 S	NA	-0.454272	-3.78696e-18	-3.3637	0.00216954	0.0116702	-1.90215	NA	NA	NA	C12 H21 N O2	Elaeokanine C	1.26272	5.39003e-18	4.42258	0.000122769	0.00122425	0.873593	CCOc1ccc(cc1)NC(=O)N	C05636	9013	C17 H27 N3 O17 P2	UDP-N-acetylglucosamine	0.64903	3.57143e-10	3.23077	0.00305836	0.0164681	-2.15442	CCC1=C(C(=CO1)O)O.C(=NN)N=N.C(=NN)N=N	NA	158796897	C12 H21 N O2	Elaeokanine C	0.724187	3.57143e-10	3.95855	0.000439885	0.00440119	-0.298711	O=C(O[C@H](COC(=O)CCCCCCC\C=C/CCCCCC)CO)CCCCCCC\C=C/C\C=C/CCCCC	NA	9543699	C5 H7 N3	2-Amino-4-methylpyrimidine	0.525599	-7.575e-10	2.74723	0.0102051
C38 H73 N O2	NA	0.58136	1.23909e-18	3.3606	0.00218709	0.0116702	-1.90978	C.CC.CCC.CCCCC.CC=C(C=C(C)C(=C)C)C1=C(C=CC(=C1)CNC2CC2)C.CC=O.CC(C)(C)CO	NA	155700153	C12 H21 N O4	3-Hydroxy-N-[(3S)-2-oxotetrahydro-3-furanyl]octanamide	0.713038	3.22163e-18	4.41421	0.000125653	0.00124865	0.851119	NA	NA	NA	C17 H28 N9 O13 P S	NA	0.679695	3.57143e-12	3.22895	0.0030726	0.0164871	-2.15878	CCCCCCCCCCCCCCCC(=O)OC[C@H](COP([O-])(=O)OCC[N+](C)(C)C)OC(=O)CCC=O	NA	NA	C12 H21 N O4	3-Hydroxy-N-[(3S)-2-oxotetrahydro-3-furanyl]octanamide	0.628357	3.46945e-18	3.95506	0.000444085	0.004413	-0.307803	NA	C11769	NA	C9 H25 N9 O5 P2 S	NA	0.443132	-2.72599e-18	2.74969	0.0101446
C4 H8 N3 O4 P	fosfocreatinine	0.654246	7.14286e-10	3.36008	0.00219005	0.0116702	-1.91106	CN\1CC(=O)N/C1=N/P(=O)(O)O	NA	135504827	C12 H21 N O4	3-Hydroxy-N-[(3S)-2-oxotetrahydro-3-furanyl]octanamide	0.674579	-3.57143e-11	4.41047	0.000126963	0.00125345	0.841089	CCCCCCCC/C=C/CCCCCCCC(=O)OC	C03425	5280590	C17 H29 N O4	(2E,4Z)-decadienoylcarnitine	0.530792	3.57143e-11	3.22735	0.00308532	0.0164979	-2.16266	CC(C)(C)NCC(COc1cccc2c1C[C@@H]([C@@H](C2)O)O)O	C07915	39147	C12 H21 N O4	3-Hydroxy-N-[(3S)-2-oxotetrahydro-3-furanyl]octanamide	0.616048	-7.14286e-10	3.9433	0.000458519	0.00454061	-0.3384	OC[C@H](N)COCCCCCCCCCCCCCCCC	NA	10335874	C5 H6 N7 P S	NA	-0.428957	1.07143e-10	-2.73756	0.0104455
C7 H16 N2 O4	NA	1.19427	-3.57143e-10	3.36148	0.00218213	0.0116702	-1.90763	CN(C)CN(C)C.C(=O)(C(=O)O)O	C21888	3076679	C12 H21 N3 O7 S2	NA	0.846509	-3.57143e-10	4.41032	0.000127015	0.00125345	0.840688	C(CC(C(=O)O)N)CN	C01602	6262	C17 H31 N O4	cis-4-Decenoyl carnitine	-0.64815	3.57143e-10	-3.22285	0.00312107	0.016574	-2.17348	NA	NA	NA	C12 H21 N3 O7 S2	NA	0.714248	3.57143e-10	3.94034	0.000462225	0.00454816	-0.346098	C1COCCN1C2=C(C=C(C=C2)S(=O)(=O)N)[N+](=O)[O-]	C08002	2798493	C17 H14 N2 O3 S	N-(1,3-benzodioxol-5-ylmethyl)-N'-(1-benzothiophen-3-yl)urea	0.789394	-3.57143e-10	2.73327	0.010554
C14 H25 N O4	3-Hydroxy-N-[(3S)-2-oxotetrahydro-3-furanyl]decanamide	0.693982	-7.14286e-10	3.35564	0.00221549	0.011765	-1.92198	CCCCCCCC(CC(=O)N[C@H]1CCOC1=O)O	NA	NA	C12 H22 N2 O	NA	0.700307	3.46945e-18	4.40793	0.000127859	0.00125742	0.834286	NA	C11769	NA	C17 H31 N3	NA	0.59065	1.17713e-18	3.22292	0.0031205	0.016574	-2.17331	NA	NA	NA	C12 H22 N2 O	NA	0.611631	7.14286e-11	3.94015	0.000462471	0.00454816	-0.346607	CC1CN(CCN1C(=S)S)CC=C	NA	213678	C6 H13 N O2	Isoleucine	0.543461	1.42495e-18	2.73315	0.010557
C6 H12 N6 O8	NA	0.542804	2.72599e-18	3.35004	0.00224794	0.0118963	-1.93574	CC(=O)OCN(CN(CN(C)[N+](=O)[O-])[N+](=O)[O-])[N+](=O)[O-]	NA	19797990	C12 H22 N2 O2	nylon cyclic dimer	0.707048	-1.05322e-18	4.40526	0.000128808	0.0012624	0.827131	Cc1ccc(c(c1)C(=O)CSc2nnc(s2)C)C	NA	1289618	C17 H32 N3 O3 P3 S2	[Similar to: L-Glutathione oxidized; ΔMass: -129.0425 Da]	0.643282	-1.07143e-09	3.22084	0.00313719	0.0166023	-2.17831	NA	NA	NA	C12 H22 N2 O2	nylon cyclic dimer	0.76536	1.07143e-09	3.93158	0.000473373	0.00463805	-0.368889	CCN[C@@H]1C[C@@H]([C@H]([C@@H]([C@H]1O[C@@H]2[C@@H]([C@H]([C@@](CO2)(C)O)NC)O)O)O[C@@H]3[C@@H](CC=C(O3)CN)N)N	C07657	441306	C7 H14 N8 O6	NA	-0.374938	-3.57143e-10	-2.73206	0.0105846
C6 H5 N5 O7	NA	0.473279	7.14286e-10	3.34184	0.00229629	0.0121106	-1.95588	C1(=C(C(=C(C(=C1[N+](=O)[O-])O)[N+](=O)[O-])N)[N+](=O)[O-])N	NA	5249535	C12 H22 N2 S	NA	0.878892	7.14286e-11	4.39737	0.000131656	0.0012859	0.805972	NA	NA	NA	C17 H32 N4 O4	PLK	0.467436	-7.14286e-11	3.21861	0.00315518	0.0166126	-2.18368	CCC1C(C(C(C(O1)COCC2(C(C(C(O2)CO)C)C)CO)C)C)O.CC1C(C(OC(C1C)COCC2(C(C(C(O2)CO)C)C)CO)CO)C	C06838	162251686	C12 H22 N2 S	NA	0.756441	7.14286e-11	3.93042	0.000474864	0.00463805	-0.371896	CSCCCCCC#N=O	NA	NA	C11 H16 N2 O8	N-Acetyl-1-aspartylglutamic acid	0.790588	7.14286e-11	2.72908	0.0106607
C18 H34 N2 O8	NA	0.701361	-1.98254e-18	3.33457	0.00233998	0.0122989	-1.9737	CCOC(=O)N1CCOCCOCCN(CCOCCOCC1)C(=O)OCC	C11728	575680	C12 H22 O11	α-Lactose	-0.529559	7.14286e-11	-4.39329	0.000133153	0.00129609	0.795033	NA	NA	NA	C17 H33 N O4	Decanoylcarnitine	0.33759	-3.57143e-10	3.21793	0.00316071	0.0166126	-2.18532	C[N+](C)(C)CCOP([O-])(=O)OC[C@H](NC(=O)CCCCCCCCCCCCC/C=C\CCCCCCCC)[C@H](O)/C=C/CCCCCCCCCCCC	NA	NA	C12 H22 O11	α-Lactose	0.56646	4.58463e-18	3.92677	0.000479607	0.00466839	-0.381399	CC1CCC2C(C(OC3C24C1CCC(O3)(OO4)C)OCCNCCN(C(C)C)C(C)C)C.C(=O)(C(=O)O)O	NA	70692675	C5 H12 N6 O4 P2	NA	0.59362	7.14286e-10	2.73005	0.0106358
C16 H35 N O10	NA	0.698849	1.07143e-09	3.32704	0.00238612	0.0124563	-1.99216	CC(C)(CO)CO.C(C(CO)(CO)CO)N=C=O.C(C(CO)(CO)CO)O	NA	161235848	C12 H22 O3	NP-021797	0.635686	-3.57143e-10	4.38658	0.000135652	0.0013115	0.77705	CCCCCCCC(=O)O[C@H](CC(=O)[O-])C[N+](C)(C)C	C02838	NA	C17 H33 N O5	3-hydroxydecanoylcarnitine	0.400182	-3.57143e-11	3.21379	0.00319441	0.0167326	-2.19528	CN(CC(=O)O)C(=N)N	C00300	586	C12 H22 O3	NP-021797	-0.857896	7.46551e-18	-3.92513	0.000481743	0.00467323	-0.385648	COC(=O)NC(CCCCCS)C(=O)NC1CCCC1	NA	23634895	C4 H8 N6 O4	NA	0.497736	-1.42857e-09	2.72753	0.0107004
C17 H26 O10	methyl (1S)-7-hydroxy-7-methyl-1-{[(2S,3R,4S,5S,6R)-3,4,5-trihydroxy-6-(hydroxymethyl)oxan-2-yl]oxy}-1H,4aH,5H,6H,7H,7aH-cyclopenta[c]pyran-4-carboxylate	0.881213	3.57143e-10	3.32765	0.00238235	0.0124563	-1.99067	NA	C01433	NA	C12 H23 N O	NA	0.710293	-3.57143e-10	4.38657	0.000135656	0.0013115	0.777021	[H]/N=C(/c1ccc(cc1)N2CCN(CC2)C3CCN(CC3)CC(=O)O)\N	NA	NA	C17 H33 N3 O18	NA	0.707169	2.10645e-18	3.2103	0.00322304	0.0167685	-2.20365	NA	NA	NA	C12 H23 N O	NA	0.614535	-7.14286e-10	3.91539	0.000494656	0.00478224	-0.410937	Cc1c(c(c(cn1)CO)CO)O	C00314	1054	C10 H21 N3 O2	N,N-Diethyl-4-methyl-1-piperazinecarboxamide 4-oxide	0.705815	3.57143e-11	2.72319	0.0108126
C10 H13 N O3	1-(3,4-dimethoxyphenyl)ethan-1-one oxime	0.376648	7.14286e-10	3.32147	0.00242076	0.0125945	-2.00579	CC(=NO)C1=CC(=C(C=C1)OC)OC	C03404	5709027	C12 H23 N O2	3,3,6,6,8a-pentamethyltetrahydro-1,8-dioxa-4a-azanaphthalene	0.692807	-1.73472e-18	4.38456	0.000136413	0.00131436	0.771641	CCc1ccc(cc1)NC(=S)NC(=O)CC(C)C	NA	1224411	C17 H33 N5 O5	NA	0.4257	7.14286e-11	3.21076	0.00321923	0.0167685	-2.20254	C/C(=N/[C@@H](CCCN)C(=O)O)/O	C00437	439232	C12 H23 N O2	3,3,6,6,8a-pentamethyltetrahydro-1,8-dioxa-4a-azanaphthalene	0.774985	3.57143e-10	3.90954	0.000502583	0.00484245	-0.426132	C1CC(CCC1CC2CN(CCN(CCN(CCN2CC(=O)O)CCOO)CCOO)CC(=O)O)N	NA	145810819	C11 H23 N3 O3	Valyllysine	0.429809	3.57143e-11	2.72288	0.0108206
C8 H20 N6 O10 P2	NA	0.795126	-7.14286e-09	3.31245	0.00247795	0.0128486	-2.02785	CN(C(C(=O)O)P(=O)(O)O)C(=N)N.CN(C(C(=O)O)P(=O)(O)O)C(=N)N	NA	161634126	C12 H23 N O2	3,3,6,6,8a-pentamethyltetrahydro-1,8-dioxa-4a-azanaphthalene	0.742689	-4.02704e-18	4.38065	0.000137896	0.00132417	0.761183	CCCC[N+](CCCC)(CCCC)CCCC.C1C2CC3CC1CC(C2)(C3)C(=O)[O-]	NA	139207925	C17 H34 N9 O4 P	NA	0.846253	7.14286e-10	3.20591	0.00325948	0.0168443	-2.2142	NA	NA	NA	C12 H23 N O2	3,3,6,6,8a-pentamethyltetrahydro-1,8-dioxa-4a-azanaphthalene	0.57425	-7.14286e-11	3.90777	0.000504998	0.00484934	-0.430715	CN(C)C(=O)CCCCCCCCC(=O)N(C)C	NA	166804	C42 H84 N O8 P	1-hexadecanoyl-2-octadecanoyl-sn-glycero-3-phosphocholine	0.324343	1.42857e-11	2.71952	0.0109084
C23 H41 N	Piptamine(antibiotic)	-0.936572	-3.57143e-11	-3.30281	0.00254049	0.0131287	-2.0514	N(C)(Cc1ccccc1)CCCCCCCCCCCCCCC	C10825	10664275	C12 H23 N O2 S	S-3-oxodecanoyl cysteamine	-0.823	-1.85863e-18	-4.37829	0.000138802	0.0013284	0.754848	CCCCCCCCCCCCCCN(CCCCCCCCCCCCCC)C(=O)CCC(=O)N	NA	129849599	C17 H37 N	NA	0.741541	-1.73472e-18	3.20687	0.00325149	0.0168443	-2.21189	NA	NA	NA	C12 H23 N O2 S	S-3-oxodecanoyl cysteamine	0.71209	-3.90313e-18	3.90254	0.000512226	0.00490224	-0.444297	CCCC1=NN(C(=N1)N)P(=O)(N(C)C)N(C)C	NA	3060555	C45 H89 N2 O6 P	N-[(13Z)-docosenoyl]sphing-4-enine-1-phosphocholine	0.641323	-3.57143e-10	2.7196	0.0109062
C21 H38 O4	1-Linoleoyl glycerol	0.551764	7.14286e-10	3.30072	0.00255425	0.0131556	-2.0565	CCCCCC=CCC=CCCCCCCCC(=O)OCC(CO)O	C12280	5283469	C12 H23 N O4	2-methylbutyrylcarnitine	0.7233	3.57143e-10	4.37559	0.000139844	0.00132945	0.747622	CC(C)NCC1(CC1CO)N.CC(C)NCC1(CC1COCC2=CC=CC=C2)N	NA	162010407	C17 H38 N8 O12	NA	0.453178	7.14286e-10	3.19991	0.00330991	0.0170477	-2.2286	C1(=C(C(=C(C(=C1[N+](=O)[O-])O)[N+](=O)[O-])N)[N+](=O)[O-])N	NA	5249535	C12 H23 N O4	2-methylbutyrylcarnitine	0.50127	9.91271e-19	3.89574	0.000521764	0.00497098	-0.461927	NA	NA	NA	C7 H20 N7 O8 P3	NA	0.586637	7.14286e-11	2.71969	0.010904
C42 H84 N10 O P2	NA	0.639291	3.57143e-11	3.29737	0.00257645	0.0132258	-2.06467	NA	NA	NA	C12 H23 N O4	2-methylbutyrylcarnitine	-0.53673	3.57143e-10	-4.37566	0.000139817	0.00132945	0.747806	NA	NA	NA	C17 H41 N4 O3 P	NA	0.670018	-3.57143e-11	3.19432	0.00335751	0.0171457	-2.24199	NA	NA	NA	C12 H23 N O4	2-methylbutyrylcarnitine	-0.549712	-2.1684e-18	-3.89494	0.000522894	0.00497098	-0.463995	NA	NA	NA	C53 H87 N7 O3	NA	0.537975	-7.14286e-10	2.71794	0.0109499
C27 H56 N7 O12 P	NA	0.762762	-3.57143e-10	3.29229	0.00261049	0.0133402	-2.07707	NA	NA	NA	C12 H23 N O4	2-methylbutyrylcarnitine	0.806727	-7.14286e-11	4.37171	0.000141356	0.00133936	0.737221	c1ccc(cc1)CSCCc2n[nH]c(=S)n2c3ccccc3	C06896	2243106	C17 H42 N6 O10	NA	0.896996	-3.57143e-11	3.19471	0.00335419	0.0171457	-2.24106	C(CC(=O)O)C(C(=O)O)N	C00025	33032	C12 H23 N O4	2-methylbutyrylcarnitine	0.602677	-7.14286e-11	3.89276	0.000526001	0.0049839	-0.469654	C=CC1=CSC2=C1SC(=C2)N=C=O	NA	156461415	C4 H9 N	Pyrrolidine	0.406956	3.57143e-11	2.70798	0.0112144
C45 H89 N2 O6 P	N-[(13Z)-docosenoyl]sphing-4-enine-1-phosphocholine	0.776176	-3.57143e-10	3.29146	0.00261607	0.0133402	-2.07908	CCCCCCCCCCCCC/C=C/[C@H]([C@H](COP(=O)([O-])OCC[N+](C)(C)C)NC(=O)CCCCCCCCCCC/C=C\CCCCCCCC)O	NA	52931203	C12 H23 N O5	3-Hydroxy-3-[(3-methylbutanoyl)oxy]-4-(trimethylammonio)butanoate	0.752484	-3.71726e-19	4.36208	0.000145174	0.00137098	0.711448	CCCCCCCCCCCCOC1=CC(=CC(=C1OCCCCCCCCCCCC)OCCCCCCCCCCCC)N	NA	14980200	C17 H44 N9 O8 P	NA	0.588853	1.07143e-09	3.19376	0.00336234	0.0171457	-2.24334	NA	NA	NA	C12 H23 N O5	3-Hydroxy-3-[(3-methylbutanoyl)oxy]-4-(trimethylammonio)butanoate	0.710253	7.14286e-10	3.89004	0.000529892	0.00500415	-0.476697	CNC(=O)NC1CCCCC1	C18923	308344	C16 H19 N9 O10 P2	NA	0.590706	3.57143e-10	2.70324	0.0113425
C34 H76 N10 O4 S	NA	0.52171	3.34554e-18	3.28899	0.00263282	0.0133582	-2.08511	NA	NA	NA	C12 H23 N S	NA	0.678241	5.26612e-18	4.35902	0.00014641	0.00137809	0.703256	CCCCCCCCC=CCCCCCCCC(=O)N(CCC)CCCC	NA	87753940	C17 H45 N9 O P2	NA	0.516561	-7.14286e-10	3.1921	0.00337662	0.0171617	-2.24731	CCCCCCCCCCCCC/C=C/[C@H]([C@H](CO)NC(=O)CCCCCCCCCCCCC/C=C\CCCCCCCC)O	NA	5283568	C12 H23 N S	NA	0.756549	3.57143e-10	3.86325	0.00056979	0.00534553	-0.546034	CCNC1CC(C(C(C1OC2C(C(C(CO2)(C)O)NC)O)O)OC3C(CC=C(O3)C(C)N)N)N	NA	101268397	C18 H39 N O	spisulosine	0.394968	-7.14286e-11	2.70384	0.0113261
C43 H67 O4 P S2	NA	0.533149	-3.57143e-10	3.28838	0.00263695	0.0133582	-2.08659	NA	NA	NA	C12 H23 N4 O7 P	NA	0.680016	7.14286e-10	4.35604	0.000147621	0.00138492	0.695291	C=CC(=O)N	C01659	NA	C18 H15 O P	Triphenylphosphine oxide	0.417358	7.14286e-11	3.18991	0.00339551	0.017201	-2.25254	CC(C)(C#N)O[C@H]1[C@@H]([C@H]([C@@H]([C@H](O1)CO)O)O)O	C01594	11128	C12 H23 N4 O7 P	NA	0.51032	-7.14286e-11	3.86395	0.000568716	0.00534553	-0.544233	C(CC(C(=O)O)N)CNC(=O)N	C00327	833	C17 H14 N2 O3 S	N-(1,3-benzodioxol-5-ylmethyl)-N'-(1-benzothiophen-3-yl)urea	0.730926	3.57143e-10	2.69847	0.0114726
C19 H45 N4 O5 P	NA	0.52185	3.57143e-10	3.28579	0.00265466	0.0134039	-2.09291	COP(=O)(O)OCCCCNCCCNCCCCNCCCNCCCCO	NA	57611997	C12 H24 N O2 P S4	NA	0.658296	-3.57143e-11	4.3527	0.000148991	0.00139153	0.686363	CCCCCCCCCCCCCCCCCCOC(=O)C=C.CCCCCCCCCCCCCCCCCC(=O)NC(C)C(=O)OCC	NA	156337372	C18 H17 N3 O3	1-[1,1'-biphenyl]-4-yl-2-(2-methyl-4-nitro-1H-imidazol-1-yl)-1-ethanol	0.416056	-3.57143e-11	3.17484	0.00352868	0.017817	-2.2886	[C@H]1([C@H]([C@@H]([C@H]([C@@H]([C@H]1O)O)O)NC(=N)N)O)NC(=N)N	C00837	439323	C12 H24 N O2 P S4	NA	0.496839	7.46786e-10	3.8585	0.000577167	0.00539698	-0.558316	CCCCCCCCCCCCCCCCOCCCNCCCN	NA	106671	C9 H14 N4 O3	Carnosine	0.535603	3.57143e-11	2.69603	0.0115397
C20 H18 Cl N O2	1-(4-chlorophenyl)-4-hydroxy-6-isopropyl-3-phenylpyridin-2(1H)-one	0.512735	7.14286e-10	3.27711	0.00271477	0.0136626	-2.11404	CC(C)C1=CC(=C(C(=O)N1C2=CC=C(C=C2)Cl)C3=CC=CC=C3)O	NA	54677758	C12 H24 N O2 P S4	NA	0.678307	3.57143e-11	4.35195	0.000149301	0.00139153	0.684349	NA	NA	NA	C18 H17 N5	2-[(3S)-1-(2-Pyridinylmethyl)-3-pyrrolidinyl]-1H-benzimidazole-5-carbonitrile	0.355387	-7.14286e-11	3.16925	0.0035793	0.0180135	-2.30194	CCCCC/C=C\C/C=C\CCCCCCCC(=O)OC[C@H](COP(=O)([O-])OCC[N+](C)(C)C)O	NA	NA	C12 H24 N O2 P S4	NA	0.926324	3.57143e-09	3.85471	0.000583131	0.00543221	-0.568132	C(O)([C@@H](N)CCCCNC(C(O)(C)C)=O)=O CC(C)(O)C(=O)NCCCC[C@H](N)C(O)=O	C22458	NA	C11 H19 N O6	NP-015114	0.383222	3.28358e-18	2.68619	0.0118142
C16 H12 F3 N3 O2	4,6-dimethyl-3-[4-(trifluoromethyl)styryl]-6,7-dihydroisoxazolo[3,4-d]pyridazin-7-one	0.482651	-7.14286e-10	3.27148	0.00275444	0.0138044	-2.12773	NA	NA	NA	C12 H24 O8	NA	0.513714	1.07143e-09	4.3418	0.000153555	0.00142188	0.657194	CC1(C2(C13CC(N(C3)C(=O)C(CC(=O)CC4(CCCCC4)CN5CCOCC5)C(C)(C)C)C(=O)CC(CC6CCC6)C(=O)C(=O)N)CCC2)C	NA	161180496	C18 H23 N9 O10 P2	NA	0.653125	3.57143e-10	3.15624	0.00369995	0.0185223	-2.33299	CCCCCCCCCCCCN(CCC#N)CCC#N	C00304	10827448	C12 H24 O8	NA	0.722144	7.14286e-11	3.85248	0.000586648	0.00543221	-0.573873	CCCCCCCCC1C(C(C(N1)CO)O)O	NA	51003570	C11 H31 N6 O4 P	NA	-0.540196	3.57143e-10	-2.68606	0.011818
C28 H44 N4 O3	NA	0.598009	-2.47818e-18	3.27057	0.00276088	0.0138044	-2.12993	CN(C)CC(C(=O)N(CCN1C2CCC1CC(C2)C3=CC(=CC=C3)C(=O)N)CC4CCCCC4)O	NA	67183511	C12 H25 Cl N5 O5 P	NA	0.878683	-3.57143e-10	4.34192	0.000153501	0.00142188	0.657533	C1=CC(=C(C=C1O)F)N	NA	2735919	C18 H26 N4 O18 P2	NA	0.652319	0	3.15576	0.00370446	0.0185223	-2.33413	CC(C(=O)NC)NC.CC(C(=O)NC)NC.CC(C(=O)O)NC.CC(C(=O)NC)N(C)C.CC(C(=O)NC)N(C)C(=O)C.CC(=O)C.CN.CO	NA	159681849	C12 H25 Cl N5 O5 P	NA	0.657144	-7.14286e-11	3.85248	0.000586647	0.00543221	-0.573871	CCCCCCCCCCCCCCCCCCNS(=O)(=O)C	NA	58859552	C46 H78 N O10 P	PS(22:6(4Z,7Z,10Z,13Z,16Z,19Z)/18:0)	0.473965	-7.14286e-11	2.68737	0.0117811
C11 H9 N O2	methyl isoquinoline-3-carboxylate	0.466034	7.14286e-11	3.2675	0.00278278	0.0138241	-2.13739	COC(=O)C1=CC2=CC=CC=C2C=N1	C18944	725374	C12 H25 N O	Lauramide	0.600679	-2.91186e-18	4.3382	0.000155092	0.00142709	0.64757	CC(C)C[C@@H](C(=O)O)/N=C(\CC[C@@H](C(=O)O)N)/O	NA	151023	C18 H30 O7	19-hydroxy-2,3-dinor-6-oxoprostaglandin F1alpha	0.522917	3.57143e-10	3.15301	0.00373048	0.018592	-2.34069	CC1CNC(=O)NC1=O	C00906	93556	C12 H25 N O	Lauramide	0.521097	-3.57143e-12	3.85069	0.00058951	0.00544104	-0.578518	CC.CCC(C)C(C)N1CCCCC1.CC(C)CCCN1CCOCC1	NA	162740864	C39 H58 N4 O4 S	NA	0.597021	3.57143e-10	2.6823	0.0119245
C38 H55 O4 P	NA	0.493765	3.57143e-11	3.26775	0.00278097	0.0138241	-2.13677	CCCCC1=CC(=C(C(=C1)P(C2=CC=CC=C2)C3=CC(=CC(=C3OCOC)CCCC)CCCC)OCOC)CCCC	NA	140023561	C12 H25 N O	Lauramide	0.712173	-3.22163e-18	4.33813	0.000155119	0.00142709	0.647402	C=CC(=O)N	C01659	NA	C18 H31 N S2	NA	0.616287	3.57143e-10	3.14787	0.00377951	0.0187756	-2.35291	c1cn(c(=O)nc1N)[C@H]2[C@@H]([C@@H]([C@H](O2)CO)O)O	C00475	6175	C12 H25 N O	Lauramide	0.798389	2.89637e-18	3.84675	0.000595813	0.00548148	-0.58867	CCCCCCCCCCCCCCCC(=O)NC(C)(COP(=O)(CCN1C(C(C(C1CO)O)O)CNC(=O)C)O)C(=O)O	NA	46243204	C14 H31 N O2	tetradecasphinganine	0.383116	7.14286e-11	2.67667	0.0120858
C16 H21 Cl N2 O2 S	N-(6-Aminohexyl)-5-chloro-2-naphthalenesulfonamide	0.966344	7.14286e-11	3.26426	0.00280613	0.0138507	-2.14527	c1cc2cc(ccc2c(c1)Cl)S(=O)(=O)NCCCCCCN	NA	4306	C12 H25 N O2	12-Aminododecanoic acid	0.783844	3.57143e-10	4.32429	0.000161172	0.00147802	0.610405	C1COCCN1C2=C(C=C(C=C2)S(=O)(=O)N)[N+](=O)[O-]	C08002	2798493	C18 H32 N O2 P S	NA	0.438025	-9.91271e-19	3.14088	0.00384728	0.0190508	-2.36954	CCCCCCCCCCCC(=O)[O-].[NH4+]	NA	159661	C12 H25 N O2	12-Aminododecanoic acid	0.744721	1.07143e-10	3.84299	0.000601917	0.00551983	-0.598399	CCCCCCCCC1C(C(C(N1)CO)O)O	NA	51003570	C25 H49 N O5	3-hydroxyoctadecanoylcarnitine	0.564693	-1.07143e-10	2.67466	0.0121437
C36 H78 N5 O P	NA	0.535757	-3.57143e-11	3.26538	0.00279805	0.0138507	-2.14255	NA	NA	NA	C12 H25 N O3	NA	0.620229	-5.45199e-18	4.32257	0.00016194	0.0014803	0.60581	CCCCCCCCCCCCCCCOCCCNCCCN	NA	106643	C18 H32 N4 O4	NA	0.554236	7.14286e-10	3.13608	0.00389442	0.0192225	-2.38094	NA	NA	NA	C12 H25 N O3	NA	0.682066	3.57143e-10	3.83739	0.000611088	0.00556812	-0.612831	C=CCCN	C12244	443732	C45 H78 N O8 P	1-octadecanoyl-2-(4Z,7Z,10Z,13Z,16Z,19Z-docosahexaenoyl)-sn-glycero-3-phosphoethanolamine	0.486079	-7.14286e-10	2.66766	0.012348
C34 H74 N10 O4 S	NA	0.424219	9.29316e-19	3.26051	0.00283335	0.0139404	-2.15437	NA	NA	NA	C12 H25 N2 O10 P	fructoselysine 6-phosphate	0.661696	-1.07143e-09	4.32027	0.000162975	0.001485	0.599656	NA	NA	NA	C18 H32 O4 S	NA	0.677634	7.14286e-09	3.13197	0.00393529	0.0193621	-2.3907	NA	NA	NA	C12 H25 N2 O10 P	fructoselysine 6-phosphate	0.500534	-1.59533e-18	3.83841	0.000609409	0.00556812	-0.610205	c1ccc2cnccc2c1	C06323	8405	C8 H14 N6 O5	NA	0.557085	-3.57143e-10	2.66345	0.0124722
C26 H43 N5 O2	NA	0.506052	3.57143e-10	3.25557	0.00286957	0.0140737	-2.16635	CC.CCCCN.CNCC1=CC=C(C=C1)NC(=O)CNC(=O)C(CC2=CC=CC=C2)NC	NA	162518869	C12 H25 N3 O4	[Similar to: L-Saccharopine; ΔMass: -0.9476 Da]	0.675143	-2.23036e-18	4.31492	0.000165399	0.00150229	0.58539	C1CCC(C1)CCCCOC(=O)NC2CNC2=O	NA	86282483	C18 H33 N O4	9-Nitrooleate	0.903021	-3.57143e-10	3.1267	0.00398828	0.0195604	-2.40321	NA	NA	NA	C12 H25 N3 O4	[Similar to: L-Saccharopine; ΔMass: -0.9476 Da]	0.643471	-2.23036e-18	3.82778	0.000627174	0.00567115	-0.637625	CC(C)[C@@H](C(=O)N1CCC[C@H]1C(=O)O)N	C01909	9837272	C22 H39 O6 P S2	NA	0.635801	-4.95635e-18	2.6616	0.0125272
C15 H24 N4 O5	NA	0.680348	-3.57143e-12	3.2428	0.00296535	0.0144514	-2.19731	C1CC(NC1)C(=O)NC(CCC(=O)N)C(=O)N2CCCC2C(=O)O	NA	145457451	C12 H25 N9 O17 S	NA	0.618671	7.14286e-11	4.31259	0.000166469	0.0015072	0.579165	NA	NA	NA	C18 H33 N O4	9-Nitrooleate	0.536497	-3.57143e-10	3.11567	0.00410138	0.0200512	-2.42936	C(C(COP(=O)(O)O)O)O	C00093	754	C12 H25 N9 O17 S	NA	0.736179	3.57143e-10	3.8286	0.000625786	0.00567115	-0.635511	CCC(C)C(C(=O)N)NC(=O)CC(C(CC(C)C)NC(=O)C(CC(=O)N)N)O	NA	452603	C30 H63 N9 O4 P2	NA	0.440367	-3.57143e-10	2.65714	0.0126607
C25 H62 N9 O5 P	NA	0.508351	3.57143e-10	3.24289	0.00296463	0.0144514	-2.19708	NA	NA	NA	C12 H25 O P	NA	0.689838	3.57143e-10	4.31008	0.000167626	0.00151288	0.572469	CN1CCN(CC1)C(=S)S	C00491	73167	C18 H33 N2 O12 P S	NA	0.90214	7.14286e-11	3.11415	0.00411711	0.0200644	-2.43294	CC(=O)N[C@@H](CC(=O)O)C(=O)N[C@@H](CCC(=O)O)C(=O)O	C12270	188803	C12 H25 O P	NA	0.710653	2.10645e-18	3.82708	0.00062836	0.00567115	-0.639428	CCCCN1C(=O)N(SC1=O)CC	NA	6539137	C32 H52 N2 O4	NA	-0.285904	3.57143e-10	-2.65732	0.0126555
C20 H37 N9 O4 S	NA	0.687815	5.87018e-18	3.23556	0.00302098	0.0146299	-2.21482	NA	NA	NA	C12 H25 O2 P	NA	0.738817	3.57143e-10	4.30545	0.000169786	0.00152754	0.560104	CCCCCCCCCCCCCCCCCCCCC(=O)OC(CC(=O)[O-])C[N+](C)(C)C	NA	145720493	C18 H33 N3	NA	0.609566	0	3.11086	0.00415163	0.0201688	-2.44074	NA	NA	NA	C12 H25 O2 P	NA	0.658749	-3.57143e-11	3.82313	0.00063511	0.00569602	-0.649622	CCCCCCCCCCCCCN1CC(OC(C1)C)C	C11285	32518	C8 H17 N O3	Desosamine	0.388234	-3.57143e-10	2.65644	0.012682
C39 H58 N4 O4 S	NA	0.720265	3.57143e-10	3.23601	0.00301744	0.0146299	-2.21372	CC(C)C(=O)C1=NC=CN=C1.CC(C)C(C)(C)C.CC(C)NS(=O)(=O)C1CC1.CC(C)ON=C1C2=CC=CC=C2C3=CC=CC=C31.C=C	NA	159154302	C12 H26 N2 O5	NA	0.709765	-3.57143e-11	4.30047	0.00017214	0.00154385	0.546799	CC(=C)C(C#N)OC(=O)CCCCCCC/C=C\C/C=C\CCCCC	NA	NA	C18 H33 O3 P S2	NA	0.6735	3.57143e-11	3.09599	0.00431076	0.0208534	-2.47588	CCCCCCCCCCCCN1C=NC=N1	C17582	13020081	C12 H26 N2 O5	NA	0.683009	-1.98254e-18	3.82412	0.000633417	0.00569602	-0.647075	CCCCC/C=C\C/C=C\C/C=C\CCCCC(=O)OC[C@H](COP(=O)(O)OCCN)OC(=O)CC/C=C\C/C=C\C/C=C\C/C=C\C/C=C\C/C=C\CC	NA	NA	C41 H74 O4	NA	-0.363907	9.29316e-18	-2.65375	0.0127631
C7 H16 N2 O2	N(alpha)-methyl-L-lysine	0.588017	-7.14286e-10	3.22922	0.00307053	0.0148233	-2.23015	CN[C@@H](CCCCN)C(=O)O	C02728	7010497	C12 H26 N9 O P	NA	0.720139	7.14286e-10	4.29551	0.000174516	0.00156025	0.53356	C1CC2=C(C3=C(C=CC=C3F)N=C2OC1)N	NA	612726	C18 H34 N2 O8	NA	0.59092	1.07143e-10	3.09517	0.00431963	0.0208534	-2.47781	NA	NA	NA	C12 H26 N9 O P	NA	0.769249	3.57143e-12	3.81894	0.00064234	0.0057428	-0.66042	CCOC(=O)CP(=O)(C(CC(C)C)NC(=O)C(C(C)C)NC(=O)C(C(C)C)NC(=O)CC(C)C)O	NA	447893	C17 H33 N5 O5	NA	0.69191	3.57143e-10	2.65015	0.0128726
C26 H49 N O6	NA	0.512319	3.22163e-18	3.22359	0.00311514	0.0149449	-2.24373	CCCCCCCCC=CCCCCCCCCOC1C(C(C(C(O1)CO)O)O)NC(=O)C	NA	54669787	C12 H26 O6	2,5,8,11,14,17-Hexaoxaoctadecane	0.770187	-2.72599e-18	4.29139	0.000176509	0.00157314	0.522591	NA	NA	NA	C18 H35 N O	(9Z)-9-Octadecenamide	0.648888	3.57143e-11	3.08906	0.00438686	0.0210374	-2.49223	NA	NA	NA	C12 H26 O6	2,5,8,11,14,17-Hexaoxaoctadecane	0.536267	-3.57143e-10	3.81522	0.000648813	0.00576453	-0.669985	NA	NA	NA	C38 H72 O12	NA	0.384848	-7.14286e-11	2.64994	0.0128793
C32 H52 N2 O4	NA	-0.346934	3.57143e-10	-3.22456	0.00310744	0.0149449	-2.2414	CCC(C)C(CO)NC(=O)C1=CC=C(N1CC)C(CC)(CC)C2=CC(=C(C=C2)OCCC(CC)(CC)O)C	NA	137641111	C12 H26 O7	PEG n6	0.705591	-7.14286e-11	4.28755	0.000178394	0.00158499	0.512332	CCN(CC)CC.CC(=CCC(CO)C(=C)C)C.CC(=CCC(COC(=O)C)C(=C)C)C.CC(=O)OC(=O)C	NA	160765204	C18 H35 N O	(9Z)-9-Octadecenamide	0.501612	-3.57143e-10	3.08994	0.00437712	0.0210374	-2.49015	CCCCCCCCCCCCC/C=C/C(C(CO)N)O	C00319	11130338	C12 H26 O7	PEG n6	0.722823	-2.23036e-18	3.81619	0.000647124	0.00576453	-0.667498	C1CCN=CC1	C06181	68161	C12 H21 N O4	3-Hydroxy-N-[(3S)-2-oxotetrahydro-3-furanyl]octanamide	0.58174	3.57143e-10	2.64616	0.0129953
C7 H13 N O2	DL-Stachydrine	0.518012	-3.57143e-10	3.21558	0.00317975	0.0152075	-2.26306	C[N+]1(CCC[C@H]1C(=O)[O-])C	C04114	555	C12 H27 N	Dihexylamine	0.864529	-3.57143e-10	4.2804	0.000181949	0.00161155	0.493278	C1C[C@H](NC1)C(=O)O	C00148	145742	C18 H35 N4 O11 P	NA	0.567935	4.90989e-18	3.08799	0.00439873	0.0210374	-2.49475	C1CCNCC1	C00073	NA	C12 H27 N	Dihexylamine	0.741829	-3.57143e-10	3.81265	0.000653329	0.00578663	-0.676601	C[C@@H]([C@@H](C(=O)O)NC(=O)[C@@H](C(C)C)NC(=O)[C@H](C(C)C)NC(=O)[C@@H](CCCCN)N)O	NA	NA	C13 H24 N6 O6	NA	0.42285	3.71726e-18	2.64592	0.0130025
C21 H37 N	NA	-0.932184	7.14286e-10	-3.20966	0.00322829	0.0153919	-2.27733	CCCCCCCCC1=NC(=CC=C1)CCCCCCCC	C13772	21998522	C12 H27 N O6	NA	0.888694	4.70854e-18	4.27118	0.000186639	0.00164797	0.468703	C1=CC=C2C(=C1)C=CC=C2CCl	C19688	6845	C18 H36 N2	NA	0.527047	5.76176e-18	3.08613	0.00441939	0.0210708	-2.49913	C([C@@H](C(=O)O)NC(=N)N)C(=O)O	C03139	439918	C12 H27 N O6	NA	0.67149	-2.07547e-18	3.81011	0.000657832	0.00580848	-0.683153	C1CN(CCN1CC2=CSN=N2)C3=NC4=NC(=NN4C(=N3)N)C5=CC=CO5	NA	11222837	C10 H22 N3 O2 P3 S	NA	-0.955204	-2.78795e-18	-2.62941	0.0135211
C12 H14 N2 S	MFCD01103858	0.634663	-3.57143e-10	3.20474	0.00326923	0.0154634	-2.28919	CCc1c2c(c(c(=S)[nH]1)C#N)CCCC2	C18969	NA	C12 H27 N6 P S2	NA	0.805156	-5.14222e-18	4.26209	0.000191382	0.00168463	0.444479	NA	NA	NA	C18 H37 N O	Amide C18	0.43655	-3.57143e-10	3.08397	0.00444356	0.0211206	-2.50422	CCCCCCCCCCCCCC(=O)NC(CC(=O)CC(CCOC=O)OC=O)C(=O)NC(CCC(=O)O)C(=O)O	NA	160504228	C12 H27 N6 P S2	NA	0.769231	-3.57143e-10	3.80108	0.000674065	0.00593343	-0.706399	C1=CC(=C(C=C1O)F)N	NA	2735919	C9 H5 Cl O	NA	0.541704	-1.11518e-18	2.62952	0.0135176
C26 H51 N5 O5 S2	NA	0.68565	3.57143e-10	3.20628	0.00325638	0.0154634	-2.28548	NA	NA	NA	C12 H27 N7 O2 P2	NA	-0.701217	1.73472e-18	-4.25307	0.0001962	0.00172173	0.420478	CCNCC(COCC(CNCC)O)O	NA	648844	C18 H37 N O2	THREO-SPHINGOSINE, (-)-	0.852503	-3.57143e-10	3.07637	0.0045296	0.0213975	-2.52212	CC(=NN=C(N)N)C1=CC=CC=C1	NA	5916478	C12 H27 N7 O2 P2	NA	0.65023	-4.93312e-18	3.79258	0.000689688	0.00605227	-0.728246	CC(CCC1C(=CCC2C1(CCCC2(C)C)C)CO)CC(=O)OCCCCCCN3CCCCC3	NA	118705763	C10 H30 N8 O14 S2	NA	0.464177	7.14286e-11	2.62374	0.0137037
C31 H67 N4 O3 P	NA	0.571446	1.07143e-09	3.20424	0.00327342	0.0154634	-2.29039	NA	NA	NA	C12 H27 O5 P	NA	0.677751	-7.14286e-10	4.24875	0.000198551	0.00173702	0.40898	NA	NA	NA	C18 H37 N4 O3 P	NA	0.785043	3.57143e-11	3.07667	0.00452611	0.0213975	-2.5214	CC1=NN=C(O1)C2=CC=C(C=C2)[N+](=O)[O-]	NA	540416	C12 H27 O5 P	NA	0.680304	-2.72599e-18	3.79058	0.000693423	0.00606638	-0.733395	NA	NA	NA	C5 H12 N2 O2	DL-Ornithine	0.415033	-7.14286e-11	2.62371	0.0137047
C28 H47 N5 O3	NA	0.583144	3.57143e-10	3.1989	0.00331845	0.0156282	-2.30325	CCC(C1=CC=CC=C1)NC(=O)C2CC(CN2C(=O)C(C(C)(C)C)NC(=O)C(C)NC)NC(C)(C)C	NA	162486442	C12 H27 O6 P	NA	0.766935	-3.57143e-10	4.24226	0.000202139	0.001763	0.391694	CCCCCCCCCCCCCCCCCCOCC(CCC1=NNN=N1)NC(=O)C	NA	44281275	C18 H39 N	ODA	-0.61859	5.11898e-18	-3.06927	0.00461139	0.0216511	-2.53882	C1(=[N+](ON=C1N)[O-])C2=NNN=N2	NA	145713953	C12 H27 O6 P	NA	0.700594	3.57143e-10	3.78456	0.000704763	0.006128	-0.748858	CC1CCC2C1CN(CC2CO)C	C09989	120773	C7 H7 N O2	4-Aminobenzoic acid	-0.375744	-3.57143e-10	-2.6193	0.0138481
C34 H63 N O	NA	0.513684	-3.57143e-10	3.1959	0.00334402	0.0157006	-2.31047	CCCCCCCCCCCCCCCCCCN(C)C1=CC=C(C=C1)C(CCCCCCCC)O	NA	159286057	C12 H29 N10 O3 P S2	NA	0.794184	7.14286e-10	4.23862	0.00020418	0.00177397	0.382002	CCCCN1C(=CC(NC1=S)(C)C)C	NA	3034503	C18 H39 N O	spisulosine	0.668818	9.91271e-19	3.07035	0.00459884	0.0216511	-2.53628	C1=CNN=C1.C1=C(NN=C1)P(=O)(O)O.S	NA	68545453	C12 H29 N10 O3 P S2	NA	0.598088	-1.73472e-18	3.78511	0.00070372	0.006128	-0.747447	CCc1ccc(cc1)NC(=S)NC(=O)CC(C)C	NA	1224411	C32 H76 N10 O9	NA	0.540701	0	2.61578	0.0139637
C45 H78 N O8 P	1-octadecanoyl-2-(4Z,7Z,10Z,13Z,16Z,19Z-docosahexaenoyl)-sn-glycero-3-phosphoethanolamine	0.578685	-7.14286e-10	3.17589	0.00351922	0.0164247	-2.3585	O=C(O[C@@H](COP(=O)(OCCN)O)COC(=O)CCCCCCCCCCCCCCCCC)CC\C=C/C\C=C/C\C=C/C\C=C/C\C=C/C\C=C/CC	NA	9546798	C12 H29 N2 O2 P3 S	NA	0.731859	3.46945e-18	4.2378	0.000204641	0.00177397	0.379826	CC(CN1CCC2=C1C=C(C=C2)SC)N	C07148	44315993	C18 H39 N O11	NA	0.511038	1.07143e-09	3.05778	0.00474666	0.0219801	-2.56579	CN(CCCN)CCCN.C(C(=O)O)NCP(=O)(O)O	NA	126688946	C12 H29 N2 O2 P3 S	NA	0.773489	-7.14286e-11	3.78047	0.000712581	0.00617714	-0.759373	NA	NA	NA	C41 H85 N5 O7 P2	NA	0.409914	-1.07143e-09	2.61531	0.0139791
C50 H89 N8 O9 P	NA	-0.452845	-1.07143e-09	-3.17586	0.00351957	0.0164247	-2.35859	NA	NA	NA	C12 H29 N8 O P	NA	0.936595	-5.88567e-19	4.2333	0.000207194	0.00179066	0.367862	c1ccc2c(c1)nc(s2)SSc3nc4ccccc4s3	NA	8447	C18 H39 N O2	Safingol	0.653784	3.57143e-10	3.05727	0.00475283	0.0219801	-2.567	NA	NA	NA	C12 H29 N8 O P	NA	0.584747	-1.42857e-10	3.77747	0.000718354	0.00620832	-0.767064	CCCCCCCCCCCCC/C=C/[C@H]([C@H](COP(=O)([O-])OCC[N+](C)(C)C)N)O	NA	NA	C46 H46 Cl N5 S4	NA	-0.686506	3.90313e-18	-2.60947	0.0141728
C22 H43 N3 O5 S	NA	-0.458937	3.57143e-11	-3.16956	0.00357652	0.01664	-2.37368	CC.CC(C)(C)CC(=O)NCCNC(=O)C(CSCC(C)(C)C)NC(=O)CCC(=O)O	NA	160982138	C12 H29 N9 O6 P2 S2	NA	0.818008	1.07143e-10	4.22117	0.000214235	0.00184186	0.335616	CCCCCCCCC1C(C(C(N1)CO)O)O	NA	51003570	C19 H13 N5	2-[6-(1H-benzo[d]imidazol-2-yl)-2-pyridyl]-1H-benzo[d]imidazole	0.436792	-3.57143e-10	3.05793	0.00474484	0.0219801	-2.56543	NA	NA	NA	C12 H29 N9 O6 P2 S2	NA	0.782914	-1.07143e-10	3.76876	0.000735398	0.00633642	-0.789411	C.CC1(COC(C(C1NC)O)OC2C(CC(C(C2O)OC3C(CC=C(O3)CCCCO)N)N)NC(=O)C(CCN)O)O	NA	159808388	C31 H58 N2 O8	NA	0.622658	-5.94762e-18	2.60335	0.0143787
C14 H26 N O P S2	NA	0.733291	-2.23036e-18	3.16451	0.00362282	0.0168047	-2.38577	CN(CP(=S)(C)C)S(=O)C12CC3CC(C1)CC(C3)C2	NA	15808241	C12 H31 N6 O18 P S	NA	0.702627	1.07143e-09	4.22087	0.00021441	0.00184186	0.33483	CC1=C(SC(=C1)C#N)C2=CC3=C(C=C2)NC(=S)C34CCCCC4	NA	10382522	C19 H17 N O	9-benzyl-2,3,4,9-tetrahydro-1H-carbazol-4-one	0.558504	-1.07143e-09	3.0608	0.00471079	0.0219801	-2.55871	C.CCCCC(CC)CO.CCCCC(CC)COC(=O)C1CCC(=O)N1.C1CC(=O)CC1C(=O)O	NA	162215084	C12 H31 N6 O18 P S	NA	0.772827	7.14286e-11	3.76686	0.000739179	0.00634981	-0.794296	NA	NA	NA	C46 H70 N2 O9 P2	NA	0.446559	-3.57143e-10	2.60447	0.0143408
C16 H25 N5 O14 P2	GDP-3,6-dideoxy-D-galactose	0.746826	-3.28358e-18	3.15679	0.00369474	0.0170868	-2.40423	C[C@@H]1[C@@H](C[C@H](C(O1)OP(=O)(O)OP(=O)(O)OC[C@@H]2[C@H]([C@H]([C@@H](O2)n3cnc4c3nc([nH]c4=O)N)O)O)O)O	C05136	135398709	C12 H32 N9 O3 P	NA	0.754226	-1.30104e-18	4.21932	0.000215332	0.00184422	0.330692	C1=C(C(=CC2=NNN=C21)Cl)F	NA	6409688	C19 H19 N3	3,5-dibenzylpyridine-2,6-diamine	0.714808	-1.07143e-10	3.058	0.0047441	0.0219801	-2.56528	NA	NA	NA	C12 H32 N9 O3 P	NA	0.600348	3.57143e-10	3.76074	0.000751448	0.00643583	-0.809981	c1ccc(cc1)CC(C(=O)O)N	C00079	6140	C6 H11 N O3	Allysine	0.418201	3.06674e-18	2.60433	0.0143455
C6 H11 N10 O5 P	NA	0.487827	-3.57143e-10	3.15422	0.003719	0.0171475	-2.41038	NA	NA	NA	C12 H33 N7 O13 P2 S3	NA	0.775658	-3.57143e-11	4.21523	0.000217769	0.00185952	0.319833	C[C@H]1CN[C@@H](COC2=C(C=CC(=C2)NC(=O)NC3=C(ON=C3C)C)C(=O)N(C[C@H]1OC)C)C Cc1c(c(on1)C)NC(=O)Nc2ccc3c(c2)OC[C@H](NC[C@@H]([C@@H](CN(C3=O)C)OC)C)C	NA	54631686	C19 H20 N2 O2 S2	2-{(3S)-1-[4-(Methylsulfonyl)benzyl]-3-pyrrolidinyl}-1,3-benzothiazole	0.84261	8.67362e-19	3.04413	0.00491238	0.0226499	-2.59778	NA	NA	NA	C12 H33 N7 O13 P2 S3	NA	0.762473	-7.14286e-10	3.75392	0.000765359	0.00651484	-0.827454	C.C1CCNC(C1)C(=O)O.C1CC=NC(C1)C(=O)O.C(CCN)CC(C(=O)O)N.C(CC=O)CC(C(=O)O)N	NA	160592586	C45 H87 N2 O6 P	(2S,3R,4E,14Z)-2-[(13Z)-13-Docosenoylamino]-3-hydroxy-4,14-octadecadien-1-yl 2-(trimethylammonio)ethyl phosphate	0.365928	4.39876e-18	2.59624	0.0146216
C4 H4 O2	LU3453000	0.516061	-3.57143e-10	3.15101	0.00374951	0.0172365	-2.41806	C1C=CC(=O)O1	C00106	NA	C12 H35 N7 O3 P2	NA	0.611745	-7.14286e-10	4.21411	0.00021844	0.00185968	0.316866	NA	NA	NA	C19 H20 O3	(4E)-1,7-Bis(4-hydroxyphenyl)-4-hepten-3-one	0.451338	3.57143e-10	3.03929	0.00497248	0.0228586	-2.60911	C1=C(C=NN1)CCO	NA	4293604	C12 H35 N7 O3 P2	NA	0.74012	-3.57143e-11	3.75297	0.000767312	0.00651484	-0.829882	NA	NA	NA	C14 H20 N6 O5 S	S-Adenosylhomocysteine	0.434278	3.57143e-11	2.59265	0.0147455
C49 H86 N O6 P3	NA	0.485502	3.57143e-10	3.14856	0.00377286	0.0172923	-2.42389	NA	NA	NA	C12 H36 N9 O P	NA	0.829917	2.8499e-18	4.21024	0.000220785	0.00187405	0.306566	NA	NA	NA	C19 H25 N2 O2 P S	NA	0.820378	3.57143e-10	3.02872	0.00510602	0.0234026	-2.6338	NA	NA	NA	C12 H36 N9 O P	NA	0.701321	-3.57143e-10	3.75287	0.000767527	0.00651484	-0.830149	c1ccc(cc1)c2csc(n2)S	NA	NA	C3 H5 N O2	oxazolidinone	0.386028	-3.57143e-11	2.59126	0.0147937
C28 H53 N O7	NA	0.574026	-1.07143e-09	3.14586	0.00379886	0.0173598	-2.43034	C.CCCCC(CC)CO.CCCCC(CC)COC(=O)C1CCC(=O)N1.C1CC(=O)CC1C(=O)O	NA	162215084	C12 H4 N6 O11 P2 S4	NA	0.804238	-3.57143e-10	4.20674	0.000222919	0.00188096	0.297287	CCCCCCCCCCCCCCCC(=O)CN	C17515	NA	C19 H31 N O4	NA	0.587998	-3.57143e-10	3.02351	0.00517309	0.0236396	-2.64595	c1ccc2c(c1)nc(s2)S	C14437	697993	C12 H4 N6 O11 P2 S4	NA	0.584779	-7.14286e-10	3.74213	0.000790016	0.00668583	-0.857653	CCCCCCCCCCCCCCCCC#N	C03299	79388	C12 H14 Cl N O	norketamine	0.589259	-3.57143e-10	2.58537	0.0149996
C23 H46 N O7 P	1-Oleoyl-2-hydroxy-sn-glycero-3-PE	-0.44663	3.57143e-10	-3.14431	0.00381385	0.0173767	-2.43403	CCCCCCCC/C=C\CCCCCCCC(=O)OC[C@H](COP(=O)([O-])OCC[NH3+])O	NA	NA	C12 H8 Cl2 N6 O3	NA	0.708214	-8.59617e-19	4.20735	0.000222548	0.00188096	0.298896	Cc1c(c(on1)C)NC(=O)Nc2ccc3c(c2)CC(=O)N(C[C@H]([C@@H](O3)CNC)C)[C@H](C)CO	NA	44202950	C19 H32 N3 O2 P3 S2	NA	0.702326	6.72205e-18	3.02171	0.00519644	0.0236761	-2.65014	CCNC[C@@H]1CC[C@H]([C@H](O1)O[C@@H]2[C@H](C[C@@H]([C@H]([C@H]2O)N(C)C(=O)CNC=O)OC)N)N	C17996	46174030	C12 H8 Cl2 N6 O3	NA	0.707686	3.57143e-10	3.74067	0.00079311	0.00669216	-0.861376	NA	NA	NA	C38 H70 N5 O4 P	NA	-0.458071	7.14286e-10	-2.58244	0.0151033
C22 H36 O2	Arachidonic acid ethyl ester	-0.424744	-3.57143e-11	-3.14052	0.00385082	0.0174934	-2.44309	CCCCCC=CCC=CCC=CCC=CCCCC(=O)OCC	C15373	5367369	C12 H8 N2 S2	6-phenylthieno[2,3-d]pyrimidine-4(3H)-thione	0.782771	-6.16446e-18	4.18055	0.000239579	0.00201558	0.227787	CC(C)CC(C(=O)NC(CCCN=C(N)N)C=O)NC(=O)C	NA	193721	C19 H34 N4 O17 P2	NA	0.471485	-1.07143e-09	3.01603	0.00527091	0.0239084	-2.66339	CCCCCCCCCCCCCCCC(=O)N[C@@H](CO)[C@@H](/C=C/CCCCCCCCCCCCC)O	NA	NA	C12 H8 N2 S2	6-phenylthieno[2,3-d]pyrimidine-4(3H)-thione	0.804793	3.57144e-12	3.73662	0.000801797	0.00671871	-0.871747	c1cc2c(cc1O)c(c[nH]2)CC(C(=O)O)N	C00643	144	C19 H38 N2 O3	NA	-0.678624	2.52464e-18	-2.57369	0.0154163
C27 H60 N7 O5 P	NA	0.445946	-7.14286e-10	3.13045	0.00395053	0.0178411	-2.46708	NA	NA	NA	C12 H9 N7 O7	NA	0.759855	3.57143e-11	4.15456	0.000257324	0.00215216	0.15892	C[C@H](CCCC(C)C)[C@H]1CC[C@@H]2[C@@]1(CC[C@H]3C2=CC=C4[C@@]3([C@H](C[C@@H](C4)O)O)C)C	C01561	6451738	C19 H35 N O4	trans-2-Dodecenoylcarnitine	0.468552	-3.57143e-10	3.01546	0.00527848	0.0239084	-2.66472	CCCCCCCCCCCCCCCC(=O)OCC(COP(=O)([O-])OCC[N+](C)(C)C)OC(=O)CCCCCCCCCCCCCCC.O	NA	45051996	C12 H9 Cl	2-PCB	0.582289	3.57143e-11	3.73591	0.000803324	0.00671871	-0.873559	NA	NA	NA	C30 H64 N8 O9 P2	NA	0.712318	8.67362e-19	2.57342	0.0154262
C30 H51 N5 O4	NA	0.757213	7.14286e-11	3.12762	0.00397894	0.0179168	-2.47381	C1CCC(CC1)CCNC(=O)C(CCCCN)NC(=O)C(CO)NC(=O)CC2=CC=CC(=C2)CCCCCN	NA	469499	C13 H10 N2 O	6,7-dihydro-5H-dibenzo[d,f][1,3]diazepin-6-one	-0.811531	7.14285e-12	-4.14311	0.000265546	0.00220798	0.128613	CCCCCCCCCCCCCC(=O)OC[C@H](COP(=O)([O-])OCC[N+](C)(C)C)O	NA	24798682	C19 H35 N3	NA	0.43252	-1.23909e-18	3.0071	0.00539003	0.024283	-2.68419	C1CCC(CC1)CC#CC2=CC(=CN=C2)C(=O)O	C10705	544412	C12 H9 N7 O7	NA	0.507039	1.65728e-18	3.73596	0.000803209	0.00671871	-0.873423	C1C[C@H](NC1)C(=O)O	C00148	145742	C15 H25 N O4	N-tert-butyl-7,7-dimethyl-2-oxo-1,8-dioxaspiro[4.5]decane-4-carboxamide	0.486318	-1.05322e-18	2.57028	0.0155401
C45 H78 N O4 P3	NA	-0.836735	-7.14286e-10	-3.12418	0.00401381	0.0180212	-2.48199	NA	NA	NA	C13 H10 O	Benzophenone	0.662695	-3.57143e-11	4.14407	0.000264844	0.00220798	0.131161	CC1CCCN1	C00073	13003	C19 H35 O3 P S	NA	0.388297	4.95635e-19	3.00573	0.00540849	0.024283	-2.68737	NA	NA	NA	C13 H10 N2 O	6,7-dihydro-5H-dibenzo[d,f][1,3]diazepin-6-one	0.863986	-3.57143e-11	3.73117	0.000813622	0.00674043	-0.885687	C1=CC=C2C(=C1)N=C(S2)SCCC(=O)O	NA	224561	C5 H11 N O	NA	0.537716	7.14286e-11	2.57001	0.0155499
C14 H29 N3 O5	NA	1.22631	7.14286e-09	3.12196	0.00403644	0.0180701	-2.48727	CC(=O)NCCCCCC(=O)O.C(CCN)CC(C(=O)O)N	NA	76961781	C13 H11 N O2 S2	NA	0.719675	-3.57143e-10	4.13067	0.000274775	0.00227808	0.0956987	Cc1c(scc1C(=O)N/N=C/c2ccsc2)C	NA	NA	C19 H36 O3	10-Oxononadecanoic acid	0.891706	-1.42857e-10	3.00629	0.0054009	0.024283	-2.68606	CCCCCCCCCCCCCCCCCCCC(=O)N[C@@H](COP(=O)([O-])OCC[N+](C)(C)C)[C@@H](/C=C/CCCCCCCCCCCCC)O	NA	NA	C13 H10 O	Benzophenone	0.7079	-3.57143e-11	3.73086	0.000814286	0.00674043	-0.886463	CCNC[C@@H]1CC[C@H]([C@H](O1)O[C@@H]2[C@H](C[C@@H]([C@H]([C@H]2O)N(C)C(=O)CNC=O)OC)N)N	C17996	46174030	C9 H13 N5 O8 S	NA	-0.600739	-3.57143e-11	-2.56783	0.0156294
C13 H27 N O3	NA	0.680967	-7.14286e-10	3.11798	0.00407743	0.0182007	-2.49674	CCCCCCCCC1C(C(C(N1)CO)O)O	NA	51003570	C13 H13 N O3 S2	4-[(3,4-dimethoxyphenyl)methylidene]-2-(methylthio)-5-thiazolone	1.10428	1.07143e-09	4.1285	0.000276413	0.00228501	0.0899756	NA	NA	NA	C19 H36 O5 S	NA	0.611488	3.57143e-10	3.00431	0.00542772	0.0242985	-2.69067	CCCCCCCCCCCCC(C(=O)NC(CO)C(C=CCCC=C(C)CCCCCCCCC)O)O	NA	11060562	C13 H11 N O2 S2	NA	0.745388	3.57143e-11	3.73037	0.000815374	0.00674043	-0.887734	CCCCCCCCCCCCCCCCCCCCCC(=O)OC(CC(=O)[O-])C[N+](C)(C)C	NA	71464577	C6 H10 N8 O	NA	0.324388	-1.07143e-09	2.56266	0.0158197
C5 H17 N2 O2 P3 S2	NA	0.560936	-7.14286e-11	3.11565	0.00410155	0.0182554	-2.50227	NA	NA	NA	C13 H13 N O3 S2	4-[(3,4-dimethoxyphenyl)methylidene]-2-(methylthio)-5-thiazolone	0.846003	3.57143e-10	4.12166	0.000281653	0.0023216	0.0718868	CN1CCC(C(C1)C(=O)OC)C2=CC=C(C=C2)Cl	NA	10333222	C19 H37 N O4	4147610	0.850929	3.57143e-11	2.99658	0.00553355	0.0247005	-2.70863	C1=CC=C2C(=C1)C(=O)C(=CN2)[N+](=O)[O-]	C03474	316988	C13 H13 N O3 S2	4-[(3,4-dimethoxyphenyl)methylidene]-2-(methylthio)-5-thiazolone	0.572347	3.56464e-09	3.73254	0.000810637	0.00674043	-0.882187	CN(N)P(=S)(NNC1=CC=CC=C1)N(C)N	NA	21854579	C5 H5 N5	Adenine	0.500551	-1.20424e-18	2.55602	0.0160668
C26 H63 N9 O12	NA	0.552438	7.14286e-11	3.11283	0.00413097	0.0183334	-2.50898	NA	NA	NA	C13 H14 Cl N	NA	0.987136	1.07143e-09	4.12029	0.000282713	0.00232362	0.0682692	CC1(CCCC(N1O)(C)C)C	C11081	2724126	C19 H37 N4 O2 P	NA	0.575044	-3.57143e-10	2.99198	0.00559741	0.0249133	-2.7193	CCCCC/C=C\C/C=C\CCCCCCCC(=O)OC[C@H](COP(=O)(O)OCCN)OC(=O)CCCCCCC/C=C\C/C=C\C/C=C\CC	NA	NA	C13 H13 N O3 S2	4-[(3,4-dimethoxyphenyl)methylidene]-2-(methylthio)-5-thiazolone	1.00976	-3.57143e-11	3.72769	0.000821259	0.00675258	-0.89458	C1CC2=C(C3=C(C=CC=C3F)N=C2OC1)N	NA	612726	C39 H81 N5 O7 P2	NA	0.412886	-4.70854e-18	2.55007	0.0162914
C8 H17 N O3	Desosamine	0.452207	-3.57143e-10	3.09417	0.00433063	0.0191643	-2.55322	C[C@H](C[C@@H]([C@H](C=O)O)N(C)C)O	NA	168997	C13 H14 Cl N O	NA	0.725985	3.57143e-11	4.11694	0.000285323	0.00233834	0.0594185	CC1C2CC(CN2C1=O)SCCN	NA	91825681	C19 H37 N5 O6	Istamycin C1	0.612133	-3.96508e-18	2.98422	0.00570679	0.025327	-2.73729	C(CS(=O)O)N	C00519	107812	C13 H14 Cl N	NA	0.716401	1.07143e-10	3.72754	0.000821579	0.00675258	-0.894951	c1[nH]c(c-2ncnc2n1)N	C00147	190	C44 H79 N5 O7 P2	NA	-0.485608	4.33681e-19	-2.55199	0.0162187
C13 H20 N4 O4	NA	0.631427	3.57143e-11	3.09292	0.00434425	0.0191695	-2.55616	CCC1=NCC(C2=C(N1)N(C=N2)C3CC(C(O3)CO)O)O	NA	73354404	C13 H14 Cl N O2	2-chloro-1-[1-(2-furanylmethyl)-2,5-dimethyl-3-pyrrolyl]ethanone	0.732859	3.57143e-10	4.11356	0.000287979	0.00235334	0.0504956	NA	NA	NA	C19 H38 N2 O3	NA	0.509667	-7.14286e-10	2.97977	0.00577035	0.0255355	-2.74758	NA	NA	NA	C13 H14 Cl N O	NA	0.832184	-3.57143e-10	3.72571	0.000825636	0.00676118	-0.89964	CCCCC(CC)C(=O)[O-].C[N+](C)(C)CCO	NA	111386	C45 H71 N7 O5	NA	0.568357	3.57143e-11	2.55126	0.0162464
C7 H19 N3 O10 P2 S3	NA	0.56626	1.17713e-18	3.08984	0.00437825	0.0192643	-2.56347	NA	NA	NA	C13 H14 Cl N O2	Pirprofen	0.645992	4.8944e-18	4.10844	0.000292049	0.00237978	0.0369834	CCCCCCCCCCCCCCC(C(=O)O)N	NA	NA	C19 H41 N	NA	0.476201	2.69502e-18	2.97728	0.00580634	0.0255479	-2.75336	NA	NA	NA	C13 H14 Cl N O2	2-chloro-1-[1-(2-furanylmethyl)-2,5-dimethyl-3-pyrrolyl]ethanone	0.803729	3.57143e-10	3.72493	0.000827368	0.00676118	-0.901635	CCCCCCCC(CC(=O)N[C@H]1CCOC1=O)O	NA	NA	C21 H38 O4	1-Linoleoyl glycerol	0.425877	7.14286e-10	2.54765	0.0163839
C41 H12 N5 O8 P3	NA	0.585821	3.57143e-10	3.07871	0.00450295	0.0197004	-2.58977	NA	NA	NA	C13 H14 N2 O S	L-cysteine 2-naphthylamide	0.688811	7.14286e-10	4.10335	0.00029616	0.0024064	0.0235261	CCCCCCCCCCOCCN1CCN(CC1)NCCCCCCCCC.C1=CC=C(C=C1)C2=NC=C(C=N2)C(=O)O	NA	160516609	C19 H41 N	NA	0.476201	2.69502e-18	2.97728	0.00580634	0.0255479	-2.75336	NA	NA	NA	C13 H14 Cl N O2	Pirprofen	0.641988	-7.14286e-10	3.71987	0.000838683	0.00683407	-0.914564	CCCCCCCCC/C=C/[C@@H](O)[C@H](CO)NC(=O)C(O)CCCCCCCC/C=C\CCCCCCCC	NA	NA	C32 H64 N7 O7 P	NA	0.444491	3.57143e-10	2.54293	0.016565
C43 H85 N2 O6 P	N-(11Z-icosenoyl)-sphingosine-1-phosphocholine	0.474735	-3.57143e-10	3.0796	0.00449284	0.0197004	-2.58766	C(CCCCCCCCCC)CC\C=C\[C@@H](O)[C@@H](NC(CCCCCCCCC/C=C\CCCCCCCC)=O)COP(=O)([O-])OCC[N+](C)(C)C CCCCCCCCCCCCC/C=C/[C@H]([C@H](COP(=O)([O-])OCC[N+](C)(C)C)NC(=O)CCCCCCCCC/C=C\CCCCCCCC)O	NA	52931179	C13 H14 N2 O S2	1-(2,5-dimethylphenyl)-2-[(5-methyl-1,3,4-thiadiazol-2-yl)thio]ethanone	0.943739	3.57143e-10	4.10221	0.000297082	0.00240704	0.0205329	CSCC1=CC(=C(S1)N)C(=O)NC2CC2	NA	53383648	C19 H43 N9 O2 P2	NA	0.61073	-3.57143e-10	2.97538	0.00583378	0.0255514	-2.75774	NA	NA	NA	C13 H14 N2 O S	L-cysteine 2-naphthylamide	-0.609969	-7.14286e-11	-3.71776	0.000843435	0.00685321	-0.919941	NA	NA	NA	C40 H89 N5 O7 P2	NA	-0.391369	-3.57143e-10	-2.54178	0.0166094
C4 H9 N3 O2	Creatine	0.38289	-3.57143e-11	3.07492	0.00454619	0.0198332	-2.59871	CN(CC(=O)O)C(=N)N	C00300	586	C13 H14 N2 O S2	5-[(1-Cyclopropyl-2,5-dimethyl-1H-pyrrol-3-yl)methylene]-2-thioxo-1,3-thiazolidin-4-one	0.683388	4.42974e-18	4.10058	0.000298413	0.00241098	0.0162272	C1CCCCCC(=O)OCCOC(=O)CCCCC1	C16506	NA	C19 H43 N9 O4 S	NA	0.685471	1.42857e-09	2.97493	0.00584032	0.0255514	-2.75878	C.C.CCC(C)(C#N)N=NC(C)(CC(=O)OC)C#N.CC1(CCCC(N1OC)(C)C)C	NA	158262952	C13 H14 N2 O S2	1-(2,5-dimethylphenyl)-2-[(5-methyl-1,3,4-thiadiazol-2-yl)thio]ethanone	0.746773	3.57143e-10	3.71626	0.000846828	0.00686123	-0.923762	NA	NA	NA	C6 H9 N7	NA	0.754832	3.46945e-18	2.5435	0.0165433
C44 H90 N3 O8 P	NA	0.371333	-1.07143e-11	3.07286	0.00456989	0.0198803	-2.60358	CCCCCCCCCCCCCCCC(=O)OCC(COP(=O)(O)OCCNCCCNCCCCN)OC(=O)CCCCCCCCCCCCCCC	NA	101365280	C13 H14 N2 O3	N-Acetyl-DL-tryptophan	0.998184	-3.57143e-10	4.09175	0.000305723	0.00245612	-0.00706896	CC=CC1=CC=C(C=C1)C2[C@H]3CN(C[C@@H]2N3)S(=O)(=O)C C/C=C/c1ccc(cc1)C2[C@H]3CN(C[C@@H]2N3)S(=O)(=O)C	NA	139032393	C19 H45 N4 O3 P	NA	0.588123	3.57143e-10	2.96996	0.00591305	0.0257963	-2.77028	NA	NA	NA	C13 H14 N2 O S2	5-[(1-Cyclopropyl-2,5-dimethyl-1H-pyrrol-3-yl)methylene]-2-thioxo-1,3-thiazolidin-4-one	0.638907	1.07143e-09	3.70671	0.000868796	0.0069252	-0.948132	CC(C)/C=C/CCCC/C(=N/Cc1ccc(c(c1)OC)O)/O	C06866	1548943	C9 H13 N3 O5	Cytidine	0.49805	3.57143e-10	2.54394	0.0165261
C19 H13 N5	2-[6-(1H-benzo[d]imidazol-2-yl)-2-pyridyl]-1H-benzo[d]imidazole	0.554983	7.43453e-19	3.07108	0.00459033	0.019913	-2.60776	NA	NA	NA	C13 H14 N2 S3	NA	0.544741	-3.57143e-11	4.09257	0.000305037	0.00245612	-0.00490541	CC(=O)NCCCCCCN1CCN(CC1)CCCOC2=CC=C(C=C2)C(=N)N.CC(=O)NCCCCCCN1CCN(CC1)CCCOC2=CC=C(C=C2)[N+]#[C-]	NA	161051587	C19 H45 N4 O5 P	NA	-0.861277	7.14286e-10	-2.96552	0.00597873	0.0260092	-2.78054	CCCCCCCCC1=NC(=CC=C1)CCCCCCCC	C13772	21998522	C13 H14 N2 O3	N-Acetyl-DL-tryptophan	0.730733	3.57143e-10	3.70806	0.00086566	0.0069252	-0.944692	NA	NA	NA	C5 H9 N O3	trans-4-Hydroxy-L-proline	0.319907	3.09772e-19	2.53863	0.016732
C4 H3 N3 O5	NA	0.523528	3.57143e-10	3.06621	0.00464706	0.0201025	-2.61926	C1(C(=O)NC(=O)NC1=O)[N+](=O)[O-]	NA	10195	C13 H14 N2 S4	NA	0.6908	3.57143e-10	4.0874	0.000309391	0.0024786	-0.0185479	C[C@]12CC[C@H]3[C@H]([C@@H]1C[C@@H](C2)O)CC[C@H]4[C@@]3([C@@H]5CN[C@H](C4)O5)C	C15281	9548773	C19 H45 N5 O6 P2	NA	0.639029	7.14286e-11	2.96258	0.00602258	0.0261261	-2.78732	NA	NA	NA	C13 H14 N2 S3	NA	0.599205	-3.57143e-11	3.7065	0.000869292	0.0069252	-0.948675	CCCCCCCC/C=C\CCCCCCCCCCCCCC(=O)OC[C@H](COP(=O)([O-])OCC[N+](C)(C)C)O	NA	53480477	C5 H9 N3 O4	Guanidinosuccinic acid	0.431858	5.76176e-18	2.52875	0.017121
C41 H91 N10 O9 P3	NA	-0.55006	7.14286e-10	-3.0599	0.00472142	0.0203669	-2.63411	NA	NA	NA	C13 H14 N4	2-[(3S)-1-Methyl-3-pyrrolidinyl]-1H-benzimidazole-5-carbonitrile	0.660521	3.57143e-11	4.08122	0.000314675	0.00251388	-0.0348468	C=CN1CCCC1=O	C04294	6917	C19 H46 Br N9 O2 P2	NA	0.517234	7.14286e-10	2.96087	0.0060482	0.0261635	-2.79127	O=P(OC[C@H](NC(=O)CCCCCCC)[C@H](O)/C=C/CCCCCCCCCCCCC)(O)O	NA	NA	C13 H14 N2 S4	NA	0.549167	7.14286e-10	3.70855	0.000864538	0.0069252	-0.943457	NA	NA	NA	C23 H27 N9 O3 S2	NA	0.62014	-3.57143e-10	2.52726	0.0171804
C30 H57 N O8	D-glucosyl-N-hexanoylsphingosine	0.651768	3.57143e-10	3.05742	0.004751	0.0204372	-2.63995	CCCCCCCCCCCCC/C=C/[C@H]([C@H](COC1[C@@H]([C@H]([C@@H]([C@H](O1)CO)O)O)O)NC(=O)CCCCC)O	NA	86289429	C13 H14 O2	Demethoxyencecalin	-0.535135	3.57143e-12	-4.07815	0.00031733	0.002528	-0.0429315	NA	NA	NA	C19 H47 N9 O4 S	NA	0.575397	1.42857e-09	2.95772	0.0060958	0.0262956	-2.79854	CN(C)C(OC)OC	NA	NA	C13 H14 N4	2-[(3S)-1-Methyl-3-pyrrolidinyl]-1H-benzimidazole-5-carbonitrile	0.568392	-1.07143e-09	3.71108	0.000858685	0.0069252	-0.936993	NA	NA	NA	C14 H30 O8	PEG n7	0.534261	7.14286e-10	2.52295	0.017353
C34 H69 N4 O3 P	NA	0.497371	1.42857e-09	3.0558	0.0047704	0.0204635	-2.64376	NA	NA	NA	C13 H15 N O	1,3-Dihydro-1,3,3-trimethyl-2H-indol-2-ylidene acetaldehyde	0.729985	1.07143e-10	4.07259	0.000322196	0.00255251	-0.057577	NA	NA	NA	C19 H52 N9 O6 P3	NA	-0.837889	-3.57143e-11	-2.95481	0.00614003	0.0263389	-2.80526	N(C)(Cc1ccccc1)CCCCCCCCCCCCCCC	C10825	10664275	C13 H14 O2	Demethoxyencecalin	0.602592	-3.57143e-10	3.70726	0.000867524	0.0069252	-0.946738	NA	NA	NA	C44 H90 N O7 P	1-hexadecyl-2-eicosanoyl-sn-glycero-3-phosphocholine	0.411442	-1.07143e-09	2.51585	0.0176414
C22 H34 O4	NP-005982	0.485921	3.57143e-10	3.05142	0.00482327	0.0206329	-2.65407	NA	C14575	NA	C13 H15 N4 O3 P	NA	0.522179	3.57143e-12	4.0732	0.000321658	0.00255251	-0.0559684	C=C[C@@H](C(=O)O)N	C01234	156126	C2 H2 N9 O2 P	NA	-0.475872	-3.57143e-11	-2.95578	0.00612517	0.0263389	-2.80301	CCCCCCCCCCCCCCCCCCCC(C(=O)N[C@@H](COP(=O)([O-])OCC[N+](C)(C)C)[C@@H](/C=C/CCCCCCCCCC(C)C)O)O	NA	70679175	C13 H15 N O	1,3-Dihydro-1,3,3-trimethyl-2H-indol-2-ylidene acetaldehyde	1.15798	3.57143e-10	3.70539	0.000871892	0.00692657	-0.951517	NA	NA	NA	C39 H76 N7 O11 P	NA	0.509877	-1.07143e-10	2.51324	0.0177485
C24 H48 N O9 P	lysophosphatidylserine	0.820287	3.57143e-10	3.04267	0.00493037	0.0210326	-2.67461	CCCCCCCCCCCCCCCCCC(=O)OC[C@H](COP(=O)(O)OC[C@@H](C(=O)O)N)O	NA	42607474	C13 H16 Cl N O	Esketamine	0.733925	-3.57143e-10	4.07058	0.000323975	0.0025595	-0.0628752	NA	NA	NA	C2 H5 N O S	thioglycine	0.856494	-1.07143e-11	2.95199	0.00618317	0.0263769	-2.81175	NA	NA	NA	C13 H15 N4 O3 P	NA	0.586653	3.57143e-10	3.69679	0.000892212	0.0070683	-0.973432	c1ccc2c(c1)CCN2	C00250	10328	C51 H99 N O6	NA	-0.615063	3.57143e-12	-2.50933	0.0179102
C6 H8 O4	Tetrahydro-5-oxo-2-furanacetic acid	0.47417	1.42857e-09	3.0313	0.00507316	0.0215819	-2.70129	C1CC(=O)OC1CC(=O)O	C00614	NA	C13 H16 Cl N O2	2-(2-Chlorophenyl)-6-hydroxy-2-(methylamino)cyclohexanone	0.585827	4.58463e-18	4.06102	0.00033256	0.00262006	-0.0880375	CC1CCC2C(C(OC3C24C1CCC(O3)(OO4)C)OCCNCCN(C(C)C)C(C)C)C.C(=O)(C(=O)O)O	NA	70692675	C2 H5 N O2	Acetohydroxamic acid	0.638866	7.14286e-10	2.95274	0.00617156	0.0263769	-2.81001	CC(C)C(CC(C)C(=O)O)N(C)C(=O)C(C(C)(C)C)NC(=O)C(C(C)(C)C1=CN(C2=CC=CC=C21)C)NC	NA	10940376	C13 H16 Cl N O	Esketamine	0.608028	2.23036e-18	3.68649	0.000917159	0.00724581	-0.999661	CN(C)P1(=C(C(=S)C1)[P+](N(C)C)(N(C)C)[S-])N(C)C	NA	101929301	C17 H22 N4 O5	4-[(2,6-dimorpholino-3-pyridinyl)amino]-4-oxo-2-butenoic acid	1.11737	9.04534e-18	2.50387	0.0181378
C5 H17 N9 O8 P2 S	NA	0.471624	3.57143e-12	3.0288	0.00510496	0.0216574	-2.70713	NA	NA	NA	C13 H16 N2	Medetomidine	0.656847	3.57143e-10	4.05665	0.000336566	0.00264431	-0.0995555	CCOC(=O)C1C(C2=C(CS1)C=CO2)P(=O)(OCC)OCC	NA	156598513	C2 H5 N8 O5 P S	NA	-0.401241	-3.57143e-11	-2.94505	0.00629053	0.0267608	-2.82773	C1N2CN3CP(C2)CN1S3	NA	20360148	C13 H16 Cl N O2	2-(2-Chlorophenyl)-6-hydroxy-2-(methylamino)cyclohexanone	0.739162	1.07143e-09	3.68195	0.000928391	0.00731428	-1.01124	NA	NA	NA	C45 H96 N3 O12 P3 S	NA	0.440967	-7.14286e-10	2.50325	0.018164
C22 H56 N9 O5 P	NA	0.641037	1.07143e-09	3.02127	0.00520216	0.0219488	-2.72475	NA	NA	NA	C13 H16 N2 O2 S2	1,2-Dimethoxy-2'-(methylsulfanyl)-1,2-dihydro-4'H-spiro[indole-3,5'-[1,3]thiazole]	1.00694	-1.42857e-10	4.05198	0.000340887	0.0026709	-0.111825	CCCCCCCCCCN(C)CCCCCCCCCC	NA	81880	C2 H7 N O2 S	Hypotaurine	1.10074	3.57143e-10	2.93209	0.00649568	0.0274064	-2.85749	NA	NA	NA	C13 H16 N2	Medetomidine	0.665571	5.69981e-18	3.66705	0.000966135	0.00759068	-1.04912	CCOC(=O)CC(C(=O)OCC)NC1CCC(CC1)CC2CCC(CC2)NC(CC(=O)OCC)C(=O)OCC	NA	11272882	C9 H6 N2 O3	3-Nitroquinolin-4-ol	0.710905	3.57143e-11	2.50348	0.0181543
C53 H87 N7 O3	NA	0.598212	-7.14286e-10	3.02226	0.0051893	0.0219488	-2.72244	NA	NA	NA	C13 H16 N4 O	2-amino-N-(1,3,5-trimethyl-1H-pyrazol-4-yl)benzamide	1.00274	-3.57143e-10	4.04978	0.000342947	0.00267968	-0.11762	CC1(CCCC(N1O)(C)C)C	C11081	2724126	C2 H7 N O3 S	Taurine	0.854303	-6.93889e-18	2.93305	0.00648037	0.0274064	-2.8553	NA	NA	NA	C13 H16 N2 O2 S2	1,2-Dimethoxy-2'-(methylsulfanyl)-1,2-dihydro-4'H-spiro[indole-3,5'-[1,3]thiazole]	0.653503	1.07143e-09	3.66542	0.000970342	0.00760279	-1.05325	CN1CC2CN(CC2C1)C.CN1CC2CC1CN2C.COC1CN2CCC1CC2	NA	159367090	C3 H9 N8 O2 P S3	NA	0.492707	-7.14286e-11	2.5012	0.0182503
C19 H20 N2 O2 S2	2-{(3S)-1-[4-(Methylsulfonyl)benzyl]-3-pyrrolidinyl}-1,3-benzothiazole	0.909892	3.57143e-09	3.01011	0.00534953	0.0225089	-2.75083	NA	NA	NA	C13 H16 N4 O2	Ethyl 6-(1-pyrrolidinyl)imidazo[1,2-b]pyridazine-2-carboxylate	0.723681	5.17319e-18	4.04744	0.000345153	0.00268955	-0.123787	COC(CCC1=CC=C(C=C1)O)CC(=O)CCC2=CC=C(C=C2)O	C08588	56776297	C2 H8 N O4 P	phosphoethanolamine	0.624374	-7.14286e-11	2.93311	0.00647933	0.0274064	-2.85515	CC(=O)N[C@@H](CCCNC(=N)N)C(=O)O	NA	NA	C13 H16 N4 O	2-amino-N-(1,3,5-trimethyl-1H-pyrazol-4-yl)benzamide	0.746243	-1.73472e-18	3.66366	0.000974929	0.0076178	-1.05773	NA	NA	NA	C21 H52 N9 O10 P	NA	0.489187	0	2.49651	0.018449
C30 H71 N9 O10	NA	-0.372082	-3.57143e-11	-3.00843	0.0053721	0.0225423	-2.75476	C.CC(CO)NC.CC(C=O)NC.CC(C(C(=O)N(C)N(C)C)O)N.CC(C(C#N)O)NC.CC(C(C(=O)O)O)NC.CC(C(=O)O)NC	NA	158369317	C13 H16 O3	1-hydroxy-?-phenylcyclopentylacetic acid	0.61687	-7.14286e-11	4.04524	0.00034723	0.00269837	-0.129558	CCCCCCC(=O)OC1CC(NC(C1)(C)C)(C)C	NA	NA	C20 H18 Cl N O2	1-(4-chlorophenyl)-4-hydroxy-6-isopropyl-3-phenylpyridin-2(1H)-one	0.531555	-7.14286e-10	2.93072	0.00651783	0.0274247	-2.86065	C1C(C(C(C1O)C=CC(COC2=CC(=CC=C2)Cl)O)CC=CCCCC(=O)O)O	NA	134715383	C13 H16 N4 O2	Ethyl 6-(1-pyrrolidinyl)imidazo[1,2-b]pyridazine-2-carboxylate	1.00106	3.57143e-11	3.6613	0.0009811	0.00764508	-1.06373	C1CCCCCC(=O)NCCCCC1	NA	13690	C44 H64 N4	NA	0.374842	-1.51788e-18	2.49635	0.0184559
C36 H69 N O2	NA	0.536426	3.57143e-11	3.00673	0.00539494	0.0225766	-2.75872	CCCCCCCCC=CCCCCCCCCN.CCCCCC=CCC=CCCCCCCCC(=O)O	NA	44145074	C13 H16 O3	1-hydroxy-?-phenylcyclopentylacetic acid	1.13041	-2.8499e-18	4.03898	0.000353223	0.00273006	-0.146016	CCC(C)C(C(=O)NC(CC(C)C)C(=O)N)NC(=O)C(C)NC(=O)CNC(=O)C(CC(C)C)NC(=O)C(CC(=O)N)N	NA	71419400	C20 H24 N3 O8 P	NA	0.782316	-3.22163e-18	2.92897	0.00654611	0.0274687	-2.86466	CCCCCCCCCCCCCCCCCCCCCC(=O)N[C@@H](CO[C@H]1[C@@H]([C@H]([C@@H]([C@H](O1)CO)O)O)O)[C@@H](/C=C/CCCCCCCCCCCCC)O	NA	NA	C13 H16 O3	1-hydroxy-?-phenylcyclopentylacetic acid	0.757599	7.14286e-11	3.65294	0.00100326	0.00777226	-1.08495	CCCCCCCCCCCCCCCCN=C=O	NA	74751	C16 H29 N O4	3-Hydroxy-N-[(3S)-2-oxotetrahydro-3-furanyl]dodecanamide	0.410889	-1.07143e-10	2.48463	0.0189619
C23 H40 O5	Prostaglandin F2Î± isopropyl ester	0.507162	-3.22163e-18	3.00455	0.0054244	0.0226384	-2.76381	CCCCC[C@@H](/C=C/[C@H]1[C@@H](C[C@@H]([C@@H]1C/C=C\CCCC(=O)OC(C)C)O)O)O	NA	NA	C13 H16 O3	Precocene II	0.734978	3.57143e-11	4.03912	0.000353085	0.00273006	-0.145638	CCCCCCCCCCCCCCCC(=O)N(C(=O)CCCCCCCCCCCCCCC)S(=O)(=O)CCCC(=O)O	NA	140095785	C20 H25 F N4 O	N-({(2R,4S,5R)-5-[3-(4-Fluorophenyl)-1-methyl-1H-pyrazol-5-yl]-1-azabicyclo[2.2.2]oct-2-yl}methyl)acetamide	0.91181	-7.14286e-11	2.91915	0.00670701	0.0280674	-2.88716	NA	NA	NA	C13 H16 O3	1-hydroxy-?-phenylcyclopentylacetic acid	0.722954	3.57143e-10	3.65329	0.00100232	0.00777226	-1.08407	CCCCCCCCOCC(COCCCCCC=CCC=CCC=CCCCCC)N	NA	162336554	C24 H45 N4 O14 P3	NA	0.695249	-5.82371e-18	2.48451	0.0189673
C9 H14 N3 O8 P	Cytidine 5'-monophosphate (hydrate)	0.457219	1.73472e-18	3.00257	0.00545139	0.0226896	-2.76844	c1cn(c(=O)nc1N)[C@H]2[C@@H]([C@@H]([C@H](O2)COP(=O)(O)O)O)O	C00055	18530344	C13 H16 O5	Acremostrictin, rel-	0.684916	-7.14286e-11	4.03791	0.000354256	0.00273065	-0.148824	CC1(CC(C(=O)O1)CSC#N)C	NA	45266882	C20 H26 N8 O16 P2	NA	0.581362	-7.14286e-10	2.91794	0.00672706	0.028075	-2.88993	C1CN(CC2=CC=CC=C21)C(=N)N.OS(=O)(=O)O	NA	644021	C13 H16 O3	Precocene II	0.564688	1.88961e-18	3.65207	0.0010056	0.00777226	-1.08717	Cc1c[nH]c2c1cccc2	C08313	6736	C53 H112 N5 O5 P	NA	-0.561497	-3.57143e-10	-2.47614	0.0193368
C32 H55 N5 O4	NA	0.672086	-8.46452e-18	2.99687	0.00552948	0.0229526	-2.78171	CC(C1=CC=C(C=C1)CCCCCCN)C(=O)NC(CO)C(=O)NC(CCCCN)C(=O)NCCC2CCCCC2	NA	469504	C13 H17 Cl2 N8 O6 P S4	NA	0.655478	0	4.02944	0.00036255	0.00278705	-0.171076	CON=C1CN(CC1CN)C2=C(C=C3C(=O)C(=CN(C3=N2)C4CC4)C(=O)O)F	D08012	9571107	C20 H28 N10 O14 P2	NA	0.612773	1.07143e-11	2.91509	0.0067746	0.028121	-2.89645	NA	NA	NA	C13 H16 O5	Acremostrictin, rel-	0.565374	7.14286e-11	3.651	0.00100847	0.00777343	-1.08988	CC1=CC=C(C=C1)SCC(C)CN2CCC(CCC2=O)C(C)(C)C	NA	24789356	C14 H26 N4 O11 P2	Citicoline	0.410362	-3.77922e-18	2.47392	0.0194359
C4 H15 N6 O2 P3 S	NA	0.632296	-7.14286e-10	2.99413	0.0055674	0.0230478	-2.78808	NA	NA	NA	C13 H17 N O S2	NA	0.684066	-3.57143e-10	4.02589	0.00036609	0.00280457	-0.180417	CCCCCCCC/C=C\CCCCCCCCCC(=O)N	NA	5365374	C20 H29 N5	4-{5-[(3R,4S,6R)-6-(Aminomethyl)-1-azabicyclo[2.2.2]oct-3-yl]-1-methyl-1H-pyrazol-3-yl}-N,N-dimethylaniline	0.614296	-3.57143e-11	2.91529	0.0067712	0.028121	-2.89599	CCCCCCCCCCCCN(CCO)CC(COCC1C2C(C3C(O1)OC(O3)(C)C)OC(O2)(C)C)O	NA	127028326	C13 H17 Cl2 N8 O6 P S4	NA	0.750017	-3.57143e-10	3.64748	0.001018	0.00782568	-1.09881	NA	NA	NA	C11 H11 Cl	[Similar to: Norketamine; ΔMass: -45.0215 Da]	0.550589	3.57143e-10	2.46337	0.0199127
C42 H86 N O7 P	1-hexadecyl-2-octadecanoyl-sn-glycero-3-phosphocholine	0.797384	-2.97381e-18	2.99194	0.00559793	0.0231121	-2.79319	[O-]P(=O)(OC[C@H](OC(=O)CCCCCCCCCCCCCCCCC)COCCCCCCCCCCCCCCCC)OCC[N+](C)(C)C	NA	11803170	C13 H17 N O2 S	(2,3-Dimethoxyphenyl)(1-pyrrolidinyl)methanethione	0.639741	3.57143e-11	4.02518	0.000366797	0.00280457	-0.182271	C/C=C/C=C	C00039	62204	C20 H30 N2 O2 S	NA	0.636107	4.92538e-18	2.90827	0.00688956	0.0284024	-2.91204	C[C@H](CCCC(=O)O)[C@H]1CC[C@@H]2[C@@]1(CC[C@H]3[C@H]2[C@H](C[C@H]4[C@@]3(CC[C@H](C4)O)C)O)C	NA	NA	C13 H17 N O S2	NA	-0.638157	-3.57143e-10	-3.64529	0.00102396	0.00785033	-1.10435	NA	NA	NA	C11 H19 N O4	3-Hydroxy-N-[(3S)-2-oxotetrahydro-3-furanyl]heptanamide	0.492984	-3.57143e-11	2.45941	0.0200947
C22 H36 O2	Arachidonic acid ethyl ester	0.712252	3.57143e-11	2.98813	0.00565134	0.0232702	-2.80204	CCCCCC=CCC=CCC=CCC=CCCCC(=O)OCC	C15373	5367369	C13 H17 N5 O4	3-(2-Deoxy-beta-D-erythro-pentofuranosyl)-4,6,7,8-tetrahydropyrimido[1,2-a]purin-10(3H)-one	0.769884	6.24191e-18	4.02387	0.000368111	0.0028071	-0.185711	CN1C[C@@H](C=C2[C@H]1Cc3c[nH]c4c3c2ccc4)CO	C06068	14987	C20 H30 N5 O9 P S	NA	0.474024	-7.14286e-10	2.9078	0.00689772	0.0284024	-2.91314	CCCCCC=CCC=CCCCCCCCCCC(CCCCCCCCC1OC=CO1)CCCN	NA	156778157	C13 H17 N O2 S	(2,3-Dimethoxyphenyl)(1-pyrrolidinyl)methanethione	0.558259	-3.57143e-11	3.64303	0.00103015	0.00787662	-1.11008	C1COCCN1C2=CC(=NC(=N2)N)Cl	NA	1484288	C20 H29 N5	4-{5-[(3R,4S,6R)-6-(Aminomethyl)-1-azabicyclo[2.2.2]oct-3-yl]-1-methyl-1H-pyrazol-3-yl}-N,N-dimethylaniline	0.509226	4.08899e-18	2.45824	0.0201488
C12 H25 N O7	NA	-0.809369	3.57143e-10	-2.98305	0.0057235	0.0235045	-2.81387	C(CCC(=O)O)CC(=O)O.C(CO)N(CCO)CCO	NA	6454347	C13 H18 Cl N O	Monalide	1.09065	-1.42857e-10	4.01468	0.00037747	0.00287079	-0.209844	CCCCC/C=C\CC/C=C/C=C/C(=O)NCC(C)(C)O	C19691	NA	C20 H30 O16	NA	0.396625	-3.57143e-11	2.90993	0.00686145	0.0284024	-2.90825	NA	NA	NA	C13 H17 N5 O4	3-(2-Deoxy-beta-D-erythro-pentofuranosyl)-4,6,7,8-tetrahydropyrimido[1,2-a]purin-10(3H)-one	0.552591	7.14286e-10	3.62766	0.00107325	0.0080837	-1.14901	Cc1ccc(c(c1)C(=O)CSc2nnc(s2)C)C	NA	1289618	C33 H64 N O9 P	1-O-palmitoyl-2-O-(9-oxononanoyl)-sn-glycero-3-phosphocholine	0.390054	6.93889e-18	2.45742	0.0201868
C27 H56 N O7 P	1-nonadecanoyl-sn-glycero-3-phosphocholine	0.512876	-1.07143e-09	2.97864	0.00578665	0.0235752	-2.8241	CCCCCCCCCCCCCCCCCCC(=O)OC[C@H](COP(=O)([O-])OCC[N+](C)(C)C)O	NA	24779472	C13 H18 Cl N O	Pentanochlor	1.05022	-7.14286e-10	4.00758	0.000384858	0.00291144	-0.228473	NA	NA	NA	C20 H31 N4 O16 P	CMP-Neu5Ac	0.527967	-5.88567e-19	2.89944	0.00704124	0.0288507	-2.9322	NA	NA	NA	C13 H18 Cl N O	Monalide	0.582296	-1.05322e-18	3.628	0.00107229	0.0080837	-1.14816	Cc1cc(c(n1C2CC2)C)C=C3C(=O)NC(=S)S3	NA	1331044	C11 H23 N3 O13	NA	0.36574	-3.57143e-11	2.45304	0.0203905
C7 H15 N3 O3	Homocitrulline	0.43293	-7.12476e-19	2.98049	0.00576003	0.0235752	-2.8198	C(CCNC(=O)N)C[C@@H](C(=O)O)N	C02427	65072	C13 H18 N2 O S	(4-Methoxyphenyl)(4-methyl-1-piperazinyl)methanethione	0.645154	-7.14286e-11	4.00791	0.000384512	0.00291144	-0.227608	CN(C)CC(c1ccc(cc1)OC)C2(CCCCC2)O	C07187	5656	C20 H32 N6 O12 S2	L-Glutathione oxidized	0.461167	7.14286e-11	2.89928	0.00704406	0.0288507	-2.93257	Cc1cncc(n1)C	C00614	7938	C13 H18 Cl N O	Pentanochlor	0.83114	-3.57143e-11	3.62938	0.00106836	0.0080837	-1.14467	CCCCn1c(n[nH]c1=S)c2cc(sc2)C(C)C	NA	1767613	C10 H10 N2 O S	3,4-dihydro-2H-benzo[4,5]imidazo[2,1-b][1,3]thiazin-3-ol	0.555313	3.57143e-11	2.44936	0.0205629
C8 H18 N6 O4	streptidine	0.390382	-3.57143e-11	2.97893	0.00578251	0.0235752	-2.82344	[C@H]1([C@H]([C@@H]([C@H]([C@@H]([C@H]1O)O)O)NC(=N)N)O)NC(=N)N	C00837	439323	C13 H18 N2 O2 S	NA	-0.91002	3.57143e-10	-3.99784	0.000395224	0.00298196	-0.254014	NA	NA	NA	C20 H34 O2	Linolenic acid ethyl ester	0.617187	3.57143e-10	2.8952	0.00711528	0.0289882	-2.94189	CCCCCCCCCCCCC/C=C/[C@H]([C@H](COC1[C@@H]([C@H]([C@@H]([C@H](O1)CO)O)O)O)NC(=O)CCCCC)O	NA	86289429	C13 H18 N2 O S	(4-Methoxyphenyl)(4-methyl-1-piperazinyl)methanethione	0.745897	7.14286e-10	3.62683	0.00107563	0.0080837	-1.15111	NA	NA	NA	C3 H9 O6 P	Glycerol 3-phosphate	0.420875	-3.57143e-10	2.4442	0.0208075
C29 H55 N O8	NA	0.625993	-3.57143e-11	2.9708	0.00590065	0.0239763	-2.84228	CCCCCCCCCCCCN(CCO)CC(COCC1C2C(C3C(O1)OC(O3)(C)C)OC(O2)(C)C)O	NA	127028326	C13 H18 N6 O4	Adenosine-5'-(N-propyl)carboxamide	0.68485	-4.93312e-18	3.99451	0.000398826	0.00300119	-0.262729	CC(CCC1C(=CCC2C1(CCCC2(C)C)C)CO)CC(=O)OCCCCCCN3CCCCC3	NA	118705763	C20 H34 O2	Linolenic acid ethyl ester	0.678001	3.57143e-11	2.89608	0.00709992	0.0289882	-2.93989	NA	NA	NA	C13 H18 N2 O2 S	NA	0.604474	-3.65531e-18	3.63177	0.00106156	0.0080837	-1.13861	C1=CNC(=S)N1.P	NA	161584316	C39 H68 N6 O2	NA	-0.426976	1.85863e-19	-2.44336	0.0208474
C23 H45 N5 O2	NA	0.567008	4.95635e-19	2.96548	0.00597932	0.0241684	-2.85462	C1CCC(CC1)CC(C(=O)NCCCNCCCCNCCCN)NC(=O)C2CC2	NA	49788655	C13 H19 N O4	N-[1-(4-methoxy-2-oxo-2H-pyran-6-yl)-2-methylbutyl]acetamide	0.697549	3.57143e-12	3.99079	0.000402888	0.00302378	-0.272466	NA	NA	NA	C20 H34 O2	Linolenic acid ethyl ester	0.48715	-3.22163e-18	2.886	0.00727828	0.029574	-2.96284	CCCCC[C@@H](/C=C/[C@H]1[C@@H](C[C@@H]([C@@H]1C/C=C\CCCC(=O)OC(C)C)O)O)O	NA	NA	C13 H18 N6 O4	Adenosine-5'-(N-propyl)carboxamide	0.805499	3.57143e-10	3.62648	0.00107665	0.0080837	-1.15201	CCCCCCCCCCCCCCCC(=O)C1(CC(CN1C(=O)CCCCCCCCCCCCCCC)O)C(=O)O.CCO	NA	161277273	C41 H83 N5 O6 P2	NA	0.333103	-3.57143e-11	2.44389	0.0208224
C42 H87 N5 O7 P2	NA	0.470157	3.57143e-11	2.9661	0.00597004	0.0241684	-2.85318	NA	NA	NA	C13 H19 N3	N-(2,6-Diethylphenyl)-4,5-dihydro-1H-imidazol-2-amine	0.761639	2.60209e-18	3.98575	0.000408469	0.00304962	-0.285682	COC1=CC(=CC(=C1OC)OC)C(C2CCCCC2)C(=O)N3CCCCC3C(=O)NC4(CCCC4)C(=O)N	NA	117967787	C20 H34 O2	Linolenic acid ethyl ester	0.601752	3.57143e-11	2.88278	0.00733612	0.0296068	-2.97017	CCCCCCCCCCCCCCCCCCOC(=O)C(=O)OCC=C	NA	6420237	C13 H19 N O4	N-[1-(4-methoxy-2-oxo-2H-pyran-6-yl)-2-methylbutyl]acetamide	0.624627	1.42857e-09	3.62633	0.00107707	0.0080837	-1.15238	NA	NA	NA	C46 H89 N O8	Glucosylceramide (d18:1/22:0)	0.650976	-3.22163e-18	2.43723	0.0211415
C13 H29 N O3	NA	0.713383	-3.57143e-10	2.9635	0.00600881	0.024224	-2.85921	CCCCC(CC)C(=O)[O-].C[N+](C)(C)CCO	NA	111386	C13 H19 N3 S2	4-butyl-3-(5-propan-2-yl-3-thiophenyl)-1H-1,2,4-triazole-5-thione	0.838528	3.57143e-10	3.98578	0.00040844	0.00304962	-0.285614	C=CC(C#N)O	NA	22060	C20 H35 N O3	Palmitoleyl homoserine lactone	-0.502556	-3.71726e-19	-2.88234	0.00734402	0.0296068	-2.97116	NA	NA	NA	C13 H19 N3	N-(2,6-Diethylphenyl)-4,5-dihydro-1H-imidazol-2-amine	-0.98396	-1.07143e-08	-3.62352	0.00108517	0.00812313	-1.1595	Cc1cc2c(c(=O)n1CCc3ccccc3)C(C(=C(O2)N)C(=O)OC)c4cccnc4	NA	661975	C7 H15 N O8 S	NA	0.409044	-3.57143e-10	2.42494	0.021743
C5 H8 O2	4193	-0.498385	2.78795e-19	-2.9622	0.00602821	0.0242388	-2.86221	CC/C=C/C(=O)O	C00906	NA	C13 H19 N5 O6	NA	0.671596	7.14286e-11	3.98206	0.000412599	0.00307241	-0.295346	C[C@H]1[C@H]2CC[C@@H]3[C@@]2(CC[C@H]4[C@H]3[C@@H](C=C5[C@@]4(CC[C@@H](C5)NC)C)O)C(=O)O1	C08656	56683357	C20 H35 N8 O16 P3	NA	-0.632771	3.57143e-10	-2.88287	0.00733445	0.0296068	-2.96995	NA	NA	NA	C13 H19 N3 S2	4-butyl-3-(5-propan-2-yl-3-thiophenyl)-1H-1,2,4-triazole-5-thione	0.614198	-7.14286e-11	3.621	0.00109249	0.0081565	-1.16588	CC1(CC(C(=O)O1)CSC#N)C	NA	45266882	C3 H7 N O2	Lactamide	0.307763	-1.07143e-10	2.41779	0.0221002
C39 H78 N O8 P	MFCD00042876	0.397683	3.57143e-10	2.96004	0.00606072	0.024306	-2.86722	CCCCCCCCCCCCCCCC(=O)OCC(COP(=O)(O)OCCN(C)C)OC(=O)CCCCCCCCCCCCCCC	NA	NA	C13 H19 N5 O6	NA	0.799203	3.57143e-10	3.9802	0.000414691	0.00307994	-0.300204	C(CC(=O)NCCS(=O)(=O)O)[C@@H](C(=O)O)N	C05844	68759	C20 H37 N9 O4 S	NA	0.477587	-3.77922e-18	2.87919	0.00740116	0.0296493	-2.97833	C[N+](C)(C)CCOP(=O)(O)OP(=O)([O-])OC[C@@H]1[C@H]([C@H]([C@@H](O1)n2ccc(=N)nc2O)O)O	C00307	13804	C13 H19 N5 O6	NA	0.709252	-1.73472e-18	3.61105	0.00112181	0.00835352	-1.19102	CC(=O)NCCc1ccc(cc1)O	C07591	121051	C21 H38 O4	1-Linoleoyl glycerol	0.465433	-7.14286e-11	2.41416	0.0222834
C45 H71 N7 O5	NA	0.65892	3.57143e-11	2.95778	0.00609478	0.0243791	-2.87244	CC(C)CCCC(C)C1CCC2C1(CCC3C2CC=C4C3(CCC(C4)NCCCNC(=O)CCNC(=O)CCCCCNC5=CC=C(C6=NON=C56)[N+](=O)[O-])C)C	NA	87306331	C13 H19 O4 P S2	NA	0.88615	-1.11518e-18	3.97819	0.000416967	0.00308293	-0.305462	NA	NA	NA	C20 H40 N2	NA	0.605017	1.07143e-09	2.88033	0.00738045	0.0296493	-2.97574	CC(C)(CO)CO.C(C(CO)(CO)CO)N=C=O.C(C(CO)(CO)CO)O	NA	161235848	C13 H19 N5 O6	NA	0.491003	3.57143e-10	3.60965	0.001126	0.0083629	-1.19456	C=C(C[C@@H](C(=O)O)N)C(=O)N	C01109	439401	C6 H15 O8 P	Glycerophosphoglycerol	0.455259	-3.57143e-10	2.41516	0.0222329
C46 H90 N O8 P	1-tetradecanoyl-2-[(15Z)-tetracosenoyl]-sn-glycero-3-phosphocholine	0.469124	-3.57143e-12	2.95089	0.00620002	0.0247358	-2.88838	CCCCCCCCCCCCCC(=O)OC[C@H](COP(=O)([O-])OCC[N+](C)(C)C)OC(=O)CCCCCCCCCCCCC/C=C\CCCCCCCC	NA	24778643	C13 H20 N2	NA	0.707047	3.57143e-10	3.97794	0.000417255	0.00308293	-0.306123	C=CCCN	C12244	443732	C20 H41 N O	2,6-Dimethyl-4-tetradecylmorpholine	0.419448	-3.57143e-11	2.87542	0.00747008	0.0296493	-2.9869	NA	NA	NA	C13 H19 O4 P S2	NA	0.557115	-3.57143e-10	3.60289	0.00114644	0.00849259	-1.21163	C.C.CC(C)C(CC(=O)CCCCCCC(=O)C(CC(C)(C)C)CC(C)(C)C)C(=O)NC(CCCNC(=O)N)C(=O)CC1=CC=C(C=C1)COC=O	NA	157942941	C12 H9 Cl	2-PCB	0.520452	3.57143e-10	2.41236	0.0223749
C27 H44	(5Z,7E)-9,10-Secocholesta-5,7,10-triene	0.478842	7.14286e-11	2.94542	0.00628478	0.0250092	-2.90102	C[C@H](CCCC(C)C)[C@H]1CC[C@@H]\2[C@@]1(CCC/C2=C\C=C/3\CCCCC3=C)C	C00356	NA	C13 H20 O5	NP-021074	0.909743	3.57143e-10	3.97509	0.000420504	0.00309092	-0.313575	CCCCCCCCCCCCCCCCCCN	C00836	NA	C20 H41 N O2	Stearoylethanolamide	0.450399	3.57143e-11	2.87636	0.0074528	0.0296493	-2.98476	CCCCCCCCCCCCCCC(=O)C(=O)NCCCCCCCCC=CCCCCCCCC	NA	44329601	C13 H20 N2	NA	0.76378	3.57143e-11	3.59865	0.00115945	0.00856669	-1.22233	NA	NA	NA	C28 H54 N O9 P	(2R)-2-[(4-Oxobutanoyl)oxy]-3-(palmitoyloxy)propyl 2-(trimethylammonio)ethyl phosphate	0.506035	3.57143e-12	2.40397	0.0228059
C37 H63 N3 O8	NA	0.544125	-3.57143e-11	2.9408	0.00635718	0.02518	-2.91167	CCC(C(C)C1C(O1)CC(C)(C=CC=C(C)C2C(C=CC(C(CCC(CC(=O)O2)C)(C)O)OC(=O)N3CCN(CC3)CCNC)C)O)O	NA	160706375	C13 H21 N O7	NA	0.617465	7.14286e-10	3.97553	0.000420004	0.00309092	-0.312433	NA	NA	NA	C20 H41 N O2	Stearoylethanolamide	-0.451009	1.07143e-10	-2.87829	0.0074175	0.0296493	-2.98037	NA	NA	NA	C13 H20 O5	NP-021074	0.562818	-2.23036e-18	3.59704	0.00116443	0.00858125	-1.2264	C1CCC(C1)CCCCOC(=O)NC2CNC2=O	NA	86282483	C31 H52 N7 O3 P	NA	0.391983	-7.14286e-11	2.40439	0.022784
C9 H13 N2 O9 P	Pseudouridine 5'-phosphate	0.452793	-3.57143e-11	2.94059	0.00636041	0.02518	-2.91215	c1c(c(=O)[nH]c(=O)[nH]1)[C@H]2[C@@H]([C@@H]([C@H](O2)COP(=O)(O)O)O)O	C00105	439424	C13 H21 N3	Quinpirole	0.905535	-2.10645e-18	3.96964	0.000426799	0.00312913	-0.327845	NA	C05315	NA	C20 H41 N2 O12 P3 S2	NA	0.386626	1.17713e-18	2.87687	0.00744353	0.0296493	-2.98361	C.CCC1C(C=C(C=CC(=O)C(CC(C(C(C(CC(=O)O1)O)C)OC2C(C(C(C(O2)C)O)N(C)C)O)CCN(C)CC3=CN(N=N3)C4=CC5=CC=CC=C5N=C4)C)C)CN6CCCCC6	NA	161879352	C13 H21 N O7	NA	0.541353	7.14286e-10	3.59443	0.00117254	0.00859661	-1.23299	C=CN1CCCC1=O	C04294	6917	C33 H65 N5 O6	NA	0.614826	3.57143e-10	2.40141	0.0229386
C22 H39 O6 P S2	NA	0.700087	-4.95635e-18	2.93072	0.00651786	0.0257372	-2.93489	CS(=O)(=O)O.CS(=O)(=O)O.C1C2CC3CC1CC(C2)(C3)PC45CC6CC(C4)CC(C6)C5	NA	162329348	C13 H21 N3 O8 S	S-Lactoylglutathione	0.806469	7.14286e-10	3.9592	0.000439103	0.00320287	-0.355134	CCCC[N+](CCCC)(CCCC)CCCC.C1CC(=O)N=C1[O-]	NA	13661388	C20 H41 N7 S	NA	0.709964	1.79668e-18	2.86981	0.00757364	0.0299403	-2.99963	CC(C)CC(C(=O)NCCCCN=C(N)N)NC(=O)CCC(=O)O	NA	3036000	C13 H21 N3	Quinpirole	0.777929	-1.07143e-09	3.59474	0.00117158	0.00859661	-1.23221	CCOC(=S)Nc1ccc(cc1)O	NA	NA	C7 H16 N4 O2	Homo-L-arginine	0.383378	-7.14286e-10	2.39493	0.023278
C25 H52 N O7 P	N-icosanoyl-sn-glycero-3-phosphoethanolamine	0.600512	1.07143e-09	2.91784	0.00672877	0.0265021	-2.9645	CCCCCCCCCCCCCCCCCCCC(=O)NCCOP(=O)(O)OC[C@@H](CO)O	NA	91666405	C13 H21 N4 O15 P3 S	NA	0.762421	7.14286e-11	3.95982	0.000438369	0.00320287	-0.353529	NA	NA	NA	C20 H42 N2 O4	NA	0.608801	1.07143e-09	2.86934	0.0075823	0.0299403	-3.00068	NA	NA	NA	C13 H21 N3 O8 S	S-Lactoylglutathione	0.937392	2.29231e-18	3.57794	0.00122505	0.00892579	-1.27454	CC(C)C[C@@H](C(=O)N1CCC[C@H]1C(=O)O)N	NA	80817	C42 H80 N O8 P	PC	-0.400284	-3.57143e-10	-2.38924	0.02358
C6 H11 N O2	Pipecolic acid	0.445913	-3.57143e-10	2.90692	0.00691257	0.0271565	-2.98954	C1CCNC(C1)C(=O)O	C00408	849	C13 H22 N2 O S	NA	0.651989	-3.565e-09	3.95287	0.00044674	0.00325026	-0.371688	C1CCc2c(c3c(s2)nc(sc3=O)N)C1	NA	647240	C20 H43 N	NA	0.916627	1.07143e-10	2.85809	0.0077945	0.0306996	-3.02619	NA	NA	NA	C13 H21 N4 O15 P3 S	NA	0.581311	1.42857e-10	3.5774	0.00122683	0.00892579	-1.27591	CC(=O)N(C)CC#CCN1CCCC(C1)CO	NA	14896501	C39 H68 O4	NA	0.53921	3.57143e-11	2.38642	0.0237312
C26 H55 N5 O17 P2	NA	-0.544516	-7.14286e-11	-2.90529	0.00694041	0.0271965	-2.99328	NA	NA	NA	C13 H22 N2 O2	N-[4-[3-(hydroxymethyl)-1-piperidinyl]but-2-ynyl]-N-methylacetamide	0.694757	-3.57143e-10	3.9469	0.000454056	0.00329508	-0.387281	CCCCCCCCCCCCC/C=C/C=C/C(=O)NCC(C)C	NA	9974234	C20 H43 N O12	NA	0.447415	-7.14286e-10	2.8559	0.00783643	0.030786	-3.03114	NA	NA	NA	C13 H22 N2 O S	NA	0.773569	3.57143e-10	3.57889	0.00122195	0.00892579	-1.27214	CCCCCCCCCCC=CCCCCCCCCC(CC(=O)OCCN(CCO)CCO)C(=O)OCCN(CCO)CCO	NA	6437908	C14 H16 Cl F3 N4 O S	5-({[3-chloro-5-(trifluoromethyl)-2-pyridyl]methyl}thio)-4-pentyl-4H-1,2,4-triazol-3-ol	0.500209	3.57143e-11	2.38126	0.0240095
C5 H6 O	Cyclopentenone	-0.510153	-3.57143e-10	-2.89965	0.00703767	0.0275076	-3.0062	C1CC(=O)C=C1	C02560	13588	C13 H22 N2 O2	N-[4-[3-(hydroxymethyl)-1-piperidinyl]but-2-ynyl]-N-methylacetamide	0.677254	7.14286e-11	3.9458	0.000455421	0.0032966	-0.390162	CCCCCCCCCCCC[C@@H](O)/C=C/[C@@H](O)[C@H](CO)NC(=O)CCCCCCCCCCCCC	NA	NA	C20 H43 N O2	C20 sphinganine	0.415211	-7.14286e-11	2.84744	0.00800038	0.0313501	-3.05026	NA	NA	NA	C13 H22 N2 O2	N-[4-[3-(hydroxymethyl)-1-piperidinyl]but-2-ynyl]-N-methylacetamide	0.989654	-7.14286e-10	3.57238	0.00124328	0.00902247	-1.28855	NA	NA	NA	C18 H32 O4 S	NA	-0.983434	3.46945e-18	-2.3806	0.0240454
C8 H17 N O2	Forosamine	-0.491014	7.14286e-10	-2.89688	0.00708593	0.0276262	-3.01255	C[C@H]([C@H](CCC=O)N(C)C)O	C17221	193532	C13 H22 N2 O2 S	1-butan-2-yl-5-ethyl-6-hydroxy-2-(propylthio)-4-pyrimidinone	0.687731	-7.14286e-10	3.94403	0.000457621	0.00330414	-0.394788	CCCCCCCCCCCCCCCC=CC=CC(=O)NCC(C)C	NA	6441067	C20 H43 N9 O10	NA	0.530946	9.91271e-19	2.83033	0.00834204	0.0326059	-3.08885	C1=CC=C2C(=C1)N=C(S2)SC3=NC4=CC=CC=C4S3	NA	853902	C13 H22 N2 O2	N-[4-[3-(hydroxymethyl)-1-piperidinyl]but-2-ynyl]-N-methylacetamide	0.733437	3.57143e-10	3.56032	0.0012837	0.00929219	-1.31888	NA	NA	NA	C20 H31 N4 O16 P	CMP-Neu5Ac	0.474474	-1.07143e-10	2.37782	0.0241968
C17 H33 N3 O18	NA	0.533628	3.84117e-18	2.88939	0.00721779	0.0280431	-3.02966	NA	NA	NA	C13 H22 N2 O3	NA	-0.657239	-3.57143e-11	-3.93363	0.000470748	0.00339034	-0.42193	CC1=CC=C(C=C1)CC(C(=O)O)NC(=O)CCCCC23CCC(CC2C4=CCC5C6(CCC(C(C6CCC5(C4(CC3)C)C)(C)C)O)C)(C)C	NA	44563383	C20 H45 N9 O4 S	NA	0.514731	-1.42857e-09	2.82067	0.00854088	0.0332986	-3.11058	C(CN(C(=O)N)N=O)N(C(=O)N)N=O	NA	119272	C13 H22 N2 O2 S	1-butan-2-yl-5-ethyl-6-hydroxy-2-(propylthio)-4-pyrimidinone	0.62733	3.57143e-11	3.55748	0.00129338	0.00933854	-1.326	CC1C2CC(CN2C1=O)SCCN	NA	91825681	C21 H54 N9 O3 P	NA	0.392043	5.82371e-18	2.37787	0.0241946
C6 H9 N O3	6-Oxo-pipecolinic acid	0.551037	3.57143e-11	2.88874	0.0072293	0.0280431	-3.03114	C1CC(NC(=O)C1)C(=O)O	C04515	3014237	C13 H22 N4 O7 S	NA	0.714678	3.57143e-11	3.92007	0.000488408	0.00349985	-0.457266	NA	C06537	NA	C20 H45 N9 O5 S2	NA	-0.350987	-1.07143e-09	-2.81564	0.00864616	0.0335392	-3.12187	CC(C)N(C(C)C)P(C)OCCC#N.CC(C)N(C(C)C)P(N(C(C)C)C(C)C)OCCC#N.CO.CO	NA	159229888	C13 H22 N2 O3	NA	0.90675	1.07143e-08	3.55526	0.00130102	0.00934639	-1.33158	C1COC(CN1CCN2C=C(C=N2)Cl)CCN.Cl.Cl	NA	154903141	C22 H38 O2	Dihomo-γ-linolenic acid ethyl ester	0.339262	3.57143e-11	2.37809	0.0241821
C25 H49 N5 O3	NA	0.552671	1.42857e-10	2.88648	0.00726966	0.0281288	-3.03631	CC.CC.CCC=C.CCC1=C(C=CC(=N1)C(=C(CO)N(C)N)N)N2CCCCC2.C(=O)O	NA	162730287	C13 H22 O5	NA	1.01904	4.33681e-18	3.92036	0.000488024	0.00349985	-0.456511	C1CC1CNS(=O)(=O)N.C1CC1CNS(=O)(=O)NC(=O)OCC2=CC=CC=C2	NA	161033172	C20 H49 N7 O5 S	NA	0.525773	-7.14286e-10	2.81624	0.00863353	0.0335392	-3.12052	C[N+](C)(C)C(CC1=CNC(=S)N1)C(=O)[O-]	NA	5351619	C13 H22 N4 O7 S	NA	0.591694	-3.57143e-12	3.55607	0.00129824	0.00934639	-1.32955	NA	NA	NA	C24 H35 P S3	NA	0.591459	8.67362e-19	2.38026	0.0240642
C9 H17 N O4	Acetyl-L-carnitine	0.398515	1.363e-18	2.8819	0.00735197	0.028376	-3.04675	CC(=O)OC(CC(=O)[O-])C[N+](C)(C)C	NA	7045767	C13 H23 N O	(3Z,6E)-N-Hydroxy-2,4,4,7-tetramethyl-6,8-nonadien-3-imine	0.67505	3.57143e-11	3.91903	0.000489801	0.00350104	-0.459999	C1CC(=O)N[C@@H]1C(=O)O	C01879	7405	C20 H49 N9 O S	NA	0.548267	-3.57143e-10	2.80451	0.00888345	0.0343731	-3.14682	NA	NA	NA	C13 H22 O5	NA	0.657651	3.57143e-10	3.55283	0.00130942	0.0093831	-1.33768	C1=CC=C(C=C1)C#CC(=O)Cl	NA	582308	C6 H11 N10 O5 P	NA	0.36777	-3.57143e-10	2.37795	0.0241901
C6 H10 N2 O5	ADA	0.403294	-2.27682e-18	2.87052	0.00756046	0.0291078	-3.07269	C(C(=O)N)N(CC(=O)O)CC(=O)O	C05829	117765	C13 H23 N O4	2-Hexenoylcarnitine	0.774773	3.57143e-10	3.91514	0.000494997	0.00352933	-0.470121	CCCCCCCCOCC(COCCCCCC=CCC=CCC=CCCCCC)N	NA	162336554	C20 H49 N9 O4 S	NA	0.42689	-3.57143e-11	2.80297	0.00891688	0.034416	-3.15028	CCCCCCCCCCCCN1CCC2C(C(CCC2(C1)C)O)C	NA	10383339	C13 H23 N O	(3Z,6E)-N-Hydroxy-2,4,4,7-tetramethyl-6,8-nonadien-3-imine	0.678784	-1.07143e-11	3.55016	0.00131872	0.0094025	-1.34439	CCNC(=O)C1CC(CCC1C(C)C)C	NA	NA	C12 H12 N9 O3 P	NA	0.435171	3.57143e-11	2.36991	0.0246327
C10 H17 N O6	Linamarin	0.374432	7.14286e-11	2.86183	0.00772332	0.0295434	-3.09244	CC(C)(C#N)O[C@H]1[C@@H]([C@H]([C@@H]([C@H](O1)CO)O)O)O	C01594	11128	C13 H23 N4 O2 P	NA	0.699346	-3.57143e-10	3.91282	0.00049813	0.003534	-0.476173	NA	NA	NA	C21 H27 N7 O14 P2	Nicotinamide adenine dinucleotide (NAD+)	0.521396	4.95635e-19	2.79741	0.00903818	0.034797	-3.16272	CC1=NN=C(S1)NCC(C)(C)C	NA	2798093	C13 H23 N O4	2-Hexenoylcarnitine	0.646102	3.57143e-11	3.5507	0.00131686	0.0094025	-1.34304	CCCCCCCCCCCCCCCC(=O)N(C(=O)CCCCCCCCCCCCCCC)S(=O)(=O)CCCC(=O)O	NA	140095785	C11 H21 N O4	N-(tert-Butoxycarbonyl)-L-leucine	0.427531	-1.42857e-09	2.36591	0.0248561
C14 H13 N3 S2	4-(2-Methylphenyl)-5-(5-methyl-3-thienyl)-4H-1,2,4-triazole-3-thiol	0.52059	-3.57143e-10	2.86142	0.00773117	0.0295434	-3.09339	Cc1ccccc1n2c(n[nH]c2=S)c3cc(sc3)C	C08169	NA	C13 H23 N5 O4	NA	0.51027	-1.59533e-18	3.91308	0.000497781	0.003534	-0.475501	c1ccc2cnccc2c1	C06323	8405	C21 H30 N2 O2 S	NA	0.446185	-4.2129e-18	2.79578	0.00907392	0.0348475	-3.16635	C1=CC(=CN=C1)C(=O)N	C00153	936	C13 H23 N4 O2 P	NA	0.516919	3.57143e-11	3.54819	0.00132564	0.00942821	-1.34934	NA	NA	NA	C10 H16 N2 O8	Ethylenediaminetetraacetic acid (EDTA)	0.897749	3.40749e-18	2.35755	0.0253284
C6 H20 N5 O4 P3 S3	NA	0.705247	-3.57143e-10	2.86174	0.00772511	0.0295434	-3.09266	NA	NA	NA	C13 H24 N2 O	N,N'-Dicyclohexylurea	0.870941	7.14286e-11	3.91041	0.000501394	0.00354833	-0.482437	NA	NA	NA	C21 H36 N7 O16 P3 S	Coenzyme A	-0.623497	1.07143e-10	-2.79426	0.00910764	0.0348542	-3.16977	CCCCCCCCCCCCCN	NA	40761	C13 H23 N5 O4	NA	0.669174	3.22163e-18	3.54337	0.00134267	0.00948922	-1.36144	CCc1cccc(c1NC2=NCCN2)CC	C11019	20864	C15 H17 N O2	5-(3-cyclohexylprop-1-ynyl)nicotinic acid	0.339398	-1.23909e-18	2.35967	0.0252081
C31 H55 N7 O4 S	NA	0.606904	3.57143e-11	2.85669	0.00782128	0.0298138	-3.10412	CC(C)C.CC(C)C(C=C(C)C(=O)N1CCCC1C(=O)NC2=NN=CS2)N(C)C(=O)CNC=O.CC(C)N1CCCCC1	NA	159189648	C13 H24 N2 O	N,N'-Dicyclohexylurea	0.65574	-7.14286e-11	3.90474	0.00050917	0.00359444	-0.497197	c1ccc2c(c1)nc(s2)SCN3CCCCCC3=O	NA	659684	C21 H37 N	NA	0.452311	7.14286e-11	2.79365	0.00912093	0.0348542	-3.17111	NA	NA	NA	C13 H24 N2 O	N,N'-Dicyclohexylurea	0.598765	3.57143e-10	3.54283	0.00134458	0.00948922	-1.36278	C[C@]12CC[C@H]3[C@H]([C@@H]1C[C@@H](C2)O)CC[C@H]4[C@@]3([C@@H]5CN[C@H](C4)O5)C	C15281	9548773	C40 H76 N O10 P	(2S,8R)-8-Hydroxy-5-oxido-11-oxo-2-(palmitoylamino)-4,6,10-trioxa-5-phosphaoctacosan-1-oatato(2-) 5-oxide	0.520986	-2.10107e-09	2.35679	0.025372
C12 H12 N9 O3 P	NA	0.523895	3.57143e-11	2.8531	0.00789025	0.0299678	-3.11226	C1=CC=C(C=C1)O.C1=CC=C(C=C1)O.[N-]=[N+]=NP(=O)(N=[N+]=[N-])N=[N+]=[N-]	NA	87844101	C13 H24 N2 O2	7-(1-azepanyl)-2-oxoheptanal oxime	0.523638	-4.58463e-18	3.89613	0.000521208	0.00367034	-0.519605	C(CC(=O)O)C(C(=O)O)N	C00025	33032	C21 H38 O4	1-Linoleoyl glycerol	0.367061	-7.43453e-19	2.78781	0.00925113	0.0352642	-3.18416	CC(C(=O)N)O	C00041	94220	C13 H24 N2 O	N,N'-Dicyclohexylurea	0.717117	-2.47818e-18	3.54201	0.00134752	0.00948922	-1.36485	CCCCCCCCC=CCCCCCCCC(=O)NCCO	C20792	5283454	C40 H84 N3 O5 P3 S	NA	0.386651	-5.14222e-18	2.35695	0.0253624
C30 H60 N O7 P	LysoPC(22:1(13Z))	0.407699	-3.57143e-11	2.85156	0.00792006	0.0299678	-3.11575	CCCCCCCC/C=C\CCCCCCCCCCCC(=O)OC[C@H](COP(=O)([O-])OCC[N+](C)(C)C)O	NA	53480471	C13 H24 N2 S	NA	0.748323	-7.14286e-10	3.89422	0.000523916	0.00368032	-0.524573	CC(C)C[C@@H](C(=O)NCC(=O)N1CCC[C@H]1C(=O)O)NC(=O)[C@@H]2CCCN2C(=O)CNC(=O)OCc3ccccc3	C03183	193354	C21 H38 O4	1-Linoleoyl glycerol	0.578342	3.57143e-10	2.78259	0.00936899	0.0355375	-3.19581	CCC(=O)O.CCC(=O)O.CC(=O)O.C(CO)N(CCO)CCO	NA	160653107	C13 H24 N2 O2	7-(1-azepanyl)-2-oxoheptanal oxime	0.759869	-7.14286e-10	3.54455	0.00133847	0.00948922	-1.35846	NA	NA	NA	C5 H10 N2 O	1-Nitrosopiperidine	0.403399	-1.07143e-09	2.35697	0.0253615
C4 H10 N8 O10	NA	0.476021	-3.57143e-11	2.85189	0.00791362	0.0299678	-3.115	C(N(CN(C(N[N+](=O)[O-])O)[N+](=O)[O-])[N+](=O)[O-])N(CO)[N+](=O)[O-]	NA	88465327	C13 H24 N3 O13 P3	NA	0.616748	-2.54013e-18	3.89286	0.000525854	0.00368486	-0.528114	NA	NA	NA	C21 H38 O4	1-Linoleoyl glycerol	0.594833	3.57143e-10	2.7834	0.0093506	0.0355375	-3.194	CCCCCC=CCC=CCC=CCC=CCCCC(=O)OC(CO)CO	C13856	5282280	C13 H24 N2 S	NA	0.687255	7.14286e-10	3.54053	0.00135281	0.00950302	-1.36857	CCCCCCCCCCCCCC=CC(C(CO)NC(=O)C=CCCCCCCCC)O	NA	71402511	C28 H58 N O7 P	PAF C-18	-0.315296	-3.57143e-11	-2.35387	0.0255388
C18 H37 N O	Amide C18	0.488797	-7.14286e-11	2.84864	0.0079769	0.0301089	-3.12237	CCCCCCCCCCCCCCCCCC(=N)O	C13846	31292	C13 H24 N4 O3 S3	NA	0.571703	-7.14286e-11	3.89044	0.000529323	0.00369555	-0.534418	CN(C)C(=O)CCCCCCCCC(=O)N(C)C	NA	166804	C21 H39 N O4	O-[(5Z)-tetradecenoyl]-L-carnitine	0.450376	4.05801e-18	2.78117	0.00940123	0.0355722	-3.19897	CC1(C(=O)N(C(=O)O1)C)C	C04515	5576	C13 H24 N3 O13 P3	NA	0.591334	3.57143e-10	3.53565	0.0013704	0.00960289	-1.3808	CN1CCC23CCCCC2C1Cc4c3cc(cc4)OC	C06947	3008	C12 H21 N3 O7 S2	NA	-0.509793	7.14286e-10	-2.35225	0.0256322
C18 H30 O7	19-hydroxy-2,3-dinor-6-oxoprostaglandin F1alpha	0.536766	-3.57143e-10	2.84685	0.00801191	0.0301671	-3.12643	CC(CCC[C@@H](/C=C/[C@H]1[C@@H](C[C@@H]([C@@H]1CC(=O)CCC(=O)O)O)O)O)O	NA	71581025	C13 H24 O3	12-Oxotridecanoic acid	0.627353	-3.57143e-10	3.88936	0.00053088	0.00369555	-0.537233	CCC1CCC(CC1)C2C(C(NC3N2CCS3)C)COCC.CC1CCC(O1)C2CCC(CC2C)NO.O.O.O	NA	162154705	C21 H41 N O	1-(14-methylhexadecanoyl)pyrrolidine	0.570001	-7.14286e-11	2.77309	0.00958718	0.0361033	-3.21698	CCCCC/C=C\C/C=C\C/C=C\C/C=C\CCCC(=O)O[C@H](CO)COP(=O)([O-])OCC[NH3+]	NA	53480936	C13 H24 N4 O3 S3	NA	0.748318	3.57143e-10	3.53301	0.00137998	0.00962278	-1.3874	NA	NA	NA	C17 H44 N9 O8 P	NA	0.517406	1.02844e-17	2.3496	0.0257854
C44 H64 N4	NA	0.427131	-1.51788e-18	2.84458	0.00805651	0.030261	-3.13157	CCCCCCC1=C2C=CC(=C(C3=CC=C(N3)C(=C4C=CC(=C(C5=CC=C1N5)CCCCCC)N4)CCCCCC)CCCCCC)N2	NA	90989558	C13 H24 O3	3748	0.580382	-4.2129e-18	3.88909	0.000531267	0.00369555	-0.537933	c1ccc(cc1)CC(C(=O)O)N	C00079	994	C21 H41 N O4	4149853	0.532315	3.57143e-11	2.77303	0.00958846	0.0361033	-3.2171	CCCCCCCCCCCCC/C=C/[C@H]([C@H](COP(=O)([O-])OCC[N+](C)(C)C)NC(=O)CC(CCCCCCCCCCC/C=C\CCCCCCCC)O)O	NA	53481791	C13 H24 O3	12-Oxotridecanoic acid	0.468784	7.14286e-10	3.53365	0.00137766	0.00962278	-1.38581	CCCCC/C=C\C/C=C\C/C=C\C/C=C\C/C=C\CCC(=O)OC[C@H](COP(=O)(O)OCCN)OC(=O)CCCCCCC/C=C\C/C=C\C/C=C\CC	NA	NA	C4 H7 N	3-Pyrroline	0.398895	-3.57143e-10	2.34157	0.0262537
C30 H48 N4 O4	NA	0.614312	7.14286e-10	2.83926	0.00816211	0.0305088	-3.14363	CC(C)C(CC(C)C(=O)O)N(C)C(=O)C(C(C)(C)C)NC(=O)C(C(C)(C)C1=CN(C2=CC=CC=C21)C)NC	NA	10940376	C13 H24 S2	NA	-0.688713	-3.57143e-10	-3.88503	0.000537136	0.00372728	-0.548465	CC(C)CCCOCCCCOCCNC(=O)CNS(=O)(=O)NC(=O)CCC(C)C	NA	160754017	C21 H41 N O5	3-hydroxytetradecanoylcarnitine	0.634467	1.07143e-09	2.76679	0.00973434	0.0365631	-3.23099	CCCC(C)(C)CCC(C)(C)CC(C(=O)NC(COC1C(C(C(C(O1)CO)O)O)O)C(C=CC(C)CC(C)(C)C)O)O	NA	146338113	C13 H24 O3	3748	0.810721	7.14286e-10	3.52982	0.00139168	0.00966268	-1.39539	CCCCCCC=CCCCCCCCCCCSCC1(CN(C1)C)CSCCCCCCCCCCC=CCCCCCC	NA	137473908	C11 H9 N O2	methyl isoquinoline-3-carboxylate	0.333812	7.14286e-11	2.34045	0.0263199
C49 H91 O4 P3	NA	0.436247	-2.72599e-18	2.83926	0.00816194	0.0305088	-3.14361	NA	NA	NA	C13 H25 N O	UNII:6S7S02945H	0.766488	7.14286e-10	3.88038	0.000543963	0.00375637	-0.560571	CONCCCCN(C(NN)SCCCCCC=CCCCCN)N=C	NA	89036322	C21 H42 N O6 P	NA	0.817437	-6.93889e-18	2.76428	0.00979363	0.0366963	-3.23657	CC(C)C(C)C1(CCC2(C3CCC4C(C(C(CC4(C3=CCC2(C1C(=O)O)C)C(C)O)OC)OCC5(CCSCC5)N)(C)C)C)C	NA	143941415	C13 H24 S2	NA	0.50961	-3.25261e-18	3.52961	0.00139248	0.00966268	-1.39594	COC(=O)/C=C/C(=O)OC	C00614	637568	C23 H32 N2 O4 S2	NA	0.364138	-3.57143e-10	2.33827	0.0264487
C15 H19 Cl N2 O8 S	NA	-0.52586	3.57143e-10	-2.82889	0.00837133	0.0309797	-3.16705	CS(=O)(=O)OC(CCl)C(C(=O)N)OC(=O)CNC(=O)OCC1=CC=CC=C1	NA	154477960	C13 H25 N O	UNII:6S7S02945H	1.06593	-1.98254e-18	3.88068	0.000543519	0.00375637	-0.559789	C1=CC=C2C(=C1)SC(=S)NS2(=O)=O	NA	152767219	C21 H42 N O7 P	(2R)-3-{[(2-Aminoethoxy)(hydroxy)phosphoryl]oxy}-2-hydroxypropyl (9Z)-9-hexadecenoate	-0.409999	3.90313e-18	-2.75899	0.00991943	0.0370775	-3.2483	CCC(CC(CC(C)(C)C(=O)NC[N+](C)(C)CC(C[N+](C)(C)C)O)CNC(C)(C)CS(=O)(=O)O)C(=O)N	NA	89429190	C13 H25 N O	UNII:6S7S02945H	0.94235	1.07143e-09	3.52312	0.00141659	0.00980609	-1.41219	NA	NA	NA	C6 H13 N O2	Isoleucine	0.412006	7.14286e-10	2.33703	0.0265223
C31 H52 N7 O3 P	NA	0.461268	-7.14286e-11	2.82937	0.00836146	0.0309797	-3.16596	NA	NA	NA	C13 H25 N O2 S	NA	0.732241	3.22163e-18	3.87732	0.000548492	0.0037785	-0.568519	CCc1cccc(c1NC2=NCCN2)CC	C11019	20864	C21 H43 N O2	NA	0.620749	7.14286e-11	2.74295	0.0103107	0.0383539	-3.28383	CCC(C)(C)C(=O)N.CCC(C)(C)C(=O)O.CCC(C)(C)C(=O)OC.CCC(C)(C)C(=O)OCCOC(=O)C(=C)C	NA	159675224	C13 H25 N O	UNII:6S7S02945H	0.568154	2.0445e-18	3.51873	0.00143311	0.00981305	-1.42317	CC1C(NC(=O)N1)CCCCCC(=O)O	C01909	643	C20 H18 Cl N O2	1-(4-chlorophenyl)-4-hydroxy-6-isopropyl-3-phenylpyridin-2(1H)-one	0.365317	7.14286e-10	2.3349	0.0266494
C37 H50 O6	egonol oleate	0.6466	3.57143e-10	2.83022	0.00834427	0.0309797	-3.16405	CCCCCCCC/C=C\CCCCCCCC(=O)OCCCc1cc2cc(oc2c(c1)OC)c3ccc4c(c3)OCO4	C10004	56659293	C13 H25 N O4	Hexanoylcarnitine	1.06105	-3.57143e-11	3.87422	0.000553112	0.00380115	-0.576558	CCCCCCCCCCCCCCCCCCN	C00836	NA	C21 H43 N O4	NA	0.61729	-8.67362e-18	2.74323	0.0103037	0.0383539	-3.2832	NA	NA	NA	C13 H25 N O2 S	NA	0.589838	7.14286e-10	3.51828	0.0014348	0.00981305	-1.42428	C1CC2=C(C3=C(C=CC=C3F)N=C2OC1)N	NA	612726	C32 H55 N5 O4	NA	0.523015	-8.46452e-18	2.33215	0.0268137
C38 H59 N5 S	NA	0.662074	3.57143e-11	2.82804	0.00838866	0.0309797	-3.16896	NA	NA	NA	C13 H25 N O4	L-Hexanoylcarnitine	0.592824	3.57143e-10	3.87243	0.0005558	0.00380607	-0.581204	C1C(C(C(C(N1CCCCCOCC2=CC=C(C=C2)C3=CC=C(C=C3)Cl)CO)O)O)O	NA	118719910	C21 H44 N O6 P	2-Aminoethyl (2R)-3-[(1Z)-1-hexadecen-1-yloxy]-2-hydroxypropyl hydrogen phosphate	0.520141	-7.575e-10	2.7187	0.01093	0.0405594	-3.33733	CC1=NC(=NC=C1)N	C02376	7939	C13 H25 N O4	Hexanoylcarnitine	0.658997	-6.16446e-18	3.51951	0.00143016	0.00981305	-1.42122	CC(C)CC(C(=O)NC(CCCN=C(N)N)C=O)NC(=O)C	NA	193721	C5 H4 O2	pyran-4-one	0.378415	3.57143e-10	2.33269	0.0267813
C9 H13 N3 O5	Cytidine	0.734828	-3.57143e-11	2.83065	0.00833546	0.0309797	-3.16308	C1=CN(C(=O)N=C1N)C2C(C(C(O2)CO)O)O	C00475	6175	C13 H25 N O5	Hydroxyhexanoycarnitine	-0.778246	-3.57143e-10	-3.87197	0.000556497	0.00380607	-0.582405	CC(=C)CC1CCC2(C1C3CCC4C5(CCC(C(C5CCC4(C3(CC2)C)C)(C)C)OC(=O)CC(C)(C)C(=O)O)C)NC(=O)OC(C)(C)C	NA	162076591	C21 H44 N O7 P	1-Palmitoyl-2-hydroxy-sn-glycero-3-PE	-0.785685	-3.57143e-11	-2.71431	0.0110455	0.0408898	-3.34697	CC(C)CCCC(C)C1CCC2=C(CCCC12C)CCCN(C)CC=C	C15760	72199012	C13 H25 N O4	L-Hexanoylcarnitine	0.748208	-3.57143e-10	3.52027	0.00142729	0.00981305	-1.41932	CC(C)CC(C(=O)NC(CCCN=C(N)N)C(=O)C1=NC=CS1)NC(=O)C	NA	127042544	C4 H7 N	3-Pyrroline	0.321677	-3.57143e-10	2.32985	0.0269524
C18 H35 N4 O11 P	NA	-0.498627	3.57143e-10	-2.82088	0.00853649	0.0314502	-3.18512	NA	NA	NA	C13 H25 N O5	Hydroxyhexanoycarnitine	0.625754	-1.81217e-18	3.86781	0.000562809	0.00384003	-0.593214	c1ccc2c(c1)nc(s2)S	C14437	697993	C21 H44 N O7 P	1-Palmitoyl-2-hydroxy-sn-glycero-3-PE	0.339898	1.04548e-18	2.71256	0.011092	0.0409634	-3.35082	CCCCCCCCCCCCCCCCCCOC[C@H](COP(=O)(O)OC[C@@H](C(=O)O)N)O	NA	NA	C13 H25 N O5	Hydroxyhexanoycarnitine	0.729727	3.57143e-10	3.52143	0.00142293	0.00981305	-1.41642	CCCCCN=C=S	C03145	69415	C21 H45 N	NA	0.579792	-7.14286e-10	2.32631	0.0271665
C3 H9 N2 O5 P	NA	0.423512	-3.57143e-10	2.81342	0.00869298	0.0319503	-3.20192	C(C(=O)O)N(CP(=O)(O)O)N	NA	44329294	C13 H25 N O5	Hydroxyhexanoycarnitine	0.619012	3.57143e-10	3.86378	0.000568973	0.0038636	-0.60365	CCC(CC)(CN)NS(=O)(=O)C1=CN(C=N1)CC(C)C.Cl	NA	119981387	C21 H45 N	NA	0.435381	1.42857e-10	2.7099	0.011163	0.0411269	-3.35666	CC(=O)NC1=CO[C@@H]([C@H]([C@@H]1O)O)CO	C00461	22842041	C13 H25 N O5	Hydroxyhexanoycarnitine	0.837335	-3.57143e-10	3.51693	0.00143994	0.00982465	-1.42767	NA	C08445	NA	C14 H35 N10 O9 P3 S2	NA	0.466213	-3.57143e-10	2.32392	0.0273119
C29 H51 N3 O6 S	NA	0.547173	-6.69108e-18	2.81181	0.00872723	0.0319998	-3.20555	CCC(CC)C(=O)NC(CC1CCCCC1)C(=O)SCCNC(=O)CCNC(=O)C2C(COC(O2)(C)C)(C)C	NA	162640660	C13 H25 N10 O13 P S	NA	1.12773	3.57143e-11	3.86458	0.000567749	0.0038636	-0.601588	CCCCCCCCCCCCCCCC[N+](C)(C)C	C11275	2681	C21 H45 N O2	NA	0.604981	1.07143e-10	2.70804	0.0112128	0.0412116	-3.36074	CC(C)C1=C(C(=CC=C1)C(C)C)NC(=O)NC2=NN(N=N2)CCCCCCCCCCCOC3CCCCO3	NA	10650167	C13 H25 N O5	Hydroxyhexanoycarnitine	0.667584	-3.57143e-10	3.51287	0.00145547	0.00990691	-1.43782	NA	NA	NA	C44 H63 N O6	NA	0.449022	-1.07143e-10	2.32163	0.0274521
C5 H7 N O	Cyanohydroxy butene	0.529165	7.14286e-11	2.80919	0.00878308	0.0321281	-3.21145	C=CC(CC#N)O	C01843	91586	C13 H25 N4 O17 P3	NA	0.665819	1.07143e-09	3.86285	0.00057041	0.00386416	-0.606068	CC(C)/C=C/CCCC/C(=N/Cc1ccc(c(c1)OC)O)/O	C06866	1548943	C21 H47 N9 O9	NA	-0.418061	-3.57143e-11	-2.70461	0.0113053	0.0414316	-3.36826	C(CC(=O)NC(CS(=O)(=O)O)C(=O)NCC(=O)O)C(C(=O)O)N	NA	444104	C13 H25 N10 O13 P S	NA	0.660009	7.14286e-10	3.50886	0.00147099	0.00995026	-1.44786	CCC=CCC=CCC=CCCCCCCCC(=O)OCC	C03242	5367460	C37 H80 N7 O6 P S	NA	0.332452	7.14286e-11	2.31883	0.0276244
C21 H38 O4	1-Linoleoyl glycerol	0.639412	3.57143e-11	2.80785	0.0088117	0.0321335	-3.21445	CCCCCC=CCC=CCCCCCCCC(=O)OCC(CO)O	C12280	5283469	C13 H25 N5 O2	[(2R,3S,6S)-3-amino-6-[2-[4-[(dimethylamino)methyl]-1-triazolyl]ethyl]-2-oxanyl]methanol	0.554011	-3.46945e-18	3.86094	0.000573365	0.00387497	-0.611017	Cc1c(c(cc(c1Cl)OC)O)C(=O)OC2CC3(C2=C(CC4C3CC(C4)(C)C)C=O)C	NA	NA	C21 H51 N6 O5 P	NA	-0.462842	3.57143e-11	-2.70383	0.0113264	0.0414316	-3.36997	CN1C2CCC1[C@@H]([C@H](C2)O)C(=O)O	C10858	91460	C13 H25 N4 O17 P3	NA	0.618804	1.07143e-09	3.50975	0.00146752	0.00995026	-1.44563	C(CCN)CC(C(=O)O)N	C16440	866	C6 H9 N O3	trimethadione	0.375602	4.05801e-18	2.31942	0.0275875
C26 H53 N8 O4 P	NA	0.656055	3.57143e-11	2.80717	0.00882628	0.0321335	-3.21598	NA	NA	NA	C13 H25 N5 O2	[(2R,3S,6S)-3-amino-6-[2-[4-[(dimethylamino)methyl]-1-triazolyl]ethyl]-2-oxanyl]methanol	0.644672	4.2129e-18	3.85518	0.000582377	0.00392657	-0.625959	NA	NA	NA	C21 H52 N9 O10 P	NA	0.599615	-2.41622e-18	2.69876	0.0114646	0.0417388	-3.38108	CCCCC1CN=C(N1CC2CCC(CC2)C)N	NA	145963370	C13 H25 N5 O2	[(2R,3S,6S)-3-amino-6-[2-[4-[(dimethylamino)methyl]-1-triazolyl]ethyl]-2-oxanyl]methanol	0.717962	1.86321e-10	3.50852	0.0014723	0.00995026	-1.44871	C1CCCN(CCC1)N=O	NA	30360	C12 H27 N O8	NA	0.481309	7.14286e-10	2.3166	0.0277618
C12 H27 N O8	NA	0.581517	7.14286e-10	2.79892	0.00900512	0.0327073	-3.23451	CCNCC.CC(=O)O.CC(=O)O.CC(=O)O.CC(=O)O	NA	161997590	C13 H25 N8 O4 P	NA	0.690973	7.14286e-11	3.84492	0.000598779	0.00402764	-0.652565	NA	NA	NA	C21 H52 N9 O9 P	NA	0.508811	-3.57143e-10	2.69925	0.0114512	0.0417388	-3.38001	C(C(COP(=O)(O)OCC(CO)O)O)O	C03274	439964	C13 H25 N5 O2	[(2R,3S,6S)-3-amino-6-[2-[4-[(dimethylamino)methyl]-1-triazolyl]ethyl]-2-oxanyl]methanol	0.668685	3.57143e-10	3.50538	0.00148456	0.0100094	-1.45656	CN(CC(=O)O)C(=N)NP(=O)(O)O	C02305	9548602	C14 H41 N10 O9 P	NA	0.374534	-7.14285e-12	2.31722	0.0277233
C39 H75 O7 P S	NA	0.817356	6.93889e-18	2.79548	0.00908053	0.0329036	-3.24222	NA	NA	NA	C13 H25 O10 P3 S4	NA	0.583383	3.57143e-10	3.8307	0.000622243	0.00417562	-0.689374	CCCCCCCCCCCCCCCC(=O)NCCO	D08328	4671	C21 H54 N9 O3 P	NA	-0.711237	2.52464e-18	-2.69738	0.0115027	0.0417786	-3.38411	CCCCCCCCCCCC(=O)NCCC[N+](C)(C)CC(=O)[O-]	NA	20280	C13 H25 N8 O4 P	NA	0.586376	1.42857e-10	3.50306	0.00149367	0.010047	-1.46234	C1CCN2C[C@@H]([C@H]([C@@H]2C1)O)O	C06751	442645	C42 H78 N O8 P	1-palmitoyl-2-[(9Z,12Z,15Z)-octadecatrienoyl]-sn-glycero-3-phosphocholine	-0.280085	-7.43453e-19	-2.31326	0.0279697
C18 H39 N O11	NA	0.625493	3.57143e-10	2.79334	0.00912787	0.0329975	-3.24702	NA	NA	NA	C13 H26 N2 O	NA	0.660314	-7.14286e-10	3.82925	0.000624687	0.00418218	-0.693127	CCCCCCCCCC(=O)NC(CCCCN)CN1CC(=O)N(C1=O)C2CCCCC2	NA	137643666	C21 H55 N10 O4 P S	NA	0.510768	3.57143e-10	2.69233	0.0116424	0.0421865	-3.39517	C1C=NNC(=N[N+](=O)[O-])C1N[N+](=O)[O-]	NA	135534583	C13 H25 O10 P3 S4	NA	0.656493	-1.07143e-10	3.49866	0.00151111	0.0101244	-1.47333	NA	NA	NA	C23 H56 N7 O6 P S	NA	-0.459773	7.14286e-11	-2.31136	0.0280883
C48 H86 N3 O7 P	NA	-0.497165	-3.57143e-10	-2.78393	0.00933866	0.0336804	-3.26809	NA	NA	NA	C13 H26 N4 O2 P2 S2	NA	0.697759	-3.90313e-18	3.824	0.00063362	0.00423205	-0.70672	CCCC1=NN(C(=N1)N)P(=O)(N(C)C)N(C)C	NA	3060555	C22 H22 N6 O	NA	0.841219	-3.57143e-10	2.68714	0.0117876	0.0425417	-3.40651	CC(C)(C)OC(=O)OC(=O)OC(=O)OC(C)(C)C	C04421	11780301	C13 H26 N2 O	NA	0.725541	-1.73472e-18	3.49837	0.00151227	0.0101244	-1.47405	c1ccc2c(c1)CCOC2=O	C10274	146694	C5 H17 N9 O8 P2 S	NA	0.359554	3.57143e-12	2.30908	0.0282311
C4 H7 N	3-Pyrroline	0.383784	-3.57143e-10	2.77968	0.00943529	0.0339494	-3.27759	C1C=CCN1	C00049	66059	C13 H27 Cl N4 O2 S	NA	1.14558	-1.07143e-10	3.81339	0.000652032	0.00434485	-0.734139	CCCCCCCCCCCCC(/C=C/[C@H]([C@H](CO)N)O)O	NA	12991068	C22 H23 [2]H5 N2 O2	Methoxyacetyl fentanyl-d5	0.55563	1.07143e-11	2.68685	0.0117957	0.0425417	-3.40713	NA	NA	NA	C13 H26 N4 O2 P2 S2	NA	0.598553	1.07143e-10	3.49386	0.00153036	0.0102215	-1.48531	c1ccc2c(c1)c(c[nH]2)CC(C(=O)O)O	C02043	92904	C22 H41 N O3 P2	NA	0.534371	-7.14286e-10	2.30624	0.0284103
C26 H18 N6 O16 P2 S	NA	0.530916	-2.47818e-19	2.77625	0.00951409	0.0340737	-3.28527	NA	NA	NA	C13 H27 N O3	NA	0.723601	2.97381e-18	3.80941	0.000659077	0.0043734	-0.744423	Cc1c(c(on1)C)NC(=O)Nc2ccc3c(c2)CC(=O)N(C[C@H]([C@@H](O3)CNC)C)[C@H](C)CO	NA	44202950	C22 H29 Cl O6	15-epi Cloprostenol	0.39565	-3.57143e-10	2.6856	0.0118309	0.042569	-3.40986	NA	NA	NA	C13 H27 Cl N4 O2 S	NA	0.68532	-2.97381e-18	3.48789	0.00155465	0.0103544	-1.5002	NA	NA	NA	C31 H65 N6 O P3	NA	0.596293	2.47818e-19	2.30752	0.0283292
C31 H59 N O9	NA	0.627851	7.14286e-11	2.77433	0.00955833	0.0340737	-3.28955	CCC(C)(C)C(=O)N.CCC(C)(C)C(=O)O.CCC(C)(C)C(=O)OC.CCC(C)(C)C(=O)OCCOC(=O)C(=C)C	NA	159675224	C13 H27 N O3	NA	0.694404	-7.14286e-11	3.80924	0.000659383	0.0043734	-0.744868	NA	NA	NA	C22 H29 N7 O15 P2	NA	0.561558	-3.57143e-12	2.67659	0.0120879	0.0431951	-3.42952	C1CC(NC1)C(=O)NC(CCC(=O)N)C(=O)N2CCCC2C(=O)O	NA	145457451	C13 H27 N O3	NA	0.577662	3.57143e-10	3.48646	0.00156051	0.0103544	-1.50376	CCCCCCCC/C=C\CCCCCCCC(=O)N[C@@H]([C@@H](C)O)C(=O)O	NA	52922063	C5 H11 N	2-Methylpyrrolidine	0.424053	4.90989e-18	2.30567	0.0284465
C44 H80 N O10 P	1-stearoyl-2-(8Z,11Z,14Z-icosatrienoyl)-sn-glycero-3-phosphoserine	0.507226	-3.62433e-18	2.77491	0.00954505	0.0340737	-3.28826	CCCCCCCCCCCCCCCCCC(=O)OC[C@H](COP(=O)(O)OC[C@@H](C(=O)O)N)OC(=O)CCCCCC/C=C\C/C=C\C/C=C\CCCCC	NA	52925994	C13 H27 N O3	NA	0.566623	-3.57143e-10	3.80758	0.000662348	0.00438287	-0.749161	c1cnc(=O)[nH]c1N	C00380	597	C22 H32 N3 O4 P S2	NA	0.708994	3.57143e-10	2.67731	0.0120672	0.0431951	-3.42795	NA	C01433	NA	C13 H27 N O3	NA	0.564033	-1.81217e-18	3.48631	0.00156114	0.0103544	-1.50414	c1ccc2c(c1)nc(s2)S	C14437	697993	C22 H46 N O7 P	L-alpha-lysophosphatidylcholine	-0.397629	-7.14286e-10	-2.30256	0.0286441
C48 H90 N O8 P	PC(22:0/18:3(9Z,12Z,15Z))	0.528661	-8.67362e-19	2.77532	0.00953536	0.0340737	-3.28733	CCCCCCCCCCCCCCCCCCCCCC(=O)OC[C@H](COP(=O)([O-])OCC[N+](C)(C)C)OC(=O)CCCCCCC/C=C\C/C=C\C/C=C\CC	NA	NA	C13 H28 Cl N3 O2 P2 S	NA	1.10867	3.57143e-10	3.78515	0.000703641	0.00464533	-0.80702	NA	NA	NA	C22 H34 O4	NP-005982	0.483202	-4.95635e-19	2.67656	0.012089	0.0431951	-3.4296	C1C=CC(=O)O1	C00106	NA	C13 H27 N O3	NA	0.772741	0	3.47994	0.00158754	0.0104899	-1.52	CCCCC(CC)CNC(=O)CC(C)OC(=O)CCC(=O)O	C12946	65780	C47 H86 N O10 P	O-[{(2R)-2-[(13Z,16Z)-13,16-Docosadienoyloxy]-3-[(9Z)-9-nonadecenoyloxy]propoxy}(hydroxy)phosphoryl]-L-serine	0.355465	-7.14286e-10	2.30272	0.0286338
C31 H65 N4 O3 P	NA	0.491615	1.11518e-18	2.77321	0.00958427	0.0340873	-3.29205	NA	NA	NA	C13 H28 N3 P	NA	0.656023	-3.57143e-10	3.77535	0.000722469	0.00475461	-0.832274	CC.CC.CCC=C.CCC1=C(C=CC(=N1)C(=C(CO)N(C)N)N)N2CCCCC2.C(=O)O	NA	162730287	C22 H35 N5 O	NA	0.599768	-8.46452e-18	2.6744	0.0121513	0.0433171	-3.4343	CC(C1=CC=C(C=C1)CCCCCCN)C(=O)NC(CO)C(=O)NC(CCCCN)C(=O)NCCC2CCCCC2	NA	469504	C13 H28 Cl N3 O2 P2 S	NA	-0.482195	1.45593e-18	-3.47961	0.00158894	0.0104899	-1.52083	NA	NA	NA	C10 H6 N8 O3	NA	0.455025	-2.1684e-18	2.29876	0.0288872
C14 H27 N3	NA	0.602566	3.57143e-11	2.76991	0.00966105	0.0342812	-3.2994	CCCCCCCCCCCCN1C=NC=N1	C17582	13020081	C13 H28 O7	3,6,9,12,15,18-Hexaoxanonadecan-1-ol	1.02807	3.57143e-11	3.77481	0.000723528	0.00475461	-0.833674	CC.CCCC.CC=C.CC(C)C(CC(C1=NC(=CS1)C(=O)NC(CC2=CC=CC=C2)C(=O)C(=O)NC)OC)N(C)C(=O)CNC(=O)C(C(C)C)NC	NA	145670273	C22 H36 O2	Arachidonic acid ethyl ester	0.435697	-7.14286e-11	2.67253	0.0122057	0.0434105	-3.43838	NA	NA	NA	C13 H28 N3 P	NA	0.99245	5.39003e-18	3.47599	0.00160416	0.010566	-1.52984	CCOc1ccc(cc1)NC(=O)N	C05636	9013	C25 H42 O4	(5R)-5-[(3R,5S,7S,8R,9S,10S,13R,14S,17R)-3,7-Dihydroxy-10,13-dimethylhexadecahydro-1H-cyclopenta[a]phenanthren-17-yl]hexanoic acid	0.503169	4.92538e-18	2.30048	0.0287765
C12 H22 N6 O12 P2	NA	0.472437	-7.14286e-10	2.76211	0.00984513	0.0345364	-3.31681	NA	NA	NA	C13 H29 N	NA	0.760045	7.14286e-10	3.77263	0.000727771	0.00476745	-0.839265	NA	NA	NA	C22 H36 O2	Arachidonic acid ethyl ester	0.638681	-5.94762e-18	2.67035	0.0122691	0.0435356	-3.44312	CC(C)C(O)ON1C(CC(CC1(C)C)OC(=O)CCCC(=O)OC2CC(N(C(C2)(C)C)OC(C(C)C)O)(C)C)(C)C	NA	160232987	C13 H28 O7	3,6,9,12,15,18-Hexaoxanonadecan-1-ol	0.600543	-3.57143e-10	3.47243	0.00161925	0.0106408	-1.5387	c1ccc2cc(ccc2c1)NC(=O)[C@H](CS)N	NA	188360	C47 H86 N O8 P	(23R)-29-Amino-26-hydroxy-26-oxido-20-oxo-21,25,27-trioxa-26lambda~5~-phosphanonacosan-23-yl (7Z,10Z,13Z,16Z)-7,10,13,16-docosatetraenoate	-0.402444	2.15292e-18	-2.29942	0.0288449
C20 H41 N7 S	NA	0.569448	-3.57143e-10	2.76416	0.00979649	0.0345364	-3.31224	CC(C)CN1C(=NN=C1SC)CCCNC(=NC)NCCN(C(C)C)C(C)C	C16562	111247949	C13 H29 N	NA	0.933138	-3.57143e-10	3.7721	0.000728825	0.00476745	-0.840649	NA	NA	NA	C22 H36 O2	Arachidonic acid ethyl ester	0.527251	-2.1684e-18	2.66364	0.0124667	0.0437666	-3.45772	C1=NC2=C(C(=O)N1)N=CN2N3C=NC4=C3NC(=O)NC4=O	NA	136027451	C13 H29 N	NA	0.591205	-3.57143e-11	3.4685	0.00163608	0.0107267	-1.54847	CCCCCC=CCC=CCC=CCC=CCCCC(=O)O	C00219	444899	C24 H5 N5 O9 P2 S2	NA	0.587168	1.07143e-10	2.29379	0.0292075
C21 H42 N O7 P	(2R)-3-{[(2-Aminoethoxy)(hydroxy)phosphoryl]oxy}-2-hydroxypropyl (9Z)-9-hexadecenoate	-0.475821	4.33681e-19	-2.76382	0.00980441	0.0345364	-3.31298	CCCCCC/C=C\CCCCCCCC(=O)OC[C@H](COP(=O)(O)OCCN)O	NA	NA	C13 H29 N O3	NA	0.766716	-4.55365e-18	3.77075	0.000731473	0.00477382	-0.844116	C=CCNC(=S)N1CCC(CC1)Cc2ccccc2	NA	NA	C22 H36 O2	Arachidonic acid ethyl ester	0.544296	3.57143e-11	2.66613	0.012393	0.0437666	-3.4523	CCC1=NCC(C2=C(N1)N(C=N2)C3CC(C(O3)CO)O)O	NA	73354404	C13 H29 N	NA	0.568512	-3.22163e-18	3.46303	0.0016598	0.0108157	-1.56208	C=CC(=O)N	C01659	NA	C27 H44	(5Z,7E)-9,10-Secocholesta-5,7,10-triene	0.372977	7.14286e-11	2.29423	0.0291795
C28 H67 N9 O9	NA	-0.473367	7.14286e-10	-2.76477	0.00978187	0.0345364	-3.31086	NA	NA	NA	C13 H31 P3	NA	0.728022	3.57143e-11	3.76128	0.000750359	0.0048859	-0.868487	COCCOCCOCCOCCOCCOCCO	C17973	90207	C22 H38 O2	Dihomo-γ-linolenic acid ethyl ester	0.608431	3.57143e-10	2.6662	0.0123909	0.0437666	-3.45214	NA	NA	NA	C13 H29 N O3	NA	0.622926	-4.95635e-19	3.46335	0.00165843	0.0108157	-1.5613	NA	NA	NA	C30 H66 N9 O7 P3	NA	0.712415	-7.14286e-10	2.29525	0.029113
C37 H75 N2 O6 P	N-myristoylsphingosine-1-phosphocholine	0.333278	3.57143e-10	2.76229	0.00984076	0.0345364	-3.3164	CCCCCCCCCCCCC/C=C/[C@H]([C@H](COP(=O)([O-])OCC[N+](C)(C)C)NC(=O)CCCCCCCCCCCCC)O	NA	11433862	C13 H32 Cl N9 O	NA	0.804596	-7.14286e-11	3.75849	0.000756015	0.00491151	-0.875665	C[C@]12CCCC([C@@H]1CC[C@@]3([C@@H]2CCO3)C)(C)C	C20128	NA	C22 H38 O2	Dihomo-γ-linolenic acid ethyl ester	0.543575	-4.83244e-18	2.66275	0.0124931	0.0437666	-3.45966	NA	NA	NA	C13 H31 P3	NA	0.550984	3.57143e-11	3.46275	0.00166104	0.0108157	-1.56278	c1c(nc[nH]1)CCN	C00388	774	C8 H13 N O5	2-Acetamidoglucal	0.367881	1.42857e-10	2.28976	0.0294698
C41 H83 N5 O6 P2	NA	0.376016	-3.57143e-11	2.75873	0.00992579	0.0347403	-3.32433	NA	NA	NA	C13 H38 N9 O4 P	NA	1.03588	3.57143e-10	3.75709	0.000758871	0.00491887	-0.87927	C1CCC2=C(C1)C=CC(=C2)C(=O)CCl	C19074	231507	C22 H38 O2	Dihomo-γ-linolenic acid ethyl ester	0.429016	-3.57143e-10	2.66238	0.0125041	0.0437666	-3.46046	C[n+]1cccc(c1)C(=O)[O-]	C01004	5570	C13 H32 Cl N9 O	NA	0.572752	-3.57143e-10	3.45919	0.00167665	0.0108679	-1.57163	NA	NA	NA	C8 H11 N O4	Eglumetad	0.373767	-3.57143e-12	2.28593	0.0297214
C38 H67 N O3 P2	NA	0.654985	3.57143e-10	2.74043	0.0103736	0.0362254	-3.36497	CCC(CC1=CC=CC=C1)N(CC)P(=O)(O)O.CC(C)CCCCCCCP(CCCCCCCC(C)C)C1=CC=CC=C1	NA	129048062	C13 H6 N9 O8 P3 S2	NA	0.694368	3.57143e-10	3.75092	0.000771556	0.00498974	-0.895113	CC1CCC2C1CN(CC2CO)C	C09989	120773	C22 H39 O6 P S2	NA	0.43259	-7.14286e-10	2.66236	0.0125047	0.0437666	-3.4605	C=C[C@@]1(CC(=CC1=O)NC=O)O	C00250	11355692	C13 H38 N9 O4 P	NA	0.776447	3.57143e-11	3.45919	0.00167667	0.0108679	-1.57163	NA	NA	NA	C7 H7 N O2	Trigonelline	0.367743	-3.57143e-10	2.28213	0.0299727
C2 H5 N8 O5 P S	NA	0.560697	-3.57143e-10	2.73643	0.0104738	0.0364925	-3.37382	NA	NA	NA	C13 H7 N2 O15 P3 S2	NA	0.648119	-3.57143e-10	3.74753	0.00077863	0.0050241	-0.903836	c1ccc2cc(ccc2c1)NC(=O)[C@H](CS)N	NA	188360	C22 H41 N O3 P2	NA	0.621224	3.57143e-11	2.65813	0.0126309	0.0440332	-3.46968	NA	NA	NA	C13 H6 N9 O8 P3 S2	NA	-1.15735	-1.07143e-09	-3.45457	0.00169714	0.0109756	-1.5831	NA	NA	NA	C4 H7 N O	2-Pyrrolidone	0.273933	7.14286e-10	2.27797	0.0302503
C21 H44 N O7 P	1-Palmitoyl-2-hydroxy-sn-glycero-3-PE	-0.392852	1.07143e-11	-2.73533	0.0105018	0.0365072	-3.37627	CCCCCCCCCCCCCCCC(=O)OC[C@H](COP(=O)([O-])OCC[NH3+])O	NA	89229	C13 H8 O	12-Tridecene-4,6,8,10-tetraynal	-1.25458	-1.07143e-09	-3.74479	0.000784381	0.00504978	-0.910867	NA	NA	NA	C22 H42 O4	Bis(2-ethylhexyl)adipate	0.8001	1.70375e-18	2.65789	0.0126381	0.0440332	-3.47019	CCCCCCCCCCCCCCCCCCCC(=O)N[C@@H](CO[C@H]1[C@@H]([C@H]([C@@H]([C@H](O1)CO)O)O)O)[C@@H](/C=C/CCCCCCCCCCCCC)O	NA	NA	C13 H7 N2 O15 P3 S2	NA	0.654548	-3.57143e-11	3.4532	0.00170328	0.0109904	-1.58652	CCC1C2CC(CN2C1=O)SCCN	NA	91826549	C12 H22 O11	D-(+)-Maltose	0.517845	-7.14286e-10	2.27403	0.0305149
C42 H65 N4 O2 P S	NA	0.742339	1.07143e-09	2.7343	0.0105276	0.0365148	-3.37854	NA	NA	NA	C13 H9 N O15 P2 S3	NA	0.680163	7.14286e-11	3.74326	0.000787616	0.00505919	-0.914799	CCCCCC=CCC=CCCCCCCCC(=O)OCC(CO)O	C12280	5283469	C22 H43 N O	Erucamide	0.464816	-3.57143e-11	2.64956	0.0128909	0.0448125	-3.48827	CC(C)(CO)C(C(=O)NCCC(=O)[O-])O.C[N+](C)(C)CCO	NA	21155878	C13 H8 O	12-Tridecene-4,6,8,10-tetraynal	0.644899	7.14286e-10	3.44187	0.00175471	0.0112207	-1.61462	CCCCN1C(=CC(NC1=S)(C)C)C	NA	3034503	C18 H39 N O11	NA	0.508857	3.57143e-10	2.27247	0.0306205
C18 H31 N S2	NA	0.488047	3.57143e-10	2.72727	0.0107072	0.0370541	-3.3941	CC(C)CSCCCCCC=CC1=NC(=CS1)C(C)(C)C	NA	155110036	C14 H10 Cl N3 O	2-[(5-chloro-3-pyridyl)oxy]-5-(1H-pyrrol-1-yl)pyridine	0.619449	-3.57143e-10	3.74122	0.000791935	0.0050755	-0.920025	NA	NA	NA	C22 H43 N O2	N-gondoylethanolamine	0.685802	-3.57143e-11	2.6418	0.0131303	0.045542	-3.50507	C1=CN(C(=O)N=C1N)C2C(C(C(O2)CO)O)O	C00475	6175	C13 H9 N O15 P2 S3	NA	0.867797	-3.57143e-10	3.44261	0.00175133	0.0112207	-1.6128	CCOC(=O)C(=C)C(C1=CC=CC=C1Cl)O	NA	11402215	C11 H21 N O4 P2 S2	NA	-0.786126	-7.14286e-10	-2.26749	0.030959
C23 H44 N O7 P	1-linoleoyl-sn-glycero-3-phosphoethanolamine	0.638198	1.92059e-18	2.72155	0.0108552	0.0374822	-3.40673	CCCCC/C=C\C/C=C\CCCCCCCC(=O)OC[C@H](COP(=O)(O)OCCN)O	NA	52925130	C14 H10 N2 S2	NA	-0.761442	-8.05407e-19	-3.73739	0.000800147	0.00511664	-0.929881	NA	NA	NA	C22 H43 N3 O5 S	NA	0.876614	-7.14286e-11	2.63961	0.0131986	0.0456002	-3.5098	C[C@]1(C[C@@H](C)CC=C[C@H]2[C@H](O)C(=C)[C@@H](C)[C@H]3[C@H](CC4C=CC=CC=4)NC(=O)[C@@]23[C@@H](C=C1)OC(C)=O)OC |t:6,32|	NA	NA	C14 H10 Cl N3 O	2-[(5-chloro-3-pyridyl)oxy]-5-(1H-pyrrol-1-yl)pyridine	0.771329	7.14286e-11	3.44307	0.00174919	0.0112207	-1.61164	NA	NA	NA	C19 H52 N9 O6 P3	NA	0.548294	3.57143e-10	2.26788	0.030932
C20 H43 N	NA	0.603882	-3.57143e-11	2.71765	0.0109575	0.0376663	-3.41535	CCCCCCCCCCCCCCCCCCN(C)C	NA	15365	C14 H10 N4 O	8-phenyl-4,5-dihydro[1,2,5]oxadiazolo[3,4-f]cinnoline	1.03388	-7.14286e-10	3.73201	0.000811786	0.00517609	-0.943677	NA	NA	NA	C22 H43 N5 O9 S	NA	0.470705	1.07143e-09	2.63936	0.0132063	0.0456002	-3.51033	NA	NA	NA	C14 H10 N2 S2	NA	0.867797	-3.57143e-10	3.44261	0.00175133	0.0112207	-1.6128	C(COP(=O)(O)OCCOCCO)CCl	NA	154120553	C6 H12 N P S	NA	0.29288	3.57143e-12	2.2682	0.0309105
C40 H72 N2 O7 P2 S	NA	0.685546	7.14286e-10	2.71779	0.0109539	0.0376663	-3.41505	NA	NA	NA	C14 H11 N3 O2	2-(2,3-Dihydro-1,4-benzodioxin-6-yl)imidazo[1,2-a]pyrimidine	0.623552	1.67277e-18	3.73059	0.00081489	0.00517609	-0.947322	C1=CC(=CC=C1CC(CO)NCCCCCCCCCCCCCCCO)O	NA	76285447	C22 H44 N7 O5 P	NA	0.528767	-3.57143e-11	2.63792	0.0132513	0.0456534	-3.51344	CCCCC(O)CC(=O)N[C@H]1CCOC1=O	NA	NA	C14 H10 N4 O	8-phenyl-4,5-dihydro[1,2,5]oxadiazolo[3,4-f]cinnoline	0.665543	-4.02704e-19	3.43915	0.00176729	0.0112759	-1.62137	C/C=C/C(=O)O[C@@H](CC(=O)[O-])C[N+](C)(C)C	NA	53481615	C43 H91 N7 P2 S	NA	0.725903	1.07143e-10	2.2634	0.0312396
C27 H55 N O2	NA	-0.720769	-3.46945e-18	-2.71255	0.0110924	0.0378867	-3.4266	CCCCCCCCCCCC[N+](C)(CCCCCCCCCCCC)CC(=O)[O-]	NA	90696	C14 H11 N3 O2	2-(2,3-Dihydro-1,4-benzodioxin-6-yl)imidazo[1,2-a]pyrimidine	0.681244	7.14286e-10	3.73116	0.000813645	0.00517609	-0.945862	CNC(=O)NC1CCCCC1	C18923	308344	C22 H45 N O2	Arachidoyl Ethanolamide	0.653639	-7.14286e-10	2.63437	0.0133632	0.0459361	-3.52111	NA	NA	NA	C14 H11 N3 O2	2-(2,3-Dihydro-1,4-benzodioxin-6-yl)imidazo[1,2-a]pyrimidine	0.915204	-9.60293e-18	3.43736	0.00177565	0.0113039	-1.62582	CC(=C)C(=O)NCCCN(C)C	NA	78882	C26 H50 N O7 P	1-Linoleoyl-2-Hydroxy-sn-glycero-3-PC	0.253441	-7.14286e-11	2.26012	0.0314662
C27 H61 N5 O4 P2	NA	-0.338121	-1.07143e-09	-2.71243	0.0110954	0.0378867	-3.42685	CC(C)N(C(C)C)P(C)OCCC#N.CC(C)N(C(C)C)P(N(C(C)C)C(C)C)OCCC#N.CO.CO	NA	159229888	C14 H12 N2 O3 S2	NA	0.548771	7.14286e-10	3.7211	0.000835919	0.00529787	-0.971657	CN1[C@@H]2CC[C@H](O[C@@H]2COC3=C(C1=O)C=C(C=C3)NC(=O)C4CCOCC4)CC(=O)NCC5CCCCC5 CN1[C@@H]2CC[C@H](O[C@@H]2COc3ccc(cc3C1=O)NC(=O)C4CCOCC4)CC(=O)NCC5CCCCC5	NA	54654520	C22 H45 N O4	NA	0.455237	1.23909e-18	2.63154	0.0134532	0.0461422	-3.52723	C.CC.CCC.CCCCC.CC=C(C=C(C)C(=C)C)C1=C(C=CC(=C1)CNC2CC2)C.CC=O.CC(C)(C)CO	NA	155700153	C14 H11 N3 O2	2-(2,3-Dihydro-1,4-benzodioxin-6-yl)imidazo[1,2-a]pyrimidine	0.59481	-3.57143e-11	3.43474	0.00178787	0.0113564	-1.6323	C=CCCN	C12244	443732	C40 H82 N8 O10 P2	NA	0.659797	1.33202e-18	2.26008	0.0314695
C6 H11 N O4	2-Aminoadipic acid	0.520809	-2.41622e-18	2.71427	0.0110466	0.0378867	-3.4228	C(CC(C(=O)O)N)CC(=O)O	C00956	469	C14 H12 O3	Oxybenzone	0.547012	-3.57143e-11	3.71508	0.00084952	0.00537213	-0.987069	CCCCCCCCCCCCCCCCCCCC(=O)N[C@@H](CO)[C@@H](/C=C/C=C/CCCCCCC)O	NA	NA	C22 H45 N O8	NA	0.625595	3.57143e-11	2.62458	0.0136765	0.046804	-3.54223	CCCCCC=CCC=CCC=CCC=CCCCC(=O)OCC	C15373	5367369	C14 H12 N2 O3 S2	NA	1.14326	1.07143e-08	3.43366	0.00179297	0.0113628	-1.63499	C([C@@H](COP(=O)(O)O)O)O	C00093	754	C14 H19 N O4	Z-Leu-OH	0.397175	1.07143e-10	2.25898	0.0315454
C21 H42 N O6 P	NA	-0.416992	7.14286e-11	-2.70794	0.0112156	0.0380442	-3.43675	CCCCCCCCC=CCCCCCCCC(=O)NC(CO)COP(=O)(O)O	NA	58787991	C14 H14	[14]annulene	0.617649	-3.65531e-18	3.71093	0.000859035	0.00542028	-0.997703	C1=CNC(=S)N1.P	NA	161584316	C22 H46 N O7 P	L-alpha-lysophosphatidylcholine	0.557184	5.87018e-18	2.62105	0.0137908	0.0470381	-3.54982	NA	NA	NA	C14 H12 O3	Oxybenzone	-0.675523	-7.14286e-10	-3.43283	0.00179685	0.0113628	-1.63703	NA	NA	NA	C46 H82 N2 O6 P2 S	NA	0.690737	-3.57143e-10	2.25642	0.0317238
C27 H47 N3 O5	NA	0.492082	-7.43453e-19	2.70809	0.0112114	0.0380442	-3.43641	CCCCNC(=O)C(C)CC(C(CC(CNC(=O)C1=CC(=CC=C1)OCCCOC)C(C)C)N)O	NA	19039521	C14 H14 N7 P	NA	0.703007	-3.57143e-11	3.70885	0.000863825	0.00543847	-1.00301	CCC1C2CC(CN2C1=O)SCCN	NA	91826549	C22 H46 N O7 P	L-alpha-lysophosphatidylcholine	-0.403063	-2.60209e-18	-2.62059	0.013806	0.0470381	-3.55082	NA	NA	NA	C14 H14	[14]annulene	0.443858	-3.57143e-10	3.42845	0.00181762	0.011464	-1.64788	CCCCCCCCCCCCCCC[C@H]([C@H](CO)NC(=O)C)O	NA	6610273	C33 H73 N8 O4 P	NA	0.374703	-7.14286e-11	2.24757	0.0323476
C29 H53 N O8	NA	0.603877	7.14286e-10	2.70916	0.0111827	0.0380442	-3.43405	CCCCCCCCCCCCCCCCCCOC(=O)NC(CCC(=O)O)(CCC(=O)O)CCC(=O)O	NA	44572432	C14 H14 N8 O4 P2	NA	0.639896	-7.14286e-10	3.70774	0.000866399	0.00544267	-1.00585	CCCCCCCCC/C=C/[C@@H](O)[C@H](CO)NC(=O)C(O)CCCCCCCC/C=C\CCCCCCCC	NA	NA	C22 H46 N9 P	NA	0.557542	7.14286e-11	2.61859	0.0138714	0.0470527	-3.55513	NA	NA	NA	C14 H14 N7 P	NA	0.477189	2.10645e-18	3.42776	0.00182089	0.011464	-1.64958	C[N+](C)(C)CC(=O)[O-]	C00719	247	C41 H12 N5 O8 P3	NA	0.426945	3.57143e-10	2.24375	0.0326202
C6 H11 N4 O3 P S	NA	0.589621	9.91271e-19	2.70678	0.0112467	0.0380658	-3.43929	C1=CNN=C1.C1=C(NN=C1)P(=O)(O)O.S	NA	68545453	C14 H15 N3 S	N'-(4,5-dihydronaphtho[1,2-d][1,3]thiazol-2-yl)-N,N-dimethyliminoformamide	0.809615	-1.07143e-09	3.70573	0.0008711	0.00545572	-1.01102	CCCP(=O)(CCC)C1CCCCC1	NA	99406	C22 H47 N	MFCD00026548	0.744268	-3.57143e-10	2.61933	0.0138469	0.0470527	-3.55352	CCCCCCCCCCCCC/C=C/[C@H]([C@H](CO[C@H]1[C@@H]([C@H]([C@H]([C@H](O1)CO)O)O)O)NC(=O)CCCCCCCCCCCCC/C=C\CCCCCCCC)O	NA	10865704	C14 H14 N8 O4 P2	NA	0.630015	-4.17418e-18	3.42218	0.00184773	0.0116073	-1.66339	CC.CC1=CC(=O)NC(=N1)NC(=O)NCCCCNC(=O)CCCSC(=N)N	NA	144503352	C35 H79 N7 O2 P2	NA	0.527829	3.57143e-10	2.24241	0.0327167
C34 H29 N8 O11 P3	NA	0.423236	-7.14286e-10	2.70156	0.0113881	0.0383758	-3.45077	NA	NA	NA	C14 H15 N4 O P S	NA	0.631851	-3.57143e-12	3.70521	0.000872303	0.00545572	-1.01234	C[NH+](C)C(=NC(=N)N)N.C1C(=NC(=N)S1)[O-]	NA	160358531	C22 H47 N O2	NA	0.488615	-7.14286e-11	2.61643	0.0139423	0.0470926	-3.55977	NA	NA	NA	C14 H15 N3 S	N'-(4,5-dihydronaphtho[1,2-d][1,3]thiazol-2-yl)-N,N-dimethyliminoformamide	0.694359	-4.55365e-18	3.41489	0.00188335	0.0117543	-1.68141	C=CCNC(=S)N1CCC(CC1)Cc2ccccc2	NA	NA	C18 H23 N9 O10 P2	NA	0.555997	3.57143e-10	2.23723	0.0330905
C38 H77 N5 O9 P2	NA	0.505744	3.57143e-10	2.7016	0.011387	0.0383758	-3.45068	NA	NA	NA	C14 H16 Cl N O2	NA	0.632626	1.98254e-18	3.69161	0.00090467	0.00564578	-1.04711	NA	NA	NA	C22 H47 N3 O6 S	NA	0.50914	-6.69108e-18	2.61637	0.0139443	0.0470926	-3.5599	CCC(CC)C(=O)NC(CC1CCCCC1)C(=O)SCCNC(=O)CCNC(=O)C2C(COC(O2)(C)C)(C)C	NA	162640660	C14 H15 N4 O P S	NA	0.595264	2.23036e-18	3.41487	0.00188349	0.0117543	-1.68148	CC(C)(C)NCC(COc1cccc2c1C[C@@H]([C@@H](C2)O)O)O	D00432	39147	C37 H73 N O13 P2	NA	0.699349	-3.57143e-10	2.23798	0.0330366
C20 H43 N O12	NA	0.572949	3.57143e-10	2.69896	0.0114593	0.0384472	-3.45649	C(COCCOCCOCCOCC(NC(COCCOCCOCCOCCO)O)O)O	NA	54233808	C14 H16 N2 O S2	1-[(1,3-benzothiazol-2-ylthio)methyl]-2-azepanone	0.958622	-6.19544e-18	3.68225	0.000927631	0.00577643	-1.07102	c1ccc2c(c1)c(cc(=O)o2)O	C20414	54682930	C22 H51 N5 O6 P2	NA	0.635168	5.42101e-19	2.61168	0.0140994	0.0475121	-3.56998	CC(C)(C)NP(=O)(C)NC(C)(C)C	NA	12688741	C14 H16 Cl N O2	NA	0.55291	3.57143e-11	3.41631	0.00187638	0.0117543	-1.67791	C=CN1CCCC1=O	C04294	6917	C5 H7 N O2	MA4000000	0.354211	7.14286e-11	2.23721	0.0330922
C33 H63 N O2	NA	0.467916	7.14285e-12	2.69915	0.0114539	0.0384472	-3.45607	CCCCCCCCCCCCCCCCCC(=O)CC1CC(CN(C1=O)CCCCCCCC)C	NA	160544836	C14 H16 N2 O2	Cyclo(phenylalanyl-prolyl)	0.656065	1.07143e-09	3.6798	0.00093375	0.00580187	-1.0773	CN1CC2CN(CC2C1)C.CN1CC2CC1CN2C.COC1CN2CCC1CC2	NA	159367090	C22 H53 N6 O P	NA	0.540692	7.14286e-10	2.61002	0.0141545	0.0475936	-3.57353	C(C(=O)S)N	NA	522597	C14 H16 N2 O S2	1-[(1,3-benzothiazol-2-ylthio)methyl]-2-azepanone	0.732454	0	3.41202	0.00189759	0.0118164	-1.68852	CCCCCCCCOC(=O)OC(C(C)C)OP(=O)(N=C(N)N(C)CC(=O)OCC)OC(C(C)C)OC(=O)OCCCCCCCC	NA	154433205	C10 H6 N2 O8	NA	0.489851	2.40073e-18	2.23599	0.0331811
C22 H22 N6 O	NA	0.435833	-7.14286e-11	2.6927	0.011632	0.0386678	-3.47023	CC1CC(=O)NC2=CC=CC(=C2N1)C3=CC4=C(C=C3)N(N=C4C5=CN(N=C5)C)C	NA	121271792	C14 H16 N2 O2 S	N-Hexahydro[1,3]thiazolo[3,4-a]pyridin-3-ylidene-1,3-benzodioxol-5-amine	0.680496	1.05322e-18	3.67625	0.000942638	0.00584436	-1.08633	CCC(C)c1cnc(c(=O)n1O)CC(C)C	C07558	10272	C22 H55 N10 O9 P	NA	0.523675	-3.57143e-10	2.60739	0.0142426	0.0477857	-3.57918	NA	NA	NA	C14 H16 N2 O2	Cyclo(phenylalanyl-prolyl)	0.765856	9.91271e-19	3.40251	0.0019454	0.0120878	-1.712	NA	NA	NA	C12 H12 Cl N	NA	0.490211	-3.57143e-10	2.23068	0.0335696
C4 H5 N3 O	Cytosine	0.510506	-2.72599e-18	2.69186	0.0116555	0.0386678	-3.47208	C1=C(NC(=O)N=C1)N	C00380	597	C14 H17 N O	1-(1,3,3-Trimethyl-2,3-dihydro-1H-indol-2-yliden)acetone	0.62763	7.14286e-10	3.66551	0.00097012	0.00600069	-1.11374	S(/C1=N/CC3(S1)c2ccccc2N(OC)C3OC)C	NA	NA	C22 H56 N9 O5 P	NA	-0.869588	-8.98339e-19	-2.5932	0.0147263	0.0491941	-3.60957	CC(C)C1=CCC2=CC=CC=C21.CC(C)NC1CC=CC=C1P(=O)(C)C	NA	161329533	C14 H16 N2 O2 S	N-Hexahydro[1,3]thiazolo[3,4-a]pyridin-3-ylidene-1,3-benzodioxol-5-amine	0.461888	3.57143e-11	3.39928	0.00196189	0.0121637	-1.71996	C1=NC2=NC=NC(=C2N1)N	C00147	190	C23 H33 N9 O3	NA	0.419073	1.07143e-09	2.23041	0.0335893
C43 H87 N2 O6 P	C20 Sphingomyelin (d18:1/20:0)	0.327381	0	2.69422	0.0115899	0.0386678	-3.4669	CCCCCCCCCCCCCCCCCCCC(=O)N[C@@H](COP(=O)([O-])OCC[N+](C)(C)C)[C@@H](/C=C/CCCCCCCCCCCCC)O	NA	NA	C14 H17 N O	1-(1,3,3-Trimethyl-2,3-dihydro-1H-indol-2-yliden)acetone	0.584461	1.85863e-19	3.66395	0.000974166	0.00600069	-1.11771	CCCCCCCCCCCCN1CCCC1=O	NA	62459	C23 H25 N8 O17 P	NA	0.42138	6.19544e-18	2.5935	0.014716	0.0491941	-3.60893	C[C@H](Cc1cnc[nH]1)N	C00860	NA	C14 H17 N O	1-(1,3,3-Trimethyl-2,3-dihydro-1H-indol-2-yliden)acetone	0.549458	3.57143e-10	3.39342	0.0019922	0.0123014	-1.73442	CCOC(=O)C1C(C2=C(CS1)C=CO2)P(=O)(OCC)OCC	NA	156598513	C29 H3 N3 O12 P2	NA	0.439693	-7.14286e-10	2.22972	0.0336402
C5 H13 N O2	506020	0.523629	1.42857e-09	2.69161	0.0116623	0.0386678	-3.47262	CN(C)C(OC)OC	NA	NA	C14 H17 N O S2	NA	0.489888	-3.57143e-11	3.66456	0.00097258	0.00600069	-1.11616	C1C=CCN1	C00049	66059	C23 H27 N9 O3 S2	NA	0.512949	-3.57143e-10	2.59014	0.0148325	0.0494416	-3.6161	CCc1c2c(c(c(=S)[nH]1)C#N)CCCC2	C18969	NA	C14 H17 N O	1-(1,3,3-Trimethyl-2,3-dihydro-1H-indol-2-yliden)acetone	0.670002	-3.57143e-10	3.39332	0.00199273	0.0123014	-1.73467	NA	NA	NA	C4 H9 N3 O2	Creatine	0.277694	-3.57143e-11	2.23011	0.0336109
C5 H9 N5 O5	NA	-0.588028	-2.97381e-18	-2.69113	0.0116757	0.0386678	-3.47367	CC(=O)N1CN(CN(C1)[N+](=O)[O-])[N+](=O)[O-]	NA	26523	C14 H17 N O2	2-benzyl-6-hydroxy-2-azabicyclo[2.2.2]octan-3-one	0.731597	3.57143e-11	3.66173	0.000979954	0.00602334	-1.12336	CCCCCCCCCCCCCCCCCCCCCCCC(C(=O)N[C@@H](COP(=O)([O-])OCC[N+](C)(C)C)[C@@H](/C=C/CCCCCCCCCC(C)C)O)O	NA	70679112	C23 H29 N9 O16 P2	NA	0.417575	-7.14285e-12	2.58352	0.0150651	0.0501087	-3.63025	NA	NA	NA	C14 H17 N O S2	NA	0.770129	3.57143e-10	3.38665	0.00202777	0.0124907	-1.75111	C[C@@H]([C@]1(CC[C@@H]2[C@@]1(CC[C@H]3[C@H]2CC[C@H]4[C@@]3(CC[C@H](C4)O)C)C)O)O	C14680	101967	C6 H6 N2 O2	4-Nitroaniline	0.513244	3.57143e-10	2.23107	0.0335403
C6 H13 N O2	Isoleucine	0.535211	1.42495e-18	2.69166	0.011661	0.0386678	-3.47252	CC[C@@H](C)[C@@H](C(=O)O)N	C00407	6306	C14 H18	5-Ethyl-3,8-dimethyl-1,7-dihydroazulene	0.607294	-3.57143e-10	3.6513	0.00100765	0.00618022	-1.14993	NA	NA	NA	C23 H32 N2 O4 S2	NA	0.539817	7.14286e-11	2.58005	0.0151882	0.0504091	-3.63764	CCCCC(=O)N	C01842	NA	C14 H17 N O2	2-benzyl-6-hydroxy-2-azabicyclo[2.2.2]octan-3-one	0.85163	3.57143e-10	3.38582	0.00203216	0.0124907	-1.75315	CCCCCCCCCCCCCC[C@H]([C@H](CO)N)O	NA	73193342	C48 H73 N7 O3	NA	0.393507	3.57143e-10	2.22807	0.0337618
C29 H3 N3 O12 P2	NA	0.528634	-7.14286e-10	2.68074	0.011969	0.0395542	-3.49644	NA	NA	NA	C14 H18 Cl N O2	NA	0.592757	3.57143e-11	3.64962	0.00101217	0.0061814	-1.1542	NA	NA	NA	C23 H32 N4 O5	N-[(5S,6R,9R)-8-ethyl-5-methoxy-3,6,9-trimethyl-2-oxo-11-oxa-3,8-diazabicyclo[10.4.0]hexadeca-1(12),13,15-trien-14-yl]-5-isoxazolecarboxamide	0.490295	-8.67362e-19	2.57391	0.0154082	0.0510293	-3.65071	CCCCCCCCCCCCCCCCCCCCCC(=O)OC[C@H](COP(=O)([O-])OCC[N+](C)(C)C)OC(=O)CCCCCCC/C=C\C/C=C\C/C=C\CC	NA	NA	C14 H18	5-Ethyl-3,8-dimethyl-1,7-dihydroazulene	0.559256	3.57143e-10	3.38321	0.00204607	0.0125223	-1.75958	CC(C)NCC1(CC1CO)N.CC(C)NCC1(CC1COCC2=CC=CC=C2)N	NA	162010407	C12 H13 N3 O5	farylhydrazone A	-0.522247	3.57143e-11	-2.22104	0.0342849
C11 H19 N3 O6	ophthalmic acid	0.524305	3.57143e-10	2.6747	0.0121425	0.0400418	-3.50964	CC[C@@H](C(=O)NCC(=O)O)NC(=O)CC[C@@H](C(=O)O)N	C04544	7018721	C14 H18 N2 O2	NP-008521	1.24175	1.17094e-17	3.64979	0.00101173	0.0061814	-1.15378	CCCCCCCCCCCN	NA	81742	C23 H33 N9 O3	NA	0.484006	-1.07143e-09	2.57247	0.0154604	0.0510924	-3.65378	Cc1cccc(c1NC2=NCCCS2)C	D08683	5707	C14 H18 Cl N O2	NA	0.683519	3.392e-18	3.384	0.00204182	0.0125223	-1.75762	CCCCCCCCCCCCC(C(=O)NC(CO)C(C=CCCC=C(C)CCCCCCCCC)O)O	NA	11060562	C52 H73 N2 O2 P	NA	0.769557	3.57143e-10	2.22113	0.034278
C13 H23 N4 O8 P S	NA	0.770773	1.13067e-18	2.66501	0.0124261	0.0408892	-3.5308	NA	NA	NA	C14 H18 N2 O5	Methyl alpha-aspartylphenylalaninate	0.621975	-7.14286e-11	3.64631	0.00102117	0.0062098	-1.16264	CCCCCCCCCCCCCCCCCCNS(=O)(=O)C	NA	58859552	C23 H34 N O P	NA	0.647184	3.57143e-10	2.57051	0.0155315	0.0511211	-3.65795	NA	NA	NA	C14 H18 N2 O2	NP-008521	0.731412	-7.14286e-10	3.38064	0.00205983	0.0125795	-1.7659	CC1CCCCC1N=C2NC(CS2)(C)C	C04079	135439906	C42 H65 N4 O2 P S	NA	0.601083	1.07143e-09	2.21401	0.0348155
C22 H38 O2	Dihomo-γ-linolenic acid ethyl ester	0.380001	3.57143e-11	2.66365	0.0124663	0.040934	-3.53376	NA	C16534	NA	C14 H18 N8 O4 S2	NA	-0.492172	-1.66502e-18	-3.64631	0.00102118	0.0062098	-1.16264	CC1(CC(=O)N(C(=N1)N)C)C2=CC=CC(=C2)C3=CC(=CC=C3)OC.CN1C(NC(C1=O)(CCC2CCCCC2)CC3CCCC(C3)NCC4CC4)N	NA	159872203	C23 H37 Cl N2 S2	NA	0.420281	-3.57143e-12	2.5704	0.0155355	0.0511211	-3.65818	C1C[C@]([C@H]2[C@@H]1[C@@H]2C(=O)O)(C(=O)O)N	NA	213056	C14 H18 N2 O5	Methyl alpha-aspartylphenylalaninate	0.674745	1.48691e-18	3.37666	0.00208135	0.0126838	-1.7757	CC(C)N(C(C)C)SC1=NC2=CC=CC=C2S1.C1=CSC=N1	NA	161609826	C31 H59 N O9	NA	0.499932	7.14286e-11	2.20909	0.0351912
C47 H93 N2 O7 P	N-[(15Z)-3-hydroxytetracos-15-enoyl]sphingosine-1-phosphocholine	0.511142	3.57143e-11	2.66273	0.0124936	0.0409365	-3.53577	CCCCCCCCCCCCC/C=C/[C@H]([C@H](COP(=O)([O-])OCC[N+](C)(C)C)NC(=O)CC(CCCCCCCCCCC/C=C\CCCCCCCC)O)O	NA	53481791	C14 H18 O	Oxirane, 2-(6-heptenyl)-3-(2,4-pentadiynyl)-	0.779465	-3.57143e-10	3.64352	0.00102879	0.0062428	-1.16973	C(CSCC(C(=O)O)N)C(C(=O)O)N	C02291	439258	C23 H38 N7 O17 P3 S	Acetyl-CoA	0.479985	3.57143e-10	2.5612	0.0158736	0.0521221	-3.67772	CCCCCCCCCCCCCCCCCCCCCCCC(=O)OC(CC(=O)[O-])C[N+](C)(C)C	NA	145720495	C14 H18 N8 O4 S2	NA	0.613835	3.57143e-11	3.36694	0.00213479	0.0129817	-1.79959	NA	C06537	NA	C37 H81 N5 O7 P2	NA	-0.215448	-3.57142e-12	-2.20113	0.0358063
C11 H31 N6 O4 P	NA	-0.535241	3.57143e-10	-2.66143	0.0125325	0.0409767	-3.53861	NA	NA	NA	C14 H19 N O4	Z-Leu-OH	0.593541	2.66404e-18	3.64062	0.00103679	0.00627794	-1.1771	NA	NA	NA	C23 H38 O4	2-Arachidonoyl glycerol	0.611536	-4.95635e-18	2.56002	0.0159173	0.0521546	-3.68022	CS(=O)(=O)O.CS(=O)(=O)O.C1C2CC3CC1CC(C2)(C3)PC45CC6CC(C4)CC(C6)C5	NA	162329348	C14 H18 O	Oxirane, 2-(6-heptenyl)-3-(2,4-pentadiynyl)-	0.763646	-1.07143e-10	3.36477	0.00214688	0.0130275	-1.80491	CCCCCCCCCC(=O)CCCCCCCCC(=O)O	C00195	5312916	C22 H29 Cl O6	15-epi Cloprostenol	0.398935	-7.14286e-10	2.19952	0.035932
C20 H49 N7 O5 S	NA	0.55497	-3.57143e-10	2.65888	0.0126087	0.0411384	-3.54417	NA	NA	NA	C14 H19 N3 O2 S	4-Methyl-N-[(2-pentanoylhydrazino)carbonothioyl]benzamide	0.975795	-1.07143e-10	3.63629	0.00104884	0.00633746	-1.18811	CCCN(CCC)C1CCC2=C(C1)C(=CC=C2)C#N	C03292	10060986	C23 H38 O4	2-Arachidonoyl glycerol	-0.671614	3.90313e-18	-2.55287	0.0161857	0.0529213	-3.69539	NA	NA	NA	C14 H19 N O4	Z-Leu-OH	0.559191	-3.57143e-10	3.36209	0.00216196	0.0130767	-1.81151	NA	NA	NA	C30 H62 O16	PEG n15	0.572452	1.42857e-09	2.18815	0.0368309
C9 H19 N O2	9-Aminononanoic acid	0.414819	1.73472e-18	2.6572	0.0126589	0.041215	-3.54781	C(CCCCN)CCCC(=O)O	C17225	136877	C14 H2 Cl2 N2 O16 P2 S5	NA	1.06229	3.57143e-10	3.62876	0.0010701	0.00645227	-1.20724	CC1=CC=C(C2=CC=CC=C12)CCl	C06585	138443	C23 H39 N4 O5 P S2	NA	0.739666	7.14286e-10	2.55086	0.0162616	0.0530571	-3.69964	CCCCCCCCCCCCCCCCCC(=O)N[C@@H](CO[C@H]1[C@@H]([C@H]([C@@H]([C@H](O1)CO)O)O)O)[C@@H](/C=C/CCCCCCCCCCCCC)O	NA	NA	C14 H19 N3 O2 S	4-Methyl-N-[(2-pentanoylhydrazino)carbonothioyl]benzamide	0.581726	7.14286e-11	3.3617	0.00216416	0.0130767	-1.81247	C1[C@@H](CC[C@H](C1)C(=O)O)CN	C06751	5526	C34 H29 N8 O11 P3	NA	0.34254	-7.14286e-10	2.18647	0.0369651
C17 H32 N4 O4	PLK	0.455664	-7.14285e-12	2.65054	0.0128607	0.0417837	-3.56229	NA	NA	NA	C14 H20 N2 O S	N-[(4-Ethylphenyl)carbamothioyl]-3-methylbutanamide	0.692402	-1.07143e-11	3.62139	0.00109134	0.00654279	-1.22596	CCNC(=O)C1CC(CCC1C(C)C)C	NA	NA	C23 H40 O5	Prostaglandin F2Î± isopropyl ester	0.460459	-1.42857e-09	2.54813	0.0163657	0.0532836	-3.70542	CC(C)C[C@@H](C(=O)O)/N=C(\O)/OC(C)(C)C	C02862	83170	C14 H2 Cl2 N2 O16 P2 S5	NA	0.705854	-7.14286e-10	3.35809	0.00218459	0.0131722	-1.82131	NA	NA	NA	C37 H71 N9 O5 P2	NA	0.367474	2.97381e-18	2.18632	0.0369772
C35 H73 O10 P S	NA	0.684043	2.35427e-18	2.64731	0.0129598	0.0420172	-3.56932	NA	NA	NA	C14 H20 O2	7,9-Tetradecadiynoic acid	0.714646	9.91271e-19	3.62038	0.00109429	0.00654279	-1.22853	NA	NA	NA	C23 H41 N	Piptamine(antibiotic)	0.667456	3.57143e-11	2.5465	0.0164277	0.0533727	-3.70885	CC1(C2=CC=CC=C2N(C1=CC=O)C)C	C11685	6789	C14 H20 N2 O S	N-[(4-Ethylphenyl)carbamothioyl]-3-methylbutanamide	0.649643	3.57143e-11	3.35634	0.00219458	0.0132045	-1.82561	COCCOCCOCCOCCOCCOCCO	C17973	90207	C47 H95 N2 O6 P	N-[(15Z)-tetracosenoyl]sphinganine-1-phosphocholine	0.387138	3.57143e-10	2.18597	0.0370048
C23 H58 N9 O6 P	NA	0.603355	3.57143e-10	2.64396	0.0130631	0.0422631	-3.57659	NA	NA	NA	C14 H20 O3	12,13-Dimethyl-5,14-dioxabicyclo[9.2.1]tetradeca-1(13),11-dien-4-one	1.24218	-3.57143e-11	3.62091	0.00109273	0.00654279	-1.22717	CCCCCCCCN(C)CCCCCCCC	NA	78202	C23 H42 O4	Allyl octadecyl oxalate	0.485828	-2.47818e-19	2.54048	0.0166601	0.0540139	-3.72159	NA	NA	NA	C14 H20 O2	7,9-Tetradecadiynoic acid	0.719516	-3.01641e-18	3.35431	0.00220621	0.0132465	-1.83059	NA	NA	NA	C5 H8 N2 O	NA	0.324832	3.57143e-10	2.1874	0.0368905
C40 H84 N7 O4 P S	NA	0.585872	3.57143e-10	2.63914	0.0132133	0.0426594	-3.58705	NA	NA	NA	C14 H20 O3	4-(Heptyloxy)benzoic acid	0.724419	-7.14286e-10	3.62156	0.00109083	0.00654279	-1.22552	NA	NA	NA	C23 H43 N O4	(2E)-hexadecenoylcarnitine	0.562457	-7.14286e-10	2.53916	0.0167113	0.0540658	-3.72436	NA	NA	NA	C14 H20 O3	12,13-Dimethyl-5,14-dioxabicyclo[9.2.1]tetradeca-1(13),11-dien-4-one	0.718698	3.57143e-10	3.35161	0.0022218	0.0133121	-1.83722	C.CC(C)C(C(=O)N1CCCC1(C)C(=O)O)NC(=O)OC.CC(C)C(C(=O)N1CCCC1(C)C(=O)OC)NC(=O)OC.CO	NA	161437775	H3 O4 P	Phosphoric acid	0.397266	1.07143e-09	2.18779	0.0368595
C17 H44 N9 O8 P	NA	0.58069	1.02844e-17	2.63698	0.013281	0.0427883	-3.59173	NA	NA	NA	C14 H20 O4	Sch 642305	0.556803	-3.57143e-11	3.61457	0.00111135	0.00663088	-1.24326	CC1=NN=C(S1)SCC(=O)NC23CC4CC(C2)CC(C4)C3	NA	2974390	C23 H44 N O7 P	1-linoleoyl-sn-glycero-3-phosphoethanolamine	0.482933	3.57143e-10	2.53799	0.0167567	0.054099	-3.72682	NA	NA	NA	C14 H20 O3	4-(Heptyloxy)benzoic acid	0.994119	-2.10645e-18	3.35055	0.00222792	0.013314	-1.83981	C1CCN(CC1)C(=O)N2CCCCC2	NA	21493	C2 H8 N O4 P	phosphoethanolamine	0.40847	3.57143e-10	2.18466	0.03711
C12 H23 N O5	3-Hydroxy-3-[(3-methylbutanoyl)oxy]-4-(trimethylammonio)butanoate	0.417259	3.57143e-10	2.63373	0.0133834	0.0430282	-3.59875	CC(C)CC(=O)OC(CC(=O)[O-])(C[N+](C)(C)C)O	NA	NA	C14 H20 O8	(2S,3R,4S,5S,6R)-2-(3,4-dimethoxyphenoxy)-6-(hydroxymethyl)oxane-3,4,5-triol	0.709194	-1.07143e-09	3.61147	0.00112055	0.00667182	-1.25111	c1ccc2cc(ccc2c1)C(=O)N	NA	75245	C23 H45 N O	NA	0.411699	7.14286e-11	2.53241	0.0169758	0.054692	-3.73859	C[C@H](CCCC(C)C)[C@H]1CC[C@@H]\2[C@@]1(CCC/C2=C\C=C/3\CCCCC3=C)C	C00356	NA	C14 H20 O4	Sch 642305	0.705723	1.98254e-18	3.34994	0.00223144	0.013314	-1.8413	CCCCCCCCCCCC[C@H](C(=O)N[C@@H](CO)[C@@H](/C=C/CC/C=C/CCCCCCCCC)O)O	NA	NA	C4 H4 O2	LU3453000	0.393519	-4.95635e-19	2.17978	0.0375047
C27 H53 N5 O4	NA	0.546009	2.23036e-18	2.63242	0.0134253	0.0430728	-3.60161	C1CCC(CC1)CCNC(=O)C(CCCCN)NC(=O)C(CO)NC(=O)CCCCCCCCCN	NA	78333407	C14 H21 N5 O6	NA	0.629939	2.35427e-18	3.60708	0.00113374	0.00673632	-1.26226	CCCCCCCCCCCCCCOCCOCCOCCOCCO	NA	4649131	C23 H45 N O4	Palmitoylcarnitine	0.521239	-4.46072e-18	2.52733	0.0171775	0.0551112	-3.74929	NA	NA	NA	C14 H20 O8	(2S,3R,4S,5S,6R)-2-(3,4-dimethoxyphenoxy)-6-(hydroxymethyl)oxane-3,4,5-triol	0.715952	-3.57143e-10	3.34745	0.002246	0.0133693	-1.84743	CCCCCCCCCCCCCCCCCCN1C(=CC=C1C)C	NA	459071	C4 H5 N3 O	Cytosine	0.413733	-2.72599e-18	2.18158	0.0373587
C21 H27 N7 O14 P2	Nicotinamide adenine dinucleotide (NAD+)	0.373388	3.57143e-10	2.63057	0.0134839	0.0430815	-3.6056	C1=CC(=C[N+](=C1)C2C(C(C(O2)COP(=O)(O)OP(=O)(O)OCC3C(C(C(O3)N4C=NC5=C(N=CN=C54)N)O)O)O)O)C(=O)N	C00003	5893	C14 H21 O6 P S	NA	0.648079	-3.57143e-10	3.60472	0.00114089	0.00676468	-1.26824	NA	NA	NA	C23 H45 N O5	3-hydroxyhexadecanoylcarnitine	0.612394	6.81499e-18	2.5279	0.0171546	0.0551112	-3.74808	NA	NA	NA	C14 H21 N5 O6	NA	0.612163	7.14286e-11	3.34435	0.00226415	0.0133693	-1.855	NA	NA	NA	C45 H81 N O10 P2 S	NA	0.663257	3.57143e-10	2.1819	0.0373332
C44 H44 Cl N5 S3	NA	0.562039	-3.57143e-10	2.63127	0.0134619	0.0430815	-3.6041	NA	NA	NA	C14 H22 N2	NA	0.673137	-3.57143e-10	3.60205	0.00114899	0.00679861	-1.27498	c1ccc(cc1)c2csc(n2)S	NA	NA	C23 H45 N5 O2	NA	0.495817	3.57143e-10	2.5256	0.0172467	0.0552183	-3.75293	NA	NA	NA	C14 H21 O6 P S	NA	0.913443	7.14286e-11	3.34652	0.00225143	0.0133693	-1.8497	NA	NA	NA	C9 H14 N2 O12 P2	uridine 5′-diphosphate	0.383687	-1.23909e-18	2.18008	0.0374803
C32 H61 N O9	NA	0.602026	1.07143e-09	2.62532	0.0136525	0.0435298	-3.61696	CCCC(C)(C)CCC(C)(C)CC(C(=O)NC(COC1C(C(C(C(O1)CO)O)O)O)C(C=CC(C)CC(C)(C)C)O)O	NA	146338113	C14 H22 N2 O	angustifoline	1.12131	-7.65137e-18	3.59504	0.00117063	0.00691232	-1.29275	CCC(C)C1(C(=O)NC(=S)NC1=O)CC	NA	3032373	C23 H45 N5 O3	NA	0.499012	1.07143e-11	2.5237	0.0173228	0.0553467	-3.75691	C[C@H](CCCC(C)C)[C@H]1CC[C@@H]2[C@@]1(CC[C@H]3[C@H]2CCC4=CC(=O)CC[C@]34C)C	C00599	91477	C14 H22 N2	NA	0.601063	7.14286e-11	3.34461	0.00226261	0.0133693	-1.85436	NA	NA	NA	C31 H61 N5 O5	NA	0.549341	1.42857e-09	2.17844	0.0376135
C6 H22 N7 O P3 S3	NA	0.604688	-1.73472e-18	2.61503	0.0139882	0.0445079	-3.63915	NA	NA	NA	C14 H22 O3	4-{(1R,2R)-3-Oxo-2-[(2Z)-2-penten-1-yl]cyclopentyl}butanoic acid	0.927221	3.57143e-10	3.58408	0.00120524	0.00710194	-1.32047	CCCCCCCCCCCCOS(=O)(=O)O.C1CCC(CC1)N(C2CCCCC2)C(=O)CCCC(=O)N	NA	159598939	C23 H46 N O6 P	NA	0.393587	1.73472e-18	2.52119	0.0174241	0.0555552	-3.76219	C(CCCCN)CCCC(=O)O	C17225	136877	C14 H22 N2 O	angustifoline	0.53799	-7.14286e-11	3.3455	0.00225738	0.0133693	-1.85218	NA	NA	NA	C9 H13 N3 O5	Cytidine	0.563438	-3.57143e-11	2.17043	0.0382708
C10 H6 N8 O3	NA	0.516892	-2.1684e-18	2.6113	0.0141118	0.0447165	-3.64719	C1=NC2=C(C(=O)N1)N=CN2N3C=NC4=C3NC(=O)NC4=O	NA	136027451	C14 H22 O4	(2R,5R,6R)-3-[(1E,3E)-hepta-1,3-dien-1-yl]-5,6-dihydroxy-2-(hydroxymethyl)cyclohexan-1-one	0.868254	9.91271e-19	3.5808	0.00121577	0.00714923	-1.32875	NA	C11900	NA	C23 H46 N O7 P	1-Oleoyl-2-hydroxy-sn-glycero-3-PE	0.567283	-7.14286e-10	2.51525	0.0176661	0.0562103	-3.77467	CCC(C)C1=CC=C(C=C1)CCCNCCN.CCC(C)C1=CC=C(C=C1)CNCCNCCN	NA	157735880	C14 H22 O3	4-{(1R,2R)-3-Oxo-2-[(2Z)-2-penten-1-yl]cyclopentyl}butanoic acid	0.935617	-7.14286e-10	3.34045	0.00228726	0.0134778	-1.86457	CC(=O)N[C@@H](CC(=O)O)C(=O)N[C@@H](CCC(=O)O)C(=O)O	C12270	188803	C16 H31 N P2	NA	0.399636	1.363e-18	2.16626	0.038617
C37 H65 N5 O7	NA	0.649824	-6.3813e-18	2.61133	0.0141109	0.0447165	-3.64713	CC(C)C(CC1=CC(=C(C=C1)OC)OCCCOC)CC(C(CC(C(C)C)C(=O)NC2CCN(C2)C(C)(C)C)O)N=[N+]=[N-].C1COCCO1	NA	160149557	C14 H22 O5	NA	0.532526	-1.07143e-10	3.57669	0.00122911	0.00716858	-1.33913	CC(C(=O)N)O	C00041	94220	C23 H46 N O7 P	1-Oleoyl-2-hydroxy-sn-glycero-3-PE	0.51544	3.57143e-10	2.50394	0.0181349	0.057583	-3.79836	NA	NA	NA	C14 H22 O4	(2R,5R,6R)-3-[(1E,3E)-hepta-1,3-dien-1-yl]-5,6-dihydroxy-2-(hydroxymethyl)cyclohexan-1-one	0.643354	1.57984e-18	3.33894	0.00229624	0.0135028	-1.86825	NA	NA	NA	C18 H33 N3	NA	0.448152	3.57143e-10	2.1657	0.0386641
C34 H78 N9 O15 P	NA	-0.464851	7.14286e-10	-2.60827	0.0142132	0.0448531	-3.65373	NA	NA	NA	C14 H22 O5	NA	0.68239	3.57143e-10	3.57722	0.00122739	0.00716858	-1.3378	CN(CC(=O)O)C(=N)NP(=O)(O)O	C02305	9548602	C23 H47 N O2	(2S,3R,4S)-2-(Hydroxymethyl)-4-(12-methyloctadecyl)-3-azetidinol	0.53218	-3.57143e-11	2.48755	0.0188349	0.0596826	-3.83257	NA	NA	NA	C14 H22 O5	NA	0.60207	-3.57143e-10	3.33031	0.00234831	0.0137806	-1.88936	CCCCCCCCCCCCCCCCCCOCC(CCC1=NNN=N1)NC(=O)C	NA	44281275	C7 H5 Cl	NA	0.503926	-4.46072e-18	2.16756	0.0385088
C37 H81 N5 O12 P2	NA	0.490237	8.23994e-18	2.6085	0.0142055	0.0448531	-3.65323	NA	NA	NA	C14 H22 O6	methyl 2-ethyl-4-[(3R,4R,5S)-5-hydroxy-4,5-dimethyl-2-oxooxolan-3-yl]-2-methyl-3-oxobutanoate	0.597048	3.57143e-10	3.57715	0.00122762	0.00716858	-1.33798	C(CC[P+](=NC(=O)N)[O-])C[P+](=NC(=O)N)[O-]	NA	142742452	C23 H47 N O6	NA	0.568325	3.57143e-11	2.48571	0.0189148	0.0598126	-3.83639	NA	NA	NA	C14 H22 O5	NA	0.542267	2.66404e-18	3.32612	0.00237405	0.013903	-1.89962	NA	NA	NA	C48 H93 N O8	Glucosylceramide (d18:1/24:0)	0.533794	1.07143e-09	2.16308	0.0388833
C42 H85 N2 O6 P	N-nonadecanoylsphingosine-1-phosphocholine	0.364024	3.57143e-11	2.60214	0.0144197	0.0454118	-3.6669	CCCCCCCCCCCCCCCCCCC(=O)N[C@@H](COP(=O)([O-])OCC[N+](C)(C)C)[C@@H](/C=C/CCCCCCCCCCCCC)O	NA	52931171	C14 H24 N2 O2	NA	0.792413	-3.57143e-11	3.57751	0.00122645	0.00716858	-1.33707	C1=CC=C2C(=C1)N=C(S2)SCC(=O)O	NA	80525	C23 H47 N9 O2 P2	NA	0.720044	-3.57143e-11	2.47869	0.0192236	0.0605405	-3.851	C[C@@H]1CCCCO[C@H]([C@H](CN(C(=O)C2=C(O1)C=CC(=C2)NC(=O)CCCN(C)C)[C@H](C)CO)C)CN(C)C(=O)CCCN(C)C C[C@@H]1CCCCO[C@H]([C@H](CN(C(=O)c2cc(ccc2O1)NC(=O)CCCN(C)C)[C@H](C)CO)C)CN(C)C(=O)CCCN(C)C	NA	44490269	C14 H22 O6	methyl 2-ethyl-4-[(3R,4R,5S)-5-hydroxy-4,5-dimethyl-2-oxooxolan-3-yl]-2-methyl-3-oxobutanoate	0.558408	-7.14286e-11	3.32516	0.00237998	0.0139092	-1.90197	c1ccc2c(c1)nc(s2)SCN3CCCCCC3=O	NA	659684	C15 H29 N O5	3-hydroxyoctanoylcarnitine	-0.46881	-7.14286e-11	-2.15823	0.0392923
C4 H4 O2	LU3453000	0.467378	-4.95635e-19	2.58891	0.0148757	0.0467522	-3.6953	C1C=CC(=O)O1	C00106	NA	C14 H24 N2 O3	NA	-0.464376	-7.14286e-11	-3.57319	0.00124059	0.00722071	-1.34797	CCCCCCCCCCCCCCCCCCCC(O)OC(COC(=O)CCCCCCCCCCCCCC)COP(=O)(O)OCCN	NA	162368815	C23 H48 N O6 P	1-[(1Z)-octadec-1-enyl]-sn-glycero-3-phosphoethanolamine	-0.439751	7.14286e-10	-2.47915	0.0192029	0.0605405	-3.85003	NA	NA	NA	C14 H24 N2 O2	NA	0.591691	-7.43453e-19	3.32076	0.00240729	0.0140401	-1.9127	CCCCCCC1=NC(=NC=C1C(=O)N(CC(C)C)C2CC(CNC2)C(=O)N3CCOCC3)C(C)(C)C	NA	58355353	C16 H25 N5 O14 P2	GDP-3,6-dideoxy-D-galactose	0.510776	-3.28358e-18	2.15902	0.0392249
C7 H5 N O3 S4	NA	1.05523	-9.13828e-19	2.57862	0.0152392	0.0477971	-3.71731	C1=CC2=C(C=C1S(=O)(=O)O)N=C(S2)SS	NA	142927356	C14 H24 N2 O3	NA	0.55787	-3.57143e-10	3.5721	0.00124418	0.0072269	-1.35073	C[C@H]1CCCC[C@@H]2[C@@H](CC(=O)O1)[C@H](C=CC2=O)O	C00390	637324	C23 H48 N O7 P	1-Stearoyl-2-hydroxy-sn-glycero-3-PE	0.468942	-2.72599e-18	2.4727	0.0194905	0.0612558	-3.86344	C1=C(NC(=O)N=C1)N	C00380	597	C14 H24 N2 O3	NA	0.600353	7.14286e-10	3.3176	0.00242716	0.0141271	-1.92044	CC.CC(C)C(C)C(=O)O.CC(CN1C=NC2=C(N=CN=C21)N)OCP(=O)(C)O	NA	142959651	C19 H20 O3	(4E)-1,7-Bis(4-hydroxyphenyl)-4-hepten-3-one	0.498205	-7.14286e-10	2.15902	0.0392254
C28 H55 N5 O4	NA	0.622738	-3.57143e-11	2.572	0.0154776	0.0484462	-3.73145	C1CCC(CC1)CCNC(=O)C(CCCCN)NC(=O)C(CO)NC(=O)CCCCCCCCCCN	NA	462476	C14 H24 O3	(1S,2R,5S)-2-Isopropyl-5-methylcyclohexyl 3-oxobutanoate	0.976157	3.57143e-11	3.57023	0.0012504	0.00724825	-1.35547	C1CCCCCC(=O)NCCCCC1	NA	13690	C23 H48 N O7 P	1-Stearoyl-2-hydroxy-sn-glycero-3-PE	0.370997	-1.51788e-18	2.47074	0.0195783	0.0614065	-3.8675	CCCCCCC1=C2C=CC(=C(C3=CC=C(N3)C(=C4C=CC(=C(C5=CC=C1N5)CCCCCC)N4)CCCCCC)CCCCCC)N2	NA	90989558	C14 H24 N2 O3	NA	0.652082	7.14286e-10	3.31473	0.00244525	0.0142034	-1.92742	CSC(=S)NCCO	C21871	13277332	C30 H57 N O8	D-glucosyl-N-hexanoylsphingosine	0.460113	3.57143e-10	2.15837	0.03928
C48 H73 N7 O3	NA	0.451695	3.57143e-10	2.55754	0.0160101	0.0500112	-3.76225	CC(C)C(C1=CC=CC=C1)N(C(C)(C)CC#N)O.CC(C)C(C)(C(C)(C)C#N)N(C1CCCCC1)O.CC(C)(C#N)C(C#N)(C1=CC=CC=C1)N(C2CCCCC2)O	NA	161158462	C14 H25 N O11	N-Acetyl-D-lactosamine	-0.905853	3.57143e-10	-3.56721	0.00126046	0.00729176	-1.36309	C[C@H](CC[C@@H](C)[C@H](C)CO)[C@H]1C[C@H]([C@@H]2[C@@]1(CC[C@H]3[C@]2(C[C@@H]([C@@H]4[C@@]3(CC[C@@H]([C@@H]4O)O)C)O)O)C)O	NA	21629557	C23 H48 N5 O4 P	NA	0.337704	-7.14286e-10	2.46841	0.0196837	0.0616115	-3.87233	NA	NA	NA	C14 H24 O3	(1S,2R,5S)-2-Isopropyl-5-methylcyclohexyl 3-oxobutanoate	0.563099	3.57143e-10	3.31073	0.00247077	0.0142123	-1.93719	CCC1(Cc2c(c3c(s2)c(=O)[nH]c(=S)[nH]3)CO1)C	NA	2979141	C35 H76 N8 O12 P2	NA	0.658828	7.14286e-11	2.15413	0.0396405
C11 H18 N4 O13 S	NA	0.411948	7.14286e-11	2.55347	0.0161627	0.0503859	-3.77088	NA	NA	NA	C14 H25 N O4	3-Hydroxy-N-[(3S)-2-oxotetrahydro-3-furanyl]decanamide	0.668795	-1.07143e-10	3.56422	0.00127048	0.00733486	-1.37062	NA	NA	NA	C23 H48 N7 P3 S2	NA	0.497853	3.57143e-11	2.46532	0.0198236	0.0616734	-3.87872	CN1CC(=NC1=N)O	C00791	588	C14 H25 N O11	N-Acetyl-D-lactosamine	0.610915	-7.14286e-11	3.31058	0.00247171	0.0142123	-1.93754	c1ccc(cc1)CSCCc2n[nH]c(=S)n2c3ccccc3	C06896	2243106	C37 H50 O6	egonol oleate	0.491968	3.57143e-10	2.15338	0.0397044
C38 H65 N O5 S	NA	0.754269	-6.93889e-18	2.55066	0.016269	0.0506148	-3.77685	CC(C)C(C)C1(CCC2(C3CCC4C(C(C(CC4(C3=CCC2(C1C(=O)O)C)C(C)O)OC)OCC5(CCSCC5)N)(C)C)C)C	NA	143941415	C14 H26 N O P S2	NA	0.661663	7.14286e-10	3.56059	0.00128279	0.00737601	-1.37979	NA	NA	NA	C23 H49 N	NA	0.622254	7.14286e-10	2.46687	0.0197535	0.0616734	-3.87552	NA	NA	NA	C14 H25 N O4	3-Hydroxy-N-[(3S)-2-oxotetrahydro-3-furanyl]decanamide	-0.452645	-9.91271e-19	-3.3113	0.00246716	0.0142123	-1.93581	CC(C)(C)C1=NC(=CC(=N1)N2CCN(CC2)CCCCNC(=O)C3=CN4C=CC=CC4=N3)C5CC5	NA	117871054	C23 H49 O18 P3	NA	0.538923	-5.88567e-19	2.14857	0.0401177
C38 H67 N2 O P3	NA	0.803245	7.14286e-11	2.54881	0.0163397	0.0506459	-3.78079	NA	NA	NA	C14 H26 N2 O2	NA	0.679737	-7.14286e-10	3.56063	0.00128264	0.00737601	-1.37968	c1ccc2cnccc2c1	C06323	8405	C23 H49 N9 O4 S	NA	0.596147	7.14286e-10	2.46618	0.0197849	0.0616734	-3.87696	NA	NA	NA	C14 H26 N O P S2	NA	-1.01244	7.14286e-10	-3.31336	0.002454	0.0142123	-1.93078	CCCCCCCCCCC1CN(C(C(=O)O1)CC(=O)CCC(CCCCCCCCCC)O)CC(CCCCCCCCCC)O	NA	159413809	C8 H9 N O3	myrothenone A	0.348826	-7.14286e-10	2.14684	0.0402673
C8 H22 N8 O6 P2	NA	0.714248	3.57143e-10	2.54867	0.0163448	0.0506459	-3.78107	NA	NA	NA	C14 H26 N2 O3 S	NA	0.73755	3.57143e-10	3.55918	0.00128758	0.00738869	-1.38333	CCCCCN=C=S	C03145	69415	C23 H49 O18 P3	NA	0.678924	-7.14286e-10	2.4618	0.0199846	0.061924	-3.88601	NA	NA	NA	C14 H26 N2 O2	NA	0.526475	3.57143e-11	3.31252	0.00245931	0.0142123	-1.93281	C/C=C/C=C	C00039	62204	C38 H78 N9 O8 P3	NA	0.522552	-7.14286e-10	2.14565	0.0403705
C46 H79 N O5 P2	NA	0.559325	2.10645e-18	2.53914	0.016712	0.0516795	-3.80127	NA	NA	NA	C14 H26 N4 O11 P2	Cytidine 5'-diphosphocholine	-0.497614	-7.14286e-10	-3.55678	0.00129582	0.00742103	-1.3894	NA	NA	NA	C23 H51 N9 O9	NA	0.379807	3.57143e-11	2.46267	0.0199449	0.061924	-3.88422	CN(C)CCOP(=O)(O)OCC(CO)O	NA	9834693	C14 H26 N2 O3 S	NA	0.920662	-3.57143e-10	3.30727	0.00249305	0.0142775	-1.94563	CC1=CC(=C(C2=C1C(=O)C=C(O2)CC(=O)C)C3C(C(C(C(O3)CO)O)O)O)O	C08994	160190	C11 H25 N7 O2 S2	NA	0.361925	3.57143e-10	2.14133	0.0407465
C21 H52 N9 O9 P	NA	0.531657	2.97381e-18	2.53685	0.0168015	0.0518522	-3.80612	NA	NA	NA	C14 H26 N5 O4 P	NA	0.611608	3.57143e-10	3.55439	0.00130405	0.00745321	-1.39542	CCCCCCCCCCCCCCCCCCN=C=O	NA	66988	C23 H53 N9 O2 P2	NA	0.459544	3.57143e-10	2.45783	0.0201676	0.0623657	-3.89422	C(COP(=O)(O)O)N	C00346	1015	C14 H26 N4 O11 P2	Cytidine 5'-diphosphocholine	0.566073	-7.14286e-11	3.30748	0.00249168	0.0142775	-1.94511	C1CCC(CC1)CCNC(=O)C(CCCCN)NC(=O)C(CO)NC(=O)CC2=CC=CC(=C2)CCCCCN	NA	469499	C7 H16 N2 O2	Isoputreanine	0.348967	7.14286e-10	2.13702	0.0411249
C11 H15 N O9	NA	0.488744	9.91271e-19	2.53132	0.0170188	0.0523134	-3.8178	CC1=CC=CC=N1.CO.C(=O)(C(=O)O)O.C(=O)(C(=O)O)O	C01185	157422749	C14 H26 O2	14-Methyloxacyclotetradecan-2-one	0.822704	-3.57143e-11	3.55289	0.00130923	0.00746205	-1.39919	C1=CC=C2C(=C1)N=C(S2)SCCC(=O)O	NA	224561	C23 H55 N9 O11	NA	-0.644171	3.57143e-10	-2.45291	0.0203966	0.0629474	-3.90439	CC1=C(N=C(O1)C)CN(C)C(=O)C2=CC=CC(=C2)C(=O)NC(CC3=CC=CC=C3)C(CN4CC5CCCCC5CC4C(=O)NC(C)(C)C)O	NA	44610904	C14 H26 N5 O4 P	NA	0.929195	2.0445e-18	3.30393	0.00251472	0.0143727	-1.95377	NA	NA	NA	C38 H59 N5 S	NA	0.498181	3.57143e-11	2.12798	0.0419293
C43 H81 N O2	NA	0.450643	-5.45199e-18	2.53196	0.0169936	0.0523134	-3.81645	CCCCCCCCCCCCCCCCCCNCCCCCCCCCCCCCCCCCC.C1=CC=C(C=C1)C(=O)O	NA	71365307	C14 H26 O2	Myristoleic acid	0.693986	-7.14286e-10	3.5519	0.00131266	0.00746205	-1.40167	COC(=O)Cc1c[nH]c2c1cccc2	C20635	74706	C23 H56 N7 O6 P S	NA	0.804301	-7.14286e-11	2.44492	0.0207731	0.063959	-3.92086	C1=CC=C2C(=C1)C3=CC=CC=C3NC2=O	C14591	1853	C14 H26 O2	14-Methyloxacyclotetradecan-2-one	1.05151	-7.14286e-09	3.30083	0.002535	0.0144346	-1.96132	CC1=C2CCCC2=C(C=C1)OC3=C(C=CC=N3)N	C03305	2775022	C5 H8 O2	4193	-0.357857	2.78795e-19	-2.12696	0.0420203
C8 H14 N6 O5	NA	0.527165	-3.57143e-10	2.5204	0.017456	0.0535504	-3.84083	CC(=O)N1CN(CN(CN(C1)[N+](=O)[O-])C(=O)C)N=O	NA	6452269	C14 H26 O3	(-)-menthyl 3-hydroxybutyrate	0.597783	-7.14286e-09	3.55168	0.00131345	0.00746205	-1.40224	c1cc(ccc1CNC(=O)[C@@H]2CCN2C(=O)[C@@H](C3CCCCC3)NCC(=O)O)C(=N)N	C21551	183797	C23 H57 N9 O P2	NA	0.714646	6.93889e-18	2.4442	0.0208074	0.063959	-3.92234	NA	NA	NA	C14 H26 O2	Myristoleic acid	0.651192	3.57143e-10	3.30043	0.00253765	0.0144346	-1.9623	CCN(CCO[N+](=O)[O-])[N+](=O)[O-]	NA	150089	C16 H31 O2 P S2	NA	0.365146	3.46945e-18	2.12501	0.0421961
C10 H27 N4 O5 P	NA	0.421046	1.07143e-09	2.51932	0.0175001	0.0535789	-3.84312	CN(CCCN)CCCN.C(C(=O)O)NCP(=O)(O)O	NA	126688946	C14 H26 O4	2376	0.527048	3.57143e-10	3.54649	0.00133164	0.00755035	-1.41532	NA	NA	NA	C23 H58 N9 O6 P	NA	0.371599	1.73472e-18	2.4403	0.0209937	0.0644031	-3.93036	c1cn(c(=O)nc1N)[C@H]2[C@@H]([C@@H]([C@H](O2)COP(=O)(O)O)O)O	C00055	18530344	C14 H26 O3	(-)-menthyl 3-hydroxybutyrate	0.568416	3.57143e-11	3.29996	0.00254073	0.0144346	-1.96344	C1CC(=O)N[C@@H]1C(=O)O	C01879	7405	C17 H14 O6	NP-011892	0.79819	-1.07143e-09	2.11993	0.042657
C15 H29 N5 O4	NA	0.622925	1.79668e-18	2.51798	0.0175545	0.0536386	-3.84593	CC(C)CC(C(=O)NCCCCN=C(N)N)NC(=O)CCC(=O)O	NA	3036000	C14 H26 O4	Diisobutyl adipate	-0.598762	-1.07143e-09	-3.5349	0.00137311	0.00777004	-1.44446	CCC(C)C(CC)C(=O)NC(=O)N	C18652	231285	C24 H34 N O14 P3 S	NA	0.317964	7.14286e-12	2.43309	0.0213425	0.0653429	-3.94518	NA	NA	NA	C14 H26 O4	2376	-0.764318	3.57143e-10	-3.29736	0.0025579	0.0144745	-1.96977	CCCCCCCCCCCCCCCC(=O)N	NA	69421	C32 H61 N O9	NA	0.486209	1.07143e-09	2.12026	0.0426263
C11 H21 N O4	N-(tert-Butoxycarbonyl)-L-leucine	0.454852	-1.42857e-09	2.5171	0.0175905	0.0536422	-3.84779	CC(C)C[C@@H](C(=O)O)/N=C(\O)/OC(C)(C)C	C02862	83170	C14 H27 N O2	(2S,3R,4E,6E)-2-Amino-4,6-tetradecadiene-1,3-diol	0.551156	3.57143e-10	3.53282	0.00138068	0.00779742	-1.44969	CC1=CC(=CC(C1C(=C)C(=O)O)(C)COCCP(=O)(O)O)C	NA	160229251	C24 H35 P S3	NA	0.5553	3.57143e-10	2.43059	0.0214648	0.065587	-3.95032	CCCCCCCC/C=C\CCCCCCCC(=O)OCCCc1cc2cc(oc2c(c1)OC)c3ccc4c(c3)OCO4	C10004	56659293	C14 H26 O4	Diisobutyl adipate	0.70684	3.57143e-10	3.29738	0.00255774	0.0144745	-1.96972	CCCCCCCCCCCCCCCC(CC(=O)OC(CC(=O)[O-])C[N+](C)(C)C)O	NA	71464560	C9 H8 Cl N	NA	0.482589	2.0445e-18	2.11914	0.0427286
C36 H61 N O4 S	NA	0.737359	7.14286e-11	2.51364	0.0177322	0.0539675	-3.85507	CCC(C)C(C)C1C(O1)CC(C)(C)C=CC=C(C)C2C(C=CC(C(CCC(CC(=O)O2)C)(C)C)OC(=S)NC(C)C)C	NA	57723500	C14 H27 N O2 S	NA	0.666929	-3.09772e-18	3.52749	0.00140028	0.00788628	-1.46309	NA	NA	NA	C24 H39 N4 O10 P	NA	0.485988	-3.56238e-18	2.42964	0.0215115	0.0655994	-3.95227	CCCCCCNP1(=NP(=NP(=N1)(NCCCCCC)OCCOCCOCCCC)(NCCCCCC)OCCOCCOCCCC)OCCOCCOCCCC	NA	102044028	C14 H27 N O2	(2S,3R,4E,6E)-2-Amino-4,6-tetradecadiene-1,3-diol	0.611064	3.57143e-10	3.29504	0.00257329	0.0145026	-1.97541	CSC[C@@H](C(=O)NCC(=O)O)NC(=O)CC[C@@H](C(=O)O)N	C04544	115260	C26 H67 N10 O7 P3	NA	0.435811	-6.19544e-19	2.11485	0.0431215
C26 H51 N5 O3	NA	0.615043	2.47818e-19	2.51002	0.0178814	0.0543144	-3.86267	CCCCNC(=O)C(C)(C)N=NC(C)(C)C(=O)NCCCC.CC(C)C(=O)NC1CCCCC1	NA	160373415	C14 H27 N2 O3 P3 S	NA	0.441104	-3.57143e-11	3.52705	0.00140194	0.00788628	-1.46421	CCCCCCCCCCCCCCC(=O)OC[C@H](COP(=O)([O-])OCC[N+](C)(C)C)OC(=O)CCCCCC/C=C\C/C=C\C/C=C\CCCCC	NA	NA	C24 H39 N5 O	NA	0.428774	3.57143e-10	2.42775	0.0216041	0.0657515	-3.95613	CC(C)C(C1=CC=CC=C1)N(C(C)(C)CC#N)O.CC(C)C(C)(C(C)(C)C#N)N(C1CCCCC1)O.CC(C)(C#N)C(C#N)(C1=CC=CC=C1)N(C2CCCCC2)O	NA	161158462	C14 H27 N O2 S	NA	0.672598	2.32329e-20	3.29355	0.00258321	0.0145026	-1.97903	c1ccc2c(c1)nc(s2)SSc3nc4ccccc4s3	NA	8447	C4 H8 N3 O4 P	fosfocreatinine	0.411774	7.14286e-10	2.11479	0.0431273
C26 H50 N O7 P	1-Linoleoyl-2-Hydroxy-sn-glycero-3-PC	0.468045	3.57143e-11	2.49927	0.0183319	0.0554342	-3.88523	CCCCC/C=C\C/C=C\CCCCCCCC(=O)OC[C@H](COP(=O)([O-])OCC[N+](C)(C)C)O	NA	NA	C14 H27 N3	NA	0.678819	3.57143e-11	3.52591	0.00140616	0.00789441	-1.46706	NA	C10808	NA	C24 H39 N5 O	NA	0.537505	-3.57143e-11	2.42584	0.0216988	0.0657801	-3.96006	NA	NA	NA	C14 H27 N2 O3 P3 S	NA	0.81529	-3.57143e-10	3.29571	0.00256885	0.0145026	-1.97379	NA	NA	NA	C5 H12 N5 O6 P	NA	0.373523	-3.57143e-11	2.11447	0.0431565
C32 H66 N O7 P	1-tetracosanoyl-sn-glycero-3-phosphocholine	0.438143	-3.57143e-10	2.49865	0.0183581	0.0554342	-3.88652	CCCCCCCCCCCCCCCCCCCCCCCC(=O)OC[C@H](COP(=O)([O-])OCC[N+](C)(C)C)O	NA	24779481	C14 H27 N3 O2	Pramiracetam	-0.996636	-1.11518e-18	-3.52012	0.00142786	0.00800053	-1.48161	CCCCCC.CC1(C2(C13CC(N(C3)C(=O)C(C(C)(C)C)NC(=O)C(C4CCCCC4)NC(C)(C)C(C)(C)N5CCCCC5)C(=O)NC6(CC6C=C)C(=C)NOC)CCC2)C	NA	144068226	C24 H43 N5	NA	0.739473	-1.05322e-17	2.42583	0.0216989	0.0657801	-3.96007	NA	NA	NA	C14 H27 N3	NA	1.01092	-8.51873e-18	3.2936	0.00258292	0.0145026	-1.97892	NA	NA	NA	C23 H47 N9 O2 P2	NA	0.504237	-1.07143e-10	2.11102	0.043475
C44 H89 N5 O7 P2	NA	0.427061	-3.57143e-10	2.49913	0.0183377	0.0554342	-3.88552	NA	NA	NA	C14 H27 N5 O3	NA	1.47076	-7.14286e-11	3.51724	0.00143875	0.00801485	-1.48883	C1=CC=C(C=C1)CNC2=CC=C(C=C2)O.Cl	NA	16738613	C24 H44 N7 O5 P	NA	0.351916	-3.57143e-10	2.42344	0.0218175	0.0660098	-3.96497	CCCCCCCCCCCCCCCCCCC=CCC=CCC(=O)NC(COP(=O)([O-])OCC[N+](C)(C)C)C(CC=CCCCCCCCCCCCC)O	NA	154573188	C14 H27 N3 O2	Pramiracetam	-0.7004	7.14286e-10	-3.29083	0.00260149	0.0145318	-1.98565	CC1=C2C3C(C3(C)C)CC2=C(S1)C(=O)N.CC1=C2C3C(C3(C)C)CC2=C(S1)C(=O)O.CC1=C2C3C(C3(C)C)CC2=C(S1)C(=O)Cl	NA	159185122	C23 H51 N9 O9	NA	-0.460262	-3.57143e-11	-2.10925	0.0436396
C11 H22 N2 O3	Leu-Val	-0.370399	-9.91271e-19	-2.49646	0.0184512	0.0556065	-3.89111	CC(C)CC(C(=O)NC(C(C)C)C(=O)O)N	NA	6993116	C14 H28 N2 O S2	2-[4-(1,4-Dithiepan-6-yl)-1-isopropyl-2-piperazinyl]ethanol	0.584383	-1.61081e-18	3.51749	0.0014378	0.00801485	-1.4882	CC(C)(C)C1=CC(=CC(=C1O)C(C)(C)C)SC2(CCN(CC2)C(=O)CCC(=O)O)SC3=CC(=C(C(=C3)C(C)(C)C)OCCCO)C(C)(C)C	NA	88963737	C24 H44 N7 O5 P	NA	0.494737	3.57143e-11	2.42132	0.0219233	0.0661997	-3.96931	C1CC(=O)N[C@@H]1C(=O)O	C01879	7405	C14 H27 N5 O3	NA	0.438038	-3.57143e-11	3.29093	0.00260082	0.0145318	-1.98541	CC(=O)NCCCCCCN1CCN(CC1)CCCOC2=CC=C(C=C2)C(=N)N.CC(=O)NCCCCCCN1CCN(CC1)CCCOC2=CC=C(C=C2)[N+]#[C-]	NA	161051587	C24 H48 N O9 P	lysophosphatidylserine	0.569316	3.57143e-10	2.11175	0.0434076
C51 H104 N2 O2 P2 S	NA	-0.407479	-3.57143e-12	-2.49281	0.0186077	0.0559686	-3.89876	NA	NA	NA	C14 H28 N2 O2	NA	0.653114	2.10645e-18	3.51722	0.00143885	0.00801485	-1.48889	CCCCN1C(=O)N(SC1=O)CC	NA	6539137	C24 H45 N O6	NA	0.578135	3.57143e-10	2.41889	0.0220449	0.0664366	-3.97428	CCC(CC1=CC=CC=C1)N(CC)P(=O)(O)O.CC(C)CCCCCCCP(CCCCCCCC(C)C)C1=CC=CC=C1	NA	129048062	C14 H28 N2 O S2	2-[4-(1,4-Dithiepan-6-yl)-1-isopropyl-2-piperazinyl]ethanol	0.985527	-3.57143e-10	3.2905	0.0026037	0.0145318	-1.98645	CON1NC(=[N+](N1)S(=O)(=O)[N+](=O)[O-])C(=O)NC2=CC=CC=C2.[OH-]	NA	161226236	C30 H59 N5 O5	NA	0.539325	-3.57143e-11	2.1098	0.0435888
C30 H64 N8 O9 P2	NA	0.689376	8.67362e-19	2.49054	0.0187055	0.056153	-3.90351	NA	NA	NA	C14 H29 N O	Myristamide	0.605564	1.42857e-09	3.51565	0.0014448	0.00803232	-1.49282	NA	NA	NA	C24 H45 N4 O14 P3	NA	0.48488	-3.57143e-10	2.41415	0.0222842	0.066653	-3.98397	NA	NA	NA	C14 H28 N2 O2	NA	1.23549	4.95635e-18	3.28845	0.00261754	0.0145805	-1.99144	CCCCC/C=C\C/C=C\C/C=C\C/C=C\C/C=C\CCC(=O)OC[C@H](COP(=O)(O)OCCN)OC(=O)CC/C=C\C/C=C\C/C=C\C/C=C\C/C=C\C/C=C\CC	NA	NA	C33 H69 N8 O8 P S	NA	0.434085	3.57143e-10	2.10873	0.0436884
C36 H13 O14 P3	NA	0.514309	1.07143e-11	2.48704	0.0188571	0.056498	-3.91082	NA	NA	NA	C14 H29 N O	Myristamide	0.753279	-3.57143e-10	3.51173	0.00145988	0.00810033	-1.50267	NA	NA	NA	C24 H47 N5 O2	NA	0.444845	-1.07143e-10	2.41514	0.0222342	0.066653	-3.98196	CCOC(=O)NCC(C)(C)CNC(=O)OCC	C00831	NA	C14 H29 N O	Myristamide	0.607897	6.69108e-18	3.28205	0.00266128	0.0147952	-2.00701	NA	C02283	NA	C8 H17 N O2	Forosamine	-0.357624	7.14286e-10	-2.10991	0.0435787
C24 H39 N5 O	NA	0.39138	4.83244e-18	2.48528	0.0189337	0.0566173	-3.91449	CCCN(C)C1=CC2=C(C=C1)N=C(N=C2N)C3CC3.CCN(CC)C1CCCC1O	NA	160963572	C14 H29 N O	Myristamide	0.845119	1.07143e-09	3.51034	0.00146525	0.00811434	-1.50616	NA	C12650	NA	C24 H48 N O6 P	N-hexanoylsphingosine 1-phosphate	0.29204	7.14286e-10	2.41622	0.0221796	0.066653	-3.97975	NA	NA	NA	C14 H29 N O	Myristamide	0.709791	3.57143e-10	3.27667	0.00269849	0.0149482	-2.02005	COCC1C(C(C(C(O1)OC2C(CC(C(C2OC)CC3C(C(C(C(O3)CN)OC)OC)OC)N)NC(=O)C(CCN)OC)OC)N)OC	NA	46887623	C35 H73 O10 P S	NA	0.541933	2.35427e-18	2.09733	0.0447605
C19 H20 O3	(4E)-1,7-Bis(4-hydroxyphenyl)-4-hepten-3-one	0.572358	-7.14286e-10	2.48036	0.0191494	0.0570409	-3.92474	NA	C07415	NA	C14 H29 N2 O10 P S	NA	0.82451	8.61166e-18	3.50933	0.00146913	0.00812006	-1.50867	CCCC(C)(C)C(=O)Nc1ccc(cc1)Cl	C19053	23715	C24 H48 N O9 P	lysophosphatidylserine	0.466399	3.57143e-11	2.41404	0.0222898	0.066653	-3.9842	NA	NA	NA	C14 H29 N O	Myristamide	-0.429951	3.57143e-12	-3.27656	0.00269927	0.0149482	-2.02032	NA	NA	NA	C7 H10 O4	3-Hydroxy-5-methoxy-6-methyl-2,3-dihydro-4H-pyran-4-one	0.433026	1.07143e-09	2.09459	0.0450219
C32 H67 N7 O	NA	0.441641	-3.57143e-11	2.48075	0.0191323	0.0570409	-3.92394	C.CC1CN(CCN1C(C)C(=C)NC)C.CC1CN(CCN1C(=O)C(C)(C)C)C.CN1CCN(CC1)CC2CC2	NA	157200192	C14 H30 N6 S	NA	0.709244	3.57143e-11	3.50757	0.00147598	0.00814214	-1.51309	C1=CC=C(C=C1)S(=O)(=O)N	NA	7370	C24 H48 N2 O8	NA	0.530509	3.57143e-10	2.41312	0.0223362	0.0666622	-3.98607	CCCCCC(CC(=O)N[C@H]1CCOC1=O)O	C01169	NA	C14 H29 N2 O10 P S	NA	0.681581	4.70854e-18	3.27577	0.0027048	0.0149498	-2.02225	C1=CC=C2C(=C1)C=CC=C2CCl	C19688	6845	C34 H57 N10 P3	NA	0.637291	-1.05322e-17	2.09063	0.0454017
C6 H9 N3	1,3,5-Benzenetriamine	0.619454	7.68235e-18	2.47683	0.0193058	0.0573955	-3.9321	c1c(cc(cc1N)N)N	C00135	66952	C14 H30 O8	PEG n7	0.680711	7.14286e-10	3.50682	0.00147893	0.00814268	-1.51498	CCCCCCCCCCCCCC=CC(C(CO)NC(=O)C=CCCCCCCCC)O	NA	71402511	C24 H49 O P3 S	NA	0.594497	1.07143e-09	2.40907	0.0225432	0.0671501	-3.99435	CCCCCCCCCCCCCCCCCCCCCCCC(=O)N[C@@H](CO[C@H]1[C@@H]([C@H]([C@@H]([C@H](O1)CO)O)O)O)[C@@H](/C=C/CCCCCCCCCCCCC)O	NA	NA	C14 H30 N6 S	NA	-0.539143	1.73472e-18	-3.27005	0.00274508	0.0149574	-2.03613	CCNCC(COCC(CNCC)O)O	NA	648844	C10 H9 Cl	NA	0.423427	7.43453e-19	2.08568	0.0458805
C41 H80 N3 O3 P3 S	NA	0.524938	-2.47818e-19	2.47502	0.0193865	0.0575245	-3.93588	NA	NA	NA	C14 H31 N	1-Tetradecylamine	-0.636243	7.14286e-10	-3.5047	0.00148722	0.00817256	-1.52029	C[C@H]([C@H](CCC=O)N(C)C)O	C17221	193532	C24 H49 O2 P3	NA	0.524534	-7.14286e-10	2.40171	0.0229229	0.0678869	-4.00933	CCCCCCCCC1C(C(C(N1)CO)O)O	NA	51003570	C14 H30 O8	PEG n7	0.777089	3.57143e-10	3.2705	0.0027419	0.0149574	-2.03504	C1CC(=CC2=CC=C(C=C2)Cl)C(=O)C1	NA	11009103	C7 H14 N2 O	NA	0.405806	7.14286e-10	2.08683	0.0457683
C41 H70 N O7 P	NA	0.385974	-7.14286e-11	2.47095	0.0195688	0.0579536	-3.94434	CC(C)OCCC(C)(C)N(C(C)CC(C)(C)OC(C)CC(C)(C)OC(C1=CC=CC=C1)C2=CC=CC=C2)C(C)(C)CCOC(C)(C)P(=O)(O)O	NA	155221639	C14 H31 N O	Lauryldimethylamine oxide	0.747881	3.57143e-10	3.5005	0.0015038	0.00824778	-1.53082	CCCCCCCCCCC(=O)NC1CNC1=O	NA	86274233	C24 H5 N5 O9 P2 S2	NA	0.405231	-7.14286e-10	2.40305	0.0228534	0.0678869	-4.00661	CCCCCCCCCCCCCCN1CC(OC(C1)C)C	NA	14993215	C14 H31 N	1-Tetradecylamine	0.723666	-5.88567e-19	3.27089	0.00273915	0.0149574	-2.0341	c1ccc2c(c1)nc(s2)SSc3nc4ccccc4s3	NA	NA	C9 H13 N3 O5	Cytidine	0.415415	-4.42974e-18	2.08556	0.0458918
C14 H25 N O6	(4S)-4-[(6-Carboxyhexanoyl)oxy]-4-(trimethylammonio)butanoate	-0.53023	1.07143e-09	-2.46878	0.019667	0.0581326	-3.94887	C[N+](C)(C)[C@H](CCC(=O)[O-])OC(=O)CCCCCC(=O)O	NA	NA	C14 H31 N O9	NA	0.671353	1.07143e-10	3.49315	0.00153324	0.00839308	-1.54922	c1[nH]c(c-2ncnc2n1)N	C00147	190	C24 H50 N O6 P	(2R)-3-[(9E)-9-Hexadecen-1-yloxy]-2-hydroxypropyl 2-(trimethylammonio)ethyl phosphate	0.458963	-1.07143e-09	2.40215	0.0229003	0.0678869	-4.00845	CN(C)C(=N)N=C(N)N.C1CS(=O)(=O)CN1	NA	141341119	C14 H31 N O	Lauryldimethylamine oxide	0.503837	-3.57143e-11	3.27073	0.00274022	0.0149574	-2.03447	CC1=NN=C(S1)SCC(=O)NC23CC4CC(C2)CC(C4)C3	NA	2974390	C25 H44 N O7 P	2-arachidonyl-sn-glycero-3-phosphoethanolamine	0.428412	-7.14286e-11	2.08425	0.0460199
C25 H45 N	NA	-0.71384	-3.57143e-11	-2.46611	0.0197879	0.0582664	-3.95441	CC(C)CCCC(C)C1CCC2=C(CCCC12C)CCCN(C)CC=C	C15760	72199012	C14 H31 N6 O5 P S4	NA	0.684703	7.14286e-11	3.48738	0.00155675	0.00848918	-1.56366	CC(C)CC(C(=O)NC(Cc1ccccc1)C(=O)O)N	NA	6992310	C24 H50 N O7 P	N-hexanoylphytosphingosine 1-phosphate	0.338201	4.39876e-18	2.39952	0.0230373	0.0679643	-4.01379	C[N+](C)(C)CCOP([O-])(=O)OC[C@H](NC(=O)CCCCCCCCCCC/C=C\CCCCCCCC)[C@H](O)/C=C/CCCCCCCC/C=C\CCC	NA	NA	C14 H31 N O9	NA	0.612495	2.97381e-18	3.27029	0.00274339	0.0149574	-2.03555	NA	C12650	NA	C6 H13 N3 O3	L-(+)-Citrulline	-0.394232	-3.57143e-10	-2.08117	0.0463208
C6 H14 N4 O2	DL-Arginine	0.583067	-2.67953e-18	2.46676	0.0197585	0.0582664	-3.95307	C(CC(C(=O)O)N)CNC(=N)N	C02385	232	C14 H34 N9 P	NA	0.996403	-7.14286e-10	3.48756	0.001556	0.00848918	-1.5632	CC1(COP(=O)(OC1)NC2CCCC2)N=CC3=C(C=CC(=C3)Cl)O	NA	274222	C24 H50 N O7 P	N-hexanoylphytosphingosine 1-phosphate	0.379998	7.14286e-11	2.40008	0.0230079	0.0679643	-4.01265	C1CC(=O)NC(=O)C1	C03564	NA	C14 H31 N6 O5 P S4	NA	-0.618598	-3.57143e-10	-3.26962	0.00274813	0.0149574	-2.03718	NA	NA	NA	C29 H55 N O8	NA	0.437852	-3.57143e-11	2.07793	0.0466386
C7 H7 N10 O P	NA	0.377791	1.42857e-10	2.45744	0.0201857	0.0593244	-3.9724	NA	NA	NA	C14 H34 N9 P	NA	0.741054	-4.39876e-18	3.48551	0.00156444	0.00851487	-1.56834	NA	NA	NA	C24 H50 N O8 P	phosphatidylserine O-18:0/0:0	0.497372	7.14286e-10	2.39392	0.0233318	0.0686461	-4.02518	CCNCC.CC(=O)O.CC(=O)O.CC(=O)O.CC(=O)O	NA	161997590	C14 H34 N9 P	NA	0.673334	-7.14286e-10	3.27038	0.00274272	0.0149574	-2.03532	CC1CCCC2(C1CCC3(C2C(CC4C3(CC(C4=C(CCC=C(C)C)C(=C)NCCCN(CCCN)CCCN)C)C)N=O)C)C.CC(=O)C	NA	142817471	C36 H60 N7 P3 S2	NA	0.514453	-7.14286e-10	2.07341	0.0470864
C9 H11 N O2	DL-Phenylalanine	0.312927	7.14286e-11	-2.45127	0.0204735	0.0600556	-3.98518	c1ccc(cc1)CC(C(=O)O)N	C00079	994	C14 H36 N10 O7 P2	NA	0.633853	7.14286e-10	3.48262	0.00157638	0.0085635	-1.57555	CCCCCOC1=CC=C(C=C1)C2(CC(=C(C=C2)C3=CC=CC=C3)OCCCCCCCCCCCCN)OCCCC	NA	162450478	C24 H50 N O8 P	phosphatidylserine O-18:0/0:0	-0.542551	-3.57143e-10	-2.39259	0.0234021	0.0686461	-4.02788	NA	NA	NA	C14 H34 N9 P	NA	0.611736	3.57143e-11	3.27008	0.00274487	0.0149574	-2.03606	C1CC(=O)C2=C1C=CC(=C2)P	NA	162722761	C41 H74 N3 O5 P S2	NA	0.537137	2.23036e-18	2.06559	0.0478705
C36 H60 N7 P3 S2	NA	0.607712	-7.14286e-10	2.44928	0.020567	0.0602153	-3.9893	NA	NA	NA	C14 H36 N5 P	NA	-0.671597	7.14286e-10	-3.48106	0.0015829	0.00858254	-1.57946	CC(C)CC(C(=O)O)NC(=O)C(CCC(=O)N)NC(=O)C(C(C)OP(=O)(O)O)N	NA	146014961	C24 H51 N3 O6 S	NA	0.496475	-3.57143e-12	2.39315	0.0233721	0.0686461	-4.02673	C(CC(C(=O)O)N)CC(=O)O	C00956	469	C14 H36 N10 O7 P2	NA	0.547401	3.57143e-10	3.26489	0.00278189	0.0151123	-2.04864	C1=CC=C2C(=C1)N=C(S2)SC3=NC4=CC=CC=C4S3	NA	853902	C23 H38 O4	2-Arachidonoyl glycerol	0.440351	3.57143e-10	2.06053	0.048383
C25 H62 N9 O7 P	NA	0.595837	3.57143e-10	2.44428	0.0208034	0.0607918	-3.99962	NA	NA	NA	C14 H39 N8 O15 P S5	NA	0.753519	-3.57143e-12	3.47815	0.00159506	0.00861574	-1.58672	C1=CC=C(C=C1)C(=O)NC(CCCCN)C(=O)NC(CCCN=C(N)N)C(=O)NC(CCCN=C(N)N)C=O	NA	11635300	C24 H55 N9 O4 S	NA	0.62663	1.07143e-09	2.38821	0.0236352	0.0690731	-4.03676	CCN(CC)CCCNC(=O)C1CC(CC(C1)N=NC2C3CCCCC3CC(C2O)C(=O)NC4CCCCC4)C(=O)NCCCN(CC)CC	NA	140533757	C14 H36 N5 P	NA	0.594074	7.14286e-10	3.26406	0.00278784	0.0151158	-2.05065	CCCCCOC1=CC=C(C=C1)C2(CC(=C(C=C2)C3=CC=CC=C3)OCCCCCCCCCCCCN)OCCCC	NA	162450478	C38 H65 N O5 S	NA	0.609281	-6.93889e-18	2.06037	0.0483997
C15 H29 N O	NA	-0.634128	-2.72599e-18	-2.44137	0.0209427	0.0610631	-4.00564	CC(=O)C.C1CCC(CC1)NC2CCCCC2	NA	162214	C14 H39 N8 O3 P	NA	0.688778	2.66404e-18	3.47883	0.00159219	0.00861574	-1.58501	C1=CC(=C(C=C1O)F)N	NA	2735919	C24 H59 N7 P2	NA	0.342624	3.57143e-11	2.38817	0.0236373	0.0690731	-4.03684	C.CCCCCCOC(=O)CN1CCC(CC1)C.CC1CCCN(C1)C(=O)C(CC2=CC3=C(C(=C2)C)N(C(=O)O3)C)OC(=O)N4CCC(CC4)N5CCC6=CC=CC=C6NC5=O	NA	160112372	C14 H39 N8 O15 P S5	NA	1.07499	-7.14286e-10	3.25984	0.00281838	0.0152524	-2.06088	C1=CN=C(N=C1N)N.C12=NNN=C1N=C(NC2=O)N	NA	160688078	C29 H57 N5 O4	NA	0.483095	-3.57143e-10	2.05694	0.0487503
C44 H74 N8 O	NA	0.309274	3.57143e-11	2.44068	0.0209756	0.0610631	-4.00705	[HH].[HH].[HH].CC.CC(C)(C)C(C1NC=C(N1)C2=CC=C(C=C2)C3=CC=C(C=C3)C4=CN=C(N4)C(C(C)(C)C)NC(=O)C(C)(C)C5CCCC5)N=C(N(C)C)N(C)C	NA	144773421	C14 H40 N8 O16 P2 S4	NA	1.03552	1.07143e-09	3.47047	0.00162764	0.00877512	-1.6059	NA	NA	NA	C25 H36 O3	Estradiol enanthate	0.433143	1.07143e-09	2.38536	0.0237879	0.0693814	-4.04253	OP(=O)(O)O	C00009	1004	C14 H39 N8 O3 P	NA	1.17998	-7.14286e-10	3.25297	0.00286875	0.0154956	-2.0775	NA	NA	NA	C42 H75 N10 O7 P	NA	0.41756	3.57143e-11	2.05631	0.0488144
C33 H69 N8 O8 P S	NA	0.502009	3.57143e-10	2.43869	0.0210711	0.0612255	-4.01115	NA	NA	NA	C14 H42 N9 P3 S2	NA	0.988091	1.85863e-19	3.46702	0.0016425	0.00883853	-1.61452	NA	NA	NA	C25 H36 O3	Estradiol enanthate	0.699442	7.14286e-11	2.38438	0.0238411	0.069405	-4.04453	CCC(C)C(C)C1C(O1)CC(C)(C)C=CC=C(C)C2C(C=CC(C(CCC(CC(=O)O2)C)(C)C)OC(=S)NC(C)C)C	NA	57723500	C14 H40 N8 O16 P2 S4	NA	0.721876	-7.14286e-10	3.24523	0.00292653	0.0157184	-2.09622	CCCCCCCCCCCCN(CCC#N)CCC#N	C00304	10827448	C44 H85 N O8	Glucosylceramide (d18:1/20:0)	0.616857	1.70375e-18	2.04917	0.0495525
C36 H68 N6 O2 S	NA	0.431338	-3.57143e-11	2.43577	0.0212123	0.0615196	-4.01718	NA	NA	NA	C14 H5 N4 O16 P3 S	NA	0.655477	3.57143e-10	3.46471	0.00165251	0.00887563	-1.62028	NA	NA	NA	C25 H40 N5 O5 P	NA	0.538414	3.57143e-11	2.38289	0.0239212	0.0695068	-4.04754	CCCCCCCCCCCCCCCCCCCCCCCCCCCCCCOC(=O)C=CC1=CC(=C(C=C1)O)O	NA	15719486	C14 H42 N9 P3 S2	NA	0.729434	-3.57143e-11	3.2465	0.00291698	0.0157184	-2.09315	CCCCCCCCCCCCCCCCCC(CC(=O)OC(CC(=O)[O-])C[N+](C)(C)C)O	NA	71464572	C9 H6 F3 N3	4-[5-(Trifluoromethyl)-1H-pyrazol-3-yl]pyridine	-0.406402	3.57143e-11	-2.04716	0.0497622
C31 H63 N O2	NA	-0.681081	3.57143e-11	-2.43452	0.021273	0.0615797	-4.01975	CCCCCCCCCCCCCCC(CO)NC(=O)CCCCCCCCCCCCCC	NA	44373822	C14 H5 N6 O18 P3 S3	NA	0.517548	3.57143e-11	3.46233	0.00166289	0.00889926	-1.62622	CCCC(CC(CC)N)N(CCC)CCC(C)CC.CCNCPC.CC=O.CC1=CC(=C(C(=C1)O)N)C	NA	143122542	C25 H41 N3 O5	NA	0.383882	-7.14286e-12	2.37975	0.024092	0.0698714	-4.05391	CCC(C)CCCCCCCCCCCCC(=O)N1CCCC1	NA	6430518	C14 H5 N4 O16 P3 S	NA	0.441628	3.5314e-18	3.24533	0.00292579	0.0157184	-2.09598	CCCCCCCCCCCCC/C=C/[C@H]([C@H](COP(=O)([O-])OCC[N+](C)(C)C)NC(=O)CCCCCCC/C=C\CCCCCC)O	NA	52931145	C12 H21 N O4	3-Hydroxy-N-[(3S)-2-oxotetrahydro-3-furanyl]octanamide	0.348712	7.14286e-10	2.04392	0.0501014
C13 H22 N4 O12 S3	NA	0.641866	7.14286e-10	2.43162	0.0214145	0.0617671	-4.02573	NA	NA	NA	C14 H7 N7 O6	NA	0.742131	-7.14286e-10	3.46181	0.00166515	0.00889926	-1.62751	NA	NA	NA	C25 H41 N3 O7 S	NA	0.468038	-7.14286e-10	2.37346	0.0244366	0.0706048	-4.06662	NA	NA	NA	C14 H5 N6 O18 P3 S3	NA	0.806925	7.14286e-10	3.23862	0.00297679	0.0159583	-2.11219	Cc1c(scc1C(=O)N/N=C/c2ccsc2)C	NA	NA	C34 H59 N5 O6	4-(dimethylamino)-N-[(3R,9R,10S)-9-[[[4-(dimethylamino)-1-oxobutyl]-methylamino]methyl]-12-[(2R)-1-hydroxypropan-2-yl]-3,10-dimethyl-13-oxo-2,8-dioxa-12-azabicyclo[12.4.0]octadeca-1(14),15,17-trien-16-yl]butanamide	0.592855	-3.57143e-11	2.04085	0.0504249
C20 H34 O2	Linolenic acid ethyl ester	0.423999	-1.07143e-09	2.43155	0.0214179	0.0617671	-4.02588	CCC=CCC=CCC=CCCCCCCCC(=O)OCC	C03242	5367460	C14 H8 N2 S3	NA	0.728386	4.95635e-18	3.46155	0.00166627	0.00889926	-1.62815	CCCCCCCCC=CCCCCCCCCCCCC(=O)N.CCCCCCCCC=CCCCCCCCCCCCC(=O)N	NA	161164604	C25 H42 N2 O3	NA	0.593657	1.07143e-09	2.37368	0.0244246	0.0706048	-4.06618	CCCCCCCCCCCCC1=C(C(=CC=C1)S(=O)(=O)[O-])CCCCCCCCCCCC.CCO.CCO.CCO.[NH4+]	NA	159820414	C14 H7 N7 O6	NA	0.707151	-3.57143e-11	3.23673	0.00299131	0.016006	-2.11676	C1COCCN1C(=S)C2=CC=CS2	NA	292699	C42 H81 N O8	Glucosylceramide (d18:1/18:0)	0.591615	7.14286e-10	2.04028	0.050485
C33 H63 N O10	NA	0.602954	2.95832e-18	2.42714	0.0216344	0.0622746	-4.03494	CC1(OCC2C(O1)CCO2)CCC(=O)C(C)(C)C.CC(C)(C)OC1CCOC1.CC(C)(C(C)(C(=O)CCC(C)(O)OC)N)O	NA	144100406	C14 H8 N2 S4	2,2-Dithiobis(benzothiazole)	0.675839	-6.19544e-19	3.45636	0.00168919	0.00898801	-1.6411	NA	NA	NA	C25 H42 O4	(5R)-5-[(3R,5S,7S,8R,9S,10S,13R,14S,17R)-3,7-Dihydroxy-10,13-dimethylhexadecahydro-1H-cyclopenta[a]phenanthren-17-yl]hexanoic acid	0.365628	3.57143e-11	2.3717	0.0245336	0.0707523	-4.07016	NA	NA	NA	C14 H8 N2 S3	NA	0.92191	1.85863e-19	3.2348	0.00300616	0.0160554	-2.1214	NA	NA	NA	C40 H72 N2 O7 P2 S	NA	0.514323	7.14286e-10	2.03899	0.0506219
C4 H12 N O4 P	P-DMEA	-0.447122	1.07143e-09	-2.42035	0.0219717	0.0631277	-4.04888	CN(C)CCOP(=O)(O)O	C13482	NA	C14 H8 N2 S4	DL4550000	0.530343	1.23909e-19	3.45685	0.00168703	0.00898801	-1.63988	C([C@@H](C(=O)O)N)O	C00065	5951	C25 H43 N3 O6	NA	0.364858	-3.57143e-11	2.36951	0.0246552	0.0708654	-4.07459	c1c(c(=O)[nH]c(=O)[nH]1)[C@H]2[C@@H]([C@@H]([C@H](O2)COP(=O)(O)O)O)O	C00105	439424	C14 H8 N2 S4	2,2-Dithiobis(benzothiazole)	-0.500622	1.27007e-18	-3.23251	0.00302393	0.0160601	-2.12693	CC1CC=CCCC=CCCCCCCCCCCCCC(CC(=O)O1)OP(=O)(O)OCCN	NA	145072767	C46 H80 N O8 P	1-Palmitoyl-2-docosahexaenoyl-sn-glycero-3-phosphocholine	0.273979	-3.57143e-10	2.037	0.0508334
C25 H40 N5 O5 P	NA	0.613918	5.69981e-18	2.41724	0.0221277	0.0634575	-4.05525	CCCC(C(=O)C(=O)NCC=C)NC(=O)C1C2=C(C2CN1C(=O)C(C(C)(C)C)NC(=O)NP)C(C)C	NA	143352165	C14 H8 O2	Anthraquinone	0.733397	3.57143e-11	3.4555	0.00169302	0.00899162	-1.64324	NA	NA	NA	C25 H43 N3 O7 S	NA	0.471939	-4.42974e-18	2.36934	0.0246648	0.0708654	-4.07494	C1=CN(C(=O)N=C1N)C2C(C(C(O2)CO)O)O	C00475	6175	C14 H8 N2 S4	DL4550000	0.596629	2.0445e-18	3.2326	0.00302325	0.0160601	-2.12672	NA	NA	NA	C24 H34 N O14 P3 S	NA	-0.313064	-2.60209e-18	-2.03544	0.050999
C41 H89 N10 O9 P3	NA	-0.53021	-3.57143e-10	-2.40809	0.0225935	0.0646728	-4.07401	NA	NA	NA	C14 H9 N3 O	12H-benzo[5,6][1,4]oxazino[2,3-b]quinoxaline	0.626808	5.69981e-18	3.45348	0.00170203	0.0090059	-1.64827	CCOC(=O)CC(C(=O)OCC)NC1CCC(CC1)CC2CCC(CC2)NC(CC(=O)OCC)C(=O)OCC	NA	11272882	C25 H44 N O7 P	2-arachidonyl-sn-glycero-3-phosphoethanolamine	0.429914	-7.43453e-19	2.36596	0.0248533	0.0712738	-4.08174	CCCCNC(=O)C(C)CC(C(CC(CNC(=O)C1=CC(=CC=C1)OCCCOC)C(C)C)N)O	NA	19039521	C14 H8 O2	Anthraquinone	-0.465388	1.07143e-10	-3.23389	0.00301324	0.0160601	-2.12361	NA	NA	NA	C23 H58 N9 O6 P	NA	0.463607	3.57143e-10	2.03157	0.0514133
C28 H47 N4 O7 P	NA	0.343665	-3.57143e-10	2.40596	0.0227027	0.0648649	-4.07835	NA	NA	NA	C15 H11 Cl2 N O2	N1-[2-(4-chlorophenyl)-2-oxoethyl]-4-chlorobenzamide	0.468755	1.65728e-18	3.45388	0.00170024	0.0090059	-1.64728	C1C[C@H](NC1)C(=O)O	C00148	145742	C25 H45 N	NA	0.433687	7.14286e-10	2.36288	0.0250263	0.0716213	-4.08795	C([C@@H](C(=O)O)N)C(=O)O	C00049	5960	C14 H9 N3 O	12H-benzo[5,6][1,4]oxazino[2,3-b]quinoxaline	0.763566	-3.57143e-10	3.22893	0.00305194	0.0161478	-2.13558	COc1ccc(cc1OC)CCC(=O)O	C02325	75019	C38 H67 N2 O P3	NA	0.639107	7.14286e-11	2.02797	0.0518013
C22 H41 N O3 P2	NA	0.556702	-7.14286e-10	2.40261	0.0228761	0.0649386	-4.08519	NA	NA	NA	C15 H12 Cl N O3	4-(acetylamino)phenyl 3-chlorobenzoate	0.502216	1.07143e-09	3.45111	0.00171267	0.00904544	-1.65418	CCOC(=O)C1=CC=C(C=C1)OCCCCCCP(=O)(OCC)OCC	NA	5271409	C25 H45 N O4	Linoleyl carnitine	-0.247026	-3.57143e-10	-2.36215	0.0250674	0.0716213	-4.08942	C1CCC(CC1)C2NC(NO2)C3C4CCC(C3C5NC(ON5)C6CCCCC6)C(C4C7NC(ON7)C8CCCCC8)N9C1CCCCC1C1C9CCCC1	NA	155621593	C15 H11 Cl2 N O2	N1-[2-(4-chlorophenyl)-2-oxoethyl]-4-chlorobenzamide	0.708157	3.57143e-10	3.22823	0.00305744	0.0161478	-2.13727	CCCCCC=CCC=CCC=CCC=CCCCC(=O)OC(CO)CO	C13856	5282280	C40 H78 N9 O P	NA	0.489965	7.14286e-10	2.02691	0.0519164
C23 H47 N O2	(2S,3R,4S)-2-(Hydroxymethyl)-4-(12-methyloctadecyl)-3-azetidinol	-0.601953	-3.57143e-10	-2.40329	0.022841	0.0649386	-4.08381	CCCCCCC(C)CCCCCCCCCCC[C@H]1[C@H]([C@@H](N1)CO)O	NA	NA	C15 H12 N2 O S2	N-[4-(2-methyl-1,3-thiazol-4-yl)phenyl]-2-thiophenecarboxamide	0.749931	1.05322e-18	3.44606	0.00173553	0.0091492	-1.66675	CCCCCCCCCCCCCCC1=C(N=C(S1)N)C2=CC=C(C=C2)OC	NA	4255557	C25 H47 N O4	MFCD22416941	0.371402	4.83244e-18	2.35842	0.0252791	0.0720922	-4.09693	CCCN(C)C1=CC2=C(C=C1)N=C(N=C2N)C3CC3.CCN(CC)C1CCCC1O	NA	160963572	C15 H12 Cl N O3	4-(acetylamino)phenyl 3-chlorobenzoate	0.782793	9.91271e-19	3.22835	0.00305645	0.0161478	-2.13696	NA	C11900	NA	C4 H4 O2	LU3453000	0.424045	7.14286e-10	2.02362	0.0522738
C30 H59 N5 O5	NA	0.614532	-3.57143e-11	2.404	0.0228041	0.0649386	-4.08236	CC(C)C.CC(C)C(CN1CCCC1C(=O)N2CCCC2)N(C)C(=O)CNC=O.CN1CCCCC1.COC=O	NA	161145005	C15 H12 N2 O2 S2	3-(4-Methoxyphenyl)-5-(2-thienylmethylene)-2-thioxo-4-imidazolidinone	0.488075	7.14286e-10	3.44277	0.0017506	0.00921163	-1.67494	CC(=O)O.CN1CCN(CC1)CC(=O)NN=CC2=CC=C(O2)[N+](=O)[O-]	NA	9578351	C25 H47 N O5	(4S)-4-{[(9Z)-3-Hydroxy-9-octadecenoyl]oxy}-4-(trimethylammonio)butanoate	0.518837	1.02844e-17	2.3561	0.0254114	0.0723355	-4.10159	NA	NA	NA	C15 H12 N2 O S2	N-[4-(2-methyl-1,3-thiazol-4-yl)phenyl]-2-thiophenecarboxamide	0.636663	9.91271e-19	3.22532	0.00308038	0.0162389	-2.14428	NA	NA	NA	C34 H73 N7 O4 S	NA	0.508701	3.57143e-10	2.02048	0.0526177
C46 H70 N2 O9 P2	NA	0.411879	-3.57143e-10	2.40221	0.0228972	0.0649386	-4.08602	NA	NA	NA	C15 H12 O2	Dibenzoylmethane	0.742292	3.57143e-10	3.44019	0.00176247	0.00925701	-1.68134	CCCCCCCC(CC(=O)N[C@H]1CCOC1=O)O	NA	NA	C25 H47 O14 P	NA	-0.323126	-1.73472e-18	-2.3466	0.0259592	0.0737585	-4.12065	NA	NA	NA	C15 H12 N2 O2 S2	3-(4-Methoxyphenyl)-5-(2-thienylmethylene)-2-thioxo-4-imidazolidinone	0.631711	-3.57143e-10	3.22114	0.00311361	0.0163838	-2.15433	CCCCCCCCCCCC[C@@H](O)/C=C/[C@@H](O)[C@H](CO)NC(=O)C(O)CCCCCCCCCCCCCCCCC	NA	NA	C44 H69 N4 O3 P S	NA	0.578703	-7.14286e-11	2.01813	0.0528757
C17 H26 N2	1-(Cyclohexylmethyl)-4-phenylpiperazine	0.491698	-1.07143e-10	2.40112	0.0229535	0.0649785	-4.08823	c1ccc(cc1)N2CCN(CC2)CC3CCCCC3	C07532	743404	C15 H13 N O2	4,4'-dimethoxy[1,1'-biphenyl]-2-carbonitrile	0.52979	-7.14286e-12	3.43527	0.0017854	0.00931162	-1.69359	c1cc2c(cccc2N)c(c1)N	C00585	NA	C25 H48 N5 O2 P	NA	0.421658	-1.07143e-09	2.34259	0.0261939	0.0742884	-4.12868	C1=C(N=NN1CC2C(C(=O)N2S(=O)(=O)O)NC=O)CN=C(N)NCCCN	NA	156120641	C15 H12 O2	Dibenzoylmethane	0.569284	7.14286e-11	3.21818	0.00313739	0.0164491	-2.16147	CC(C)CN1C(=O)C=C(C1(C2=CC=CC=C2)O)Cl	NA	72707158	C21 H27 N7 O14 P2	Nicotinamide adenine dinucleotide (NAD+)	0.285686	3.57143e-10	2.0127	0.0534768
C34 H57 N10 P3	NA	0.730957	-1.05322e-17	2.3979	0.0231222	0.0653361	-4.09482	NA	NA	NA	C15 H13 N3 O	7-Aminonitrazepam	0.668285	7.14286e-11	3.43589	0.00178247	0.00931162	-1.69204	C1=CC=C2C(=C1)C(=C(N2)[C@@H]3[C@H]([C@H]([C@@H]([C@H](O3)CO)O)O)O)C[C@@H](C(=O)O)N	NA	10981970	C25 H49 N O4	7309670	0.376261	-3.57143e-10	2.34091	0.0262927	0.0744317	-4.13204	CCCCCCCCCCCCCCCCCCN(C)C1=CC=C(C=C1)C(CCCCCCCC)O	NA	159286057	C15 H13 N O2	4,4'-dimethoxy[1,1'-biphenyl]-2-carbonitrile	0.664367	3.57143e-11	3.21816	0.00313756	0.0164491	-2.16152	NA	NA	NA	C36 H78 N9 O5 P	NA	0.586718	-6.93889e-18	2.01436	0.053293
C12 H30 N4 O12 P2 S3	NA	0.474226	3.57143e-10	2.39479	0.0232856	0.0656773	-4.10115	NA	NA	NA	C15 H13 N3 O2 S2	4-[(4-PHENYL-2-THIAZOLYL)AMINO]BENZENESULFONAMIDE	-0.523138	-3.57143e-10	-3.43584	0.00178271	0.00931162	-1.69217	NA	NA	NA	C25 H49 N O5	3-hydroxyoctadecanoylcarnitine	-0.531997	-3.57143e-10	-2.33723	0.0265108	0.0747742	-4.13941	CCCCCCCCCCCCCCCCCCNC	C11216	75539	C15 H13 N3 O	7-Aminonitrazepam	0.530011	-3.565e-09	3.21334	0.00317659	0.0165698	-2.17311	C1CCc2c(c3c(s2)nc(sc3=O)N)C1	NA	647240	C5 H12 N O5 P	APV	0.279721	-3.57143e-10	2.01336	0.0534039
C45 H86 N O13 P	1-Deoxy-1-({(7R,17Z)-4-hydroxy-4-oxido-9-oxo-7-[(palmitoyloxy)methyl]-3,5,8-trioxa-4-phosphahexacos-17-en-1-yl}amino)-beta-D-fructopyranose	0.357209	7.14286e-10	2.38804	0.0236445	0.0665678	-4.1149	CCCCCCCCCCCCCCCC(=O)OC[C@H](COP(O)(=O)OCCNC[C@@]1(O)OC[C@@H](O)[C@@H](O)[C@@H]1O)OC(=O)CCCCCCC/C=C\CCCCCCCC	NA	NA	C15 H14 N2 O2	Eslicarbazepine	0.634015	2.0445e-18	3.43516	0.00178592	0.00931162	-1.69387	NA	NA	NA	C25 H49 N5 O2	NA	0.425899	-7.14286e-10	2.33738	0.0265015	0.0747742	-4.1391	O=C(O[C@@H](COP(=O)(OCCN)O)COC(=O)CCCCCCCCCCCCCCCCC)CC\C=C/C\C=C/C\C=C/C\C=C/C\C=C/C\C=C/CC	NA	9546798	C15 H13 N3 O2 S2	4-[(4-PHENYL-2-THIAZOLYL)AMINO]BENZENESULFONAMIDE	0.476451	-4.08899e-18	3.21317	0.00317801	0.0165698	-2.17352	CC1NC(NC(N1)(C2CCCCCCC2)N(C)C3CC(N(C(C3)(C)C)C)(C)C)N(C)C4CC(N(C(C4)(C)C)C)(C)C	NA	142142713	C9 H7 N3 O5	NA	-0.238983	3.57143e-10	-2.0129	0.0534553
C37 H77 N9 O5 P2	NA	0.537156	-8.67362e-18	2.38712	0.0236936	0.0665843	-4.11676	NA	NA	NA	C15 H14 N2 O3 S2	Methyl 5-{[(5,6-dimethylthieno[2,3-d]pyrimidin-4-yl)sulfanyl]methyl}-2-furoate	1.03509	3.57143e-10	3.43339	0.00179423	0.00933783	-1.69826	NA	NA	NA	C25 H49 N5 O3	NA	0.522607	3.57143e-10	2.33387	0.0267108	0.0752004	-4.14612	NA	NA	NA	C15 H14 N2 O2	Eslicarbazepine	0.485999	1.79668e-18	3.21456	0.0031667	0.0165698	-2.17018	CCCCCCCCCCCCCCCCCCCC(=O)N[C@@H](CO)[C@@H](/C=C/CCCCCCCCCCCCC)O	NA	NA	C7 H5 N S2	2-Mercaptobenzothiazole	0.391199	-3.57143e-10	2.01156	0.0536043
C37 H85 N10 O9 P3	NA	-0.505503	-7.14286e-11	-2.38386	0.0238692	0.0669555	-4.12339	NA	NA	NA	C15 H14 N2 S2	NA	0.713852	2.72599e-18	3.42829	0.0018184	0.00944643	-1.71094	CCC1C2CCCCC2(C3CCC4(C(C3C1O)CCC4C(C)CCNC(NS(=O)C5=CC=CC(=C5)C(C)(C)C)O)C)C	NA	154973573	C25 H50 N O7 P	1-(10Z-heptadecenoyl)-sn-glycero-3-phosphocholine	0.630427	-3.57143e-11	2.32679	0.0271372	0.0762614	-4.16024	NA	NA	NA	C15 H14 N2 O3 S2	Methyl 5-{[(5,6-dimethylthieno[2,3-d]pyrimidin-4-yl)sulfanyl]methyl}-2-furoate	0.532568	-7.14286e-10	3.20443	0.00325009	0.0168839	-2.19454	CC1(CC2(CCO1)C(CC(=O)O2)C(=O)NC(C)(C)C)C	C10263	2929189	C14 H18 N8 O4 S2	NA	0.437167	7.14286e-11	2.00758	0.0540498
C32 H66 O17	PEG n16	0.583745	-3.71726e-18	2.38083	0.0240332	0.0671707	-4.12954	NA	NA	NA	C15 H15 N	4-Phenyl-1,2,3,4-tetrahydroisoquinoline	0.593827	-3.69403e-18	3.4263	0.00182787	0.00947836	-1.71586	NA	NA	NA	C25 H51 N O2	Tricosanoyl Ethanolamide	0.381249	3.57143e-10	2.31953	0.0275808	0.077367	-4.17469	NA	NA	NA	C15 H14 N2 S2	NA	0.988401	-3.57143e-10	3.20444	0.00324998	0.0168839	-2.19451	NA	NA	NA	C44 H87 N2 O6 P	(2S,3R,4E,14Z)-2-(Henicosanoylamino)-3-hydroxy-4,14-octadecadien-1-yl 2-(trimethylammonio)ethyl phosphate	0.366849	0	2.00132	0.0547568
C9 H18 N2 O2	capuride	-0.486857	7.14286e-11	-2.38117	0.0240146	0.0671707	-4.12885	CCC(C)C(CC)C(=O)NC(=O)N	C18652	231285	C15 H16 N10 O S	NA	0.744066	-3.37652e-18	3.41365	0.00188948	0.0097623	-1.74725	C1CCN(CC1)C(=S)SC(=S)N2CCCCC2	NA	69762	C25 H51 N O4	NA	0.355808	1.42857e-10	2.31444	0.0278957	0.0779663	-4.1848	NA	NA	NA	C15 H15 N	4-Phenyl-1,2,3,4-tetrahydroisoquinoline	0.645016	7.14286e-11	3.20371	0.00325613	0.0168845	-2.19628	CCCCCCCCC=CCCCCCCCCN.CCCCCC=CCC=CCCCCCCCC(=O)O	NA	44145074	C22 H56 N9 O5 P	NA	0.4238	1.07143e-09	1.99742	0.0552015
C31 H61 N5 O5	NA	0.59944	1.42857e-09	2.37711	0.0242358	0.0675099	-4.13708	CCCCCCCCCCCCCCCC(=O)NC(CCCCN)C(=O)NC(C(C)C)C(=O)NC(CCN)C(=O)O	NA	72941914	C15 H16 N2 O	2-[(7-methyl-2,3-dihydro-1H-inden-4-yl)oxy]pyridin-3-amine	0.744066	-3.37652e-18	3.41365	0.00188948	0.0097623	-1.74725	NA	NA	NA	C25 H52 N O7 P	N-icosanoyl-sn-glycero-3-phosphoethanolamine	0.413669	-7.14286e-10	2.31519	0.0278496	0.0779663	-4.18332	CC(C)(CO)[C@H](C(=O)NCCC(=O)O)O	C00864	6613	C15 H16 N10 O S	NA	0.477865	3.57143e-11	3.19685	0.00331385	0.0171526	-2.21274	CCCC(CC(CC)N)N(CCC)CCC(C)CC.CCNCPC.CC=O.CC1=CC(=C(C(=C1)O)N)C	NA	143122542	C4 H6 N4 O5	NA	-0.334499	3.57143e-10	-1.99699	0.05525
C35 H67 N O11	NA	0.697308	7.14286e-11	2.377	0.0242422	0.0675099	-4.13731	C.CCCC(=O)NCCOC(=O)C(C)(C)C.CCC(=O)C(C)(C)C.CC(OC(=O)C)OC(=O)C(C)(C)C.CC(=O)OC(=O)C(C)(C)C	NA	158023536	C15 H16 N2 O S2	NA	0.685469	-3.57143e-10	3.41215	0.00189691	0.00978299	-1.75097	CN1CCN(CC1)C2(CCCCC2)CNC(=O)C3=CC(=C(C=C3)Cl)Cl	NA	54269004	C25 H52 N O7 P	N-icosanoyl-sn-glycero-3-phosphoethanolamine	-0.279602	-7.43453e-19	-2.30927	0.0282195	0.0787283	-4.19507	CCCCCCCCCCCCCCCC(=O)OC[C@H](COP(=O)([O-])OCC[N+](C)(C)C)OC(=O)CCCCCCC/C=C\C/C=C\C/C=C\CC	NA	24778702	C15 H16 N2 O	2-[(7-methyl-2,3-dihydro-1H-inden-4-yl)oxy]pyridin-3-amine	0.773955	3.57143e-11	3.19117	0.00336239	0.0173409	-2.22636	C1=CC=C2C(=C1)C=CC=C2CCl	C19688	6845	C42 H83 N O13 P2	NA	0.484189	6.81499e-18	1.99869	0.0550561
C8 H12 O4	Diethyl fumarate	0.417678	-1.07143e-10	2.36853	0.0247095	0.068687	-4.15445	CCOC(=O)/C=C/C(=O)OCC	C02471	638144	C15 H16 N2 O S2	NA	-0.988387	-3.57143e-10	-3.41073	0.00190398	0.00980171	-1.75449	NA	NA	NA	C25 H53 N	NA	0.406762	-7.14286e-11	2.30633	0.0284046	0.0791014	-4.20089	CCCCCCCCCCCCCCCCCC(=O)O[C@H](COC(=O)CC/C=C\C/C=C\C/C=C\C/C=C\C/C=C\C/C=C\CC)COP(=O)(O)OC[C@@H](C(=O)O)N	NA	NA	C15 H16 N2 O S2	NA	0.626683	4.01155e-18	3.19131	0.00336117	0.0173409	-2.22602	CCCCCCCCCCCCCCCCCC(=O)N[C@@H](CO)[C@@H](/C=C/CCCCCCCCCCCCC)O	NA	NA	C19 H41 N	NA	0.581011	-7.14286e-10	1.99521	0.0554544
C23 H46 N O6 P	NA	-0.33423	-7.35709e-19	-2.34307	0.0261659	0.0726046	-4.20577	CCCCCCCCC=CCCCCCCC=COCC(COP(=O)([O-])OCC[NH3+])O	NA	154573335	C15 H16 N4 O2	methyl 2-cyano-3-{1-[3-(1H-imidazol-1-yl)propyl]-1H-pyrrol-2-yl}acrylate	0.52195	3.57143e-11	3.41001	0.00190757	0.00980251	-1.75627	CCCCCCCCC=CCCCCCCCC(=O)N(C(=O)CCCCCCCCC(=O)O)C(=O)CCCCCCCC=CCCCCCCCC	NA	154082750	C25 H55 N5 O6 S	NA	0.374499	1.42857e-09	2.30089	0.0287508	0.0799209	-4.21166	NA	NA	NA	C15 H16 N2 O S2	NA	0.65249	-1.07143e-10	3.19029	0.00336997	0.0173487	-2.22847	CCCCC(=O)NNC(=S)NC(=O)c1ccc(cc1)C	NA	NA	C8 H18 N6 O4	streptidine	0.261295	-3.57143e-11	1.99389	0.0556059
C34 H59 N5 O6	4-(dimethylamino)-N-[(3R,9R,10S)-9-[[[4-(dimethylamino)-1-oxobutyl]-methylamino]methyl]-12-[(2R)-1-hydroxypropan-2-yl]-3,10-dimethyl-13-oxo-2,8-dioxa-12-azabicyclo[12.4.0]octadeca-1(14),15,17-trien-16-yl]butanamide	0.679914	-3.57143e-11	2.34054	0.0263145	0.0728854	-4.21083	C[C@@H]1CCCCO[C@H]([C@H](CN(C(=O)C2=C(O1)C=CC(=C2)NC(=O)CCCN(C)C)[C@H](C)CO)C)CN(C)C(=O)CCCN(C)C C[C@@H]1CCCCO[C@H]([C@H](CN(C(=O)c2cc(ccc2O1)NC(=O)CCCN(C)C)[C@H](C)CO)C)CN(C)C(=O)CCCN(C)C	NA	44490269	C15 H16 O3	linderalactone	-0.547398	1.07143e-10	-3.40894	0.00191295	0.00981245	-1.75894	CCCCCCCCCCCCCCC(O)C(=O)N[C@@H](COP(O)(O)=O)[C@H](O)/C=C/CCCCCCCCCCCCC	NA	NA	C25 H57 N9 O4 S	NA	0.374425	-3.57143e-10	2.29978	0.0288216	0.0799736	-4.21385	C[C@H]([C@H](CCC=O)N(C)C)O	C17221	193532	C15 H16 N4 O2	methyl 2-cyano-3-{1-[3-(1H-imidazol-1-yl)propyl]-1H-pyrrol-2-yl}acrylate	0.553991	-3.57143e-10	3.18816	0.00338841	0.0173808	-2.23358	CC.CC.CCC=C.CCC1=C(C=CC(=N1)C(=C(CO)N(C)N)N)N2CCCCC2.C(=O)O	NA	162730287	C6 H12 N6 O8	NA	0.322781	2.72599e-18	1.99212	0.0558103
C10 H29 N7 O18 P2 S5	NA	0.482002	-4.46072e-18	2.33708	0.0265194	0.0729283	-4.21778	NA	NA	NA	C15 H16 O5	(+)-dihydromethysticin	0.749229	-3.57143e-11	3.4059	0.00192822	0.00987302	-1.76646	CN(CP(=S)(C)C)S(=O)C12CC3CC(C1)CC(C3)C2	NA	15808241	C25 H59 N7 O6	NA	0.394396	-1.07143e-09	2.29054	0.0294191	0.0814846	-4.23209	CCCCCCCCCCCCCCCCCCC(=O)OC[C@H](COP(=O)([O-])OCC[N+](C)(C)C)O	NA	24779472	C15 H16 O3	linderalactone	-0.481281	-7.14286e-10	-3.18829	0.00338733	0.0173808	-2.23328	C(COCCOCCOCCO)O	NA	8200	C15 H21 N O4	Metalaxyl	0.628468	-4.33681e-18	1.99082	0.0559608
C23 H37 Cl N2 S2	NA	0.533812	0	2.33747	0.0264963	0.0729283	-4.217	NA	NA	NA	C15 H17 Cl N2 O2	Climbazole	0.735542	-1.07143e-09	3.39887	0.00196401	0.0100383	-1.78387	CCOC(=S)Nc1ccc(cc1)O	NA	NA	C25 H62 N9 O5 P	NA	0.484171	7.14286e-10	2.28641	0.0296897	0.0820863	-4.24022	C(COCCOCCOCCOCCOCCOCCO)O	NA	NA	C15 H16 O5	(+)-dihydromethysticin	0.693478	7.14286e-10	3.18484	0.00341739	0.017498	-2.24155	CCCCCCCCCCCCCCC[C@H]([C@H](C)N)O	NA	9925886	C5 H9 N5 O5	NA	-0.434616	-2.97381e-18	-1.98904	0.0561672
C27 H53 N5 O3	NA	0.527321	-7.14286e-10	2.3375	0.0264948	0.0729283	-4.21695	CC(C)C(=O)N1CCCC1.CC(C)C(=O)N1CCCN(CC1)C.CC(C)C(=O)N1CCN(CC1)C	NA	161323861	C15 H17 Cl N2 O2	Climbazole	-1.0569	7.71332e-18	-3.39191	0.00200007	0.0102043	-1.80108	NA	NA	NA	C25 H62 N9 O7 P	NA	0.567744	3.57143e-10	2.2845	0.0298156	0.0822868	-4.24398	NA	NA	NA	C15 H17 Cl N2 O2	Climbazole	0.814811	7.14286e-10	3.18215	0.00344091	0.0175282	-2.24797	CSCC1=CC(=C(S1)N)C(=O)NC2CC2	NA	53383648	C10 H7 Cl	NA	0.447023	-1.42857e-09	1.98487	0.056653
C36 H63 N5 O7	NA	0.593288	-3.57143e-12	2.33876	0.0264201	0.0729283	-4.21442	CCCCC(C(=O)C(=O)NCC)NC(=O)C1C(CCN1C(=O)C(C2CCCCC2)NC(=O)NC(C(=O)OC(C)(C)C)C(C)(C)C)C(C)C	NA	157217391	C15 H17 N O2	Lemobiline	0.582237	3.46945e-18	3.391	0.00200486	0.0102104	-1.80334	C1=CC2=CC=CC2=C1	C01606	5460726	C26 H17 N3 O5 S4	NA	0.562406	-3.57143e-10	2.28212	0.0299737	0.082575	-4.24867	NA	NA	NA	C15 H17 Cl N2 O2	Climbazole	0.526394	7.14286e-10	3.18206	0.00344173	0.0175282	-2.24819	CCN1C(=O)C(=Cc2ccc(s2)C)NC1=S	NA	5400728	C26 H53 N8 O4 P	NA	0.464255	3.57143e-11	1.98648	0.0564645
C29 H65 N10 O6 P	NA	0.701633	7.14286e-11	2.33451	0.0266727	0.0729591	-4.22293	NA	NA	NA	C15 H18 N2 O S	4-(cyclohexylmethyl)-6-(2-thienyl)-2,3-dihydropyridazin-3-one hydrate	0.966086	-7.14286e-10	3.38513	0.00203583	0.0103313	-1.81785	c1ccc(cc1)C[C@H]2C(=O)N3CCC[C@H]3C(=O)N2	C07522	NA	C26 H18 N6 O16 P2 S	NA	0.588824	2.47818e-19	2.27862	0.0302064	0.0830677	-4.25554	NA	NA	NA	C15 H17 N O2	Lemobiline	0.568813	-3.57143e-10	3.18249	0.00343795	0.0175282	-2.24717	NA	NA	NA	C44 H88 N O8 P	PC	0.269643	3.57143e-12	1.98513	0.0566224
C37 H79 N9 O5 P2	NA	0.436894	3.57143e-11	2.33538	0.0266205	0.0729591	-4.22118	NA	NA	NA	C15 H18 N2 O2	(4-methoxyphenyl)-(3-methyl-2-propyl-4-imidazolyl)methanone	0.630978	-7.14286e-10	3.38568	0.00203289	0.0103313	-1.81648	CCCCCCCCCCCCCCC(C(=O)O)N	NA	NA	C26 H20 N10 O17 S5	NA	-0.424122	7.14286e-10	-2.27375	0.030534	0.0838189	-4.26511	NA	NA	NA	C15 H18 N2 O S	4-(cyclohexylmethyl)-6-(2-thienyl)-2,3-dihydropyridazin-3-one hydrate	0.608524	6.24191e-18	3.18051	0.00345544	0.0175667	-2.25192	CN1C[C@@H](C=C2[C@H]1Cc3c[nH]c4c3c2ccc4)CO	C06068	14987	C51 H73 N2 O2 P S	NA	0.597739	3.57143e-10	1.98423	0.0567278
C5 H9 N3 O4	Guanidinosuccinic acid	0.426165	-3.93411e-18	2.3352	0.0266316	0.0729591	-4.22155	C([C@@H](C(=O)O)NC(=N)N)C(=O)O	C03139	439918	C15 H18 N2 O2 S2	N,N'-(2,2-Dimethyl-1,3-propanediyl)di(2-thiophenecarboxamide)	0.945718	3.57143e-10	3.38418	0.00204088	0.0103385	-1.82019	CCCCCCCCCCCCCCCCNc1ccc(cc1)C(=O)O	NA	47263	C26 H32 N2 O17 P2 S	NA	0.715931	7.14286e-11	2.27175	0.0306692	0.0840402	-4.26903	NA	NA	NA	C15 H18 N2 O2	(4-methoxyphenyl)-(3-methyl-2-propyl-4-imidazolyl)methanone	0.655572	1.48691e-18	3.17756	0.00348154	0.0176052	-2.25896	C1CC(=O)[C@@H]([C@H]1CC(=O)O)C/C=C\CCO	C01081	5497122	C37 H63 N3 O8	NA	0.366472	-3.57143e-11	1.98065	0.0571494
C32 H73 N9 O8 P2 S	NA	0.457636	3.57143e-10	2.33111	0.0268762	0.0733853	-4.22973	NA	NA	NA	C15 H20 N2 O2 S	LSM-36525	0.899328	-9.60293e-18	3.37773	0.00207554	0.0104955	-1.83612	CC(=C)C(=O)NCCCN(C)C	NA	78882	C26 H41 N3 O8 S2	NA	0.41245	-7.14286e-11	2.26908	0.0308505	0.0843869	-4.27426	C1C2C(C(C(O2)[N+]3=CNC4=C3N=C(NC4=O)N)O)O[P+](OCC5C(C(C(O5)[N+]6=CNC7=C6N=C(NC7=O)N)O)O[P+](O1)(O)O)(O)O	NA	137160076	C15 H18 N2 O2 S2	N,N'-(2,2-Dimethyl-1,3-propanediyl)di(2-thiophenecarboxamide)	0.729921	-3.57143e-10	3.17818	0.00347607	0.0176052	-2.25749	CCCCC1CN=C(N1CC2CCC(CC2)C)N	NA	145963370	C38 H6 N O17 P3 S2	NA	-0.583086	7.14286e-10	-1.97942	0.0572938
C7 H2 N2 O5	NA	0.35976	-1.07143e-09	2.32881	0.0270152	0.0736344	-4.23434	C1=C(C(=O)C(=C(C1=O)C#N)O)[N+](=O)[O-]	NA	88178367	C15 H20 O5	Phaseic acid	-0.529198	4.08899e-18	-3.37377	0.00209709	0.0105857	-1.84588	CCCCCC/C=C\CCCCCCCC/C=C\OC(COC(=O)CCC/C=C\C/C=C\C/C=C\C/C=C\C/C=C\CC)COP(=O)([O-])OCC[N+](C)(C)C	NA	NA	C26 H41 N5 O	NA	0.320763	1.07143e-10	2.26719	0.0309792	0.0845178	-4.27795	CC(=O)N[C@@H]1[C@H]([C@@H]([C@H](O[C@@H]1OP(=O)(O)OP(=O)(O)OC[C@@H]2[C@H]([C@H]([C@@H](O2)n3ccc(=O)[nH]c3=O)O)O)CO)O)O	C00043	445675	C15 H20 N2 O2 S	LSM-36525	0.557995	-7.14286e-12	3.17789	0.00347869	0.0176052	-2.25819	NA	NA	NA	C5 H6 O	Cyclopentenone	-0.348415	-3.57143e-10	-1.98035	0.0571846
C41 H82 N O8 P	1730641	0.342018	3.57143e-10	2.31643	0.0277725	0.0755647	-4.25905	CCCCCCCCCCCCCCCCCC(=O)OC[C@H](COP(=O)([O-])OCC[NH3+])OC(=O)CCCCCCCCCCCCCCCCC	NA	NA	C15 H20 O5	Phaseic acid	0.691649	7.14286e-11	3.37119	0.00211128	0.0106197	-1.85226	NA	NA	NA	C26 H42 N4	NA	0.535797	-2.67953e-18	2.26677	0.0310081	0.0845178	-4.27878	C(CC(C(=O)O)N)CNC(=N)N	C02385	232	C15 H20 O5	Phaseic acid	0.472745	-1.07143e-10	3.17518	0.00350282	0.0176626	-2.26466	CC(C(=O)N)O	C00041	94220	C9 H19 N O2	9-Aminononanoic acid	0.309025	1.73472e-18	1.97952	0.0572825
C36 H69 N O11	NA	0.677893	-6.96987e-19	2.31077	0.0281253	0.0763896	-4.27032	CCC1C(C(C(CC(CC(C(C(C(C(CO1)C)OC2CC(C(C(O2)C)O)(C)OC)C)OC3C(C(CC(O3)C)NC)O)(C)O)C)C)O)(C)O	NA	154699974	C15 H20 O6	Coriatin	0.73597	-3.57143e-10	3.37158	0.00210909	0.0106197	-1.85128	CCCCOCC1OC(CS1)N2C=CC(=NC2=C)N(C)C.CCCCOCC1OC(CS1)N2C=CC(=NC2=C)N(CC)CC	NA	160712210	C26 H43 N4 O7 P	NA	0.533347	3.57143e-10	2.26585	0.0310711	0.0845397	-4.28058	NA	NA	NA	C15 H20 O5	Phaseic acid	0.367245	-3.57143e-10	3.17491	0.00350527	0.0176626	-2.26532	C1[C@H](CN[C@@H]1C(=O)O)O	C01157	5810	C23 H38 N7 O17 P3 S	Acetyl-CoA	0.426969	-7.14286e-12	1.97486	0.0578352
C5 H11 N	2-Methylpyrrolidine	0.424687	4.90989e-18	2.30912	0.0282289	0.0765361	-4.2736	CC1CCCN1	C00073	13003	C15 H21 N O	cis-(−)-metazocine	0.862212	7.14286e-10	3.36728	0.00213293	0.0106654	-1.8619	CSCC1=CC(=C(S1)N)C(=O)NC2CC2	NA	53383648	C26 H43 N5 O2	NA	0.563289	-6.3813e-18	2.26359	0.0312266	0.084813	-4.285	CC(C)C(CC1=CC(=C(C=C1)OC)OCCCOC)CC(C(CC(C(C)C)C(=O)NC2CCN(C2)C(C)(C)C)O)N=[N+]=[N-].C1COCCO1	NA	160149557	C15 H20 O6	Coriatin	0.684877	1.98254e-18	3.17246	0.00352726	0.0177108	-2.27117	NA	NA	NA	C48 H91 N O8	C24:1 b-D-Galactosyl ceramide	0.561594	-3.57143e-10	1.97644	0.057647
C22 H42 O4	Bis(2-ethylhexyl)adipate	0.506889	7.14286e-11	2.30699	0.0283628	0.0767639	-4.27782	CCCCC(CC)COC(=O)CCCCC(=O)OCC(CC)CCCC	C14240	7641	C15 H21 N O	α-Piperidinobutiophenone	0.650632	2.10645e-18	3.36873	0.00212484	0.0106654	-1.85831	CCC1(C(=O)NC(=NC2CCCCC2)S1)C	NA	135783315	C26 H46 N7 O5 P	NA	0.436071	9.91271e-19	2.25852	0.0315779	0.0854657	-4.29491	CC1=CC=CC=N1.CO.C(=O)(C(=O)O)O.C(=O)(C(=O)O)O	C01185	157422749	C15 H21 N O	cis-(−)-metazocine	0.569772	-3.57143e-10	3.17311	0.00352142	0.0177108	-2.26962	CCC(C)C1C(=O)N2CCCC2C(=O)NCC(=O)NC(C(=O)NC(C(=O)NC(C(=O)N1)CO)CC3=CC=CC=C3)C(C)C	NA	21589729	C9 H14 N3 O8 P	Cytidine 5'-monophosphate (hydrate)	0.429819	-3.57143e-11	1.97478	0.057845
C29 H59 N O2	NA	-0.66023	-6.31935e-18	-2.30271	0.0286343	0.0773629	-4.28632	CCCCCCCCCCCCCCN(CCCCCCCCCCCC)CCC(=O)O	NA	62512	C15 H21 N O4	BSTFA	0.682729	-1.363e-18	3.36685	0.00213532	0.0106654	-1.86296	CCCCCCCCCCCCCCCCC(C(=O)NCC(C)O)S(=O)(=O)O	NA	123392368	C26 H46 N7 O5 P	NA	0.466286	-7.14286e-11	2.25865	0.0315686	0.0854657	-4.29465	NA	NA	NA	C15 H21 N O	α-Piperidinobutiophenone	0.846328	1.07143e-09	3.1707	0.00354319	0.0177595	-2.27538	CC(C)C[C@@H](C(=O)O)NC(=O)[C@@H]1CCCN1	NA	173815	C17 H26 O10	methyl (1S)-7-hydroxy-7-methyl-1-{[(2S,3R,4S,5S,6R)-3,4,5-trihydroxy-6-(hydroxymethyl)oxan-2-yl]oxy}-1H,4aH,5H,6H,7H,7aH-cyclopenta[c]pyran-4-carboxylate	0.52258	3.57143e-10	1.97337	0.0580126
C5 H7 N O3	L-Pyroglutamic acid	0.470227	3.57143e-11	2.30137	0.02872	0.0774584	-4.28899	C1CC(=O)N[C@@H]1C(=O)O	C01879	7405	C15 H21 N3 O S2	NA	-0.400101	1.33202e-18	-3.36805	0.0021286	0.0106654	-1.85998	CCCC(CCC)N1C2=C(NC1=O)N=CC=C2.CCCC1(CCN(C1)C(=O)C(C)CC2=CC3=C(C(=C2)C)NN=C3)CCC.CC1=CC=NC=C1.CC(=O)C	NA	145302287	C26 H48 N O6 P	NA	0.438607	7.14286e-10	2.25551	0.0317874	0.0858818	-4.30077	C1CCC(CC1)NC(=O)N	NA	69684	C15 H21 N O4	BSTFA	0.750746	-3.57143e-11	3.16658	0.00358065	0.0179158	-2.28523	CCCCCCCCCCCCCCOC(COCCCCCCCCCCCCCCC1CC1C)COC(=O)NCCC(=O)OC(C)(C)C	NA	162764339	C37 H77 N3 O5 P2	NA	-0.269987	-6.19544e-19	-1.97039	0.0583705
C38 H78 N9 O8 P3	NA	0.560087	-7.14286e-10	2.29977	0.0288222	0.0775982	-4.29215	NA	NA	NA	C15 H21 N3 S	5,6-dimethyl-2-[2-(1-pyrrolidinyl)ethylthio]-1H-benzimidazole	-1.02833	7.14286e-10	-3.36539	0.00214346	0.0106873	-1.86656	CCCCCCCCCCC1CN(C(C(=O)O1)CC(=O)CCC(CCCCCCCCCC)O)CC(CCCCCCCCCC)O	NA	159413809	C26 H49 N O6	NA	0.502206	7.14286e-10	2.25304	0.031961	0.0861996	-4.30559	CCCCCCCCCCCCCCCCCCOC(=O)NC(CCC(=O)O)(CCC(=O)O)CCC(=O)O	NA	44572432	C15 H21 N3 O S2	NA	0.883913	-6.19544e-19	3.16496	0.00359551	0.0179586	-2.2891	NA	NA	NA	C31 H55 N7 O4 S	NA	0.418351	3.57143e-11	1.96917	0.0585169
C19 H45 N5 O6 P2	NA	0.856366	7.14286e-10	2.29491	0.0291353	0.0781678	-4.30179	NA	NA	NA	C15 H21 N5 O13 P2	Cyclic ADP-ribose	0.733179	-3.57143e-10	3.36433	0.00214937	0.0106981	-1.86916	CCCCCCCCCCCCCC(=O)NC	NA	139024	C26 H49 N O7	NA	0.394733	-1.07143e-10	2.23842	0.0330045	0.0888582	-4.33402	CCOC(=O)/C=C/C(=O)OCC	C02471	638144	C15 H21 N3 S	5,6-dimethyl-2-[2-(1-pyrrolidinyl)ethylthio]-1H-benzimidazole	0.652928	7.14286e-10	3.16199	0.00362286	0.0180636	-2.29619	NA	NA	NA	C37 H81 N5 O14	NA	0.329317	-7.14286e-11	1.96602	0.0588972
C6 H15 N O3	Triethanolamine	0.639395	-3.57143e-11	2.29513	0.0291206	0.0781678	-4.30134	C(CO)N(CCO)CCO	D00215	7618	C15 H21 N5 O13 P2	Cyclic ADP-ribose	0.559613	-3.57143e-12	3.36326	0.00215534	0.0107091	-1.87178	NA	NA	NA	C26 H50 N O7 P	1-Linoleoyl-2-Hydroxy-sn-glycero-3-PC	0.476609	2.23036e-18	2.23719	0.0330933	0.088942	-4.3364	C#CCCCCCCCCCCCC1=CC=CO1	C07532	6857797	C15 H21 N5 O13 P2	Cyclic ADP-ribose	0.630673	3.57143e-11	3.1566	0.00367304	0.0182819	-2.30905	CCCCCCCCCCCCCCCCCCCCCCCC(C(=O)N[C@@H](COP(=O)([O-])OCC[N+](C)(C)C)[C@@H](/C=C/CCCCCCCCCC(C)C)O)O	NA	70679112	C23 H55 N9 O11	NA	0.501854	-3.57143e-11	1.95778	0.0599017
C13 H9 N O	5,6-Dihydrophenanthridin-6-one	0.752251	-7.14286e-11	2.2867	0.0296707	0.0794659	-4.31801	C1=CC=C2C(=C1)C3=CC=CC=C3NC2=O	C14591	1853	C15 H22 N O3 P S4	NA	0.641995	7.14286e-11	3.35999	0.00217381	0.0107821	-1.87985	CC1CC(=O)N(C1=O)CCC[N+](C)(C)CCCCCCC[N+](C)(C)CCCN2C(=O)CC(C2=O)C	NA	44279242	C26 H50 N O7 P	1-Linoleoyl-2-Hydroxy-sn-glycero-3-PC	-0.554961	-3.57143e-10	-2.22642	0.0338841	0.0909086	-4.35727	CCCCCCCCNCCCCCCCC	C13915	3094	C15 H21 N5 O13 P2	Cyclic ADP-ribose	0.492593	-5.08026e-18	3.15566	0.00368185	0.0182938	-2.31129	CCCCCCCC(=O)N(CCO)CCO	NA	76499	C39 H75 N9 O2 P2	NA	-0.289813	7.14286e-11	-1.95501	0.0602433
C12 H16 N2 S	Xylazine	0.429395	-1.07143e-09	2.28222	0.0299669	0.0799024	-4.32686	Cc1cccc(c1NC2=NCCCS2)C	D08683	5707	C15 H22 N2 O3	leu-phe	0.644698	-3.57143e-10	3.35773	0.00218668	0.0108271	-1.88543	CCCCC/C=C\C/C=C\C/C=C\CCCCC(=O)OC[C@H](COP(=O)(O)OCCN)OC(=O)CCC/C=C\C/C=C\C/C=C\C/C=C\C/C=C\CC	NA	NA	C26 H51 N5 O3	NA	0.471804	3.57143e-10	2.2225	0.0341754	0.0914456	-4.36482	C(COCCOCCOCCOCC(NC(COCCOCCOCCOCCO)O)O)O	NA	54233808	C15 H22 N O3 P S4	NA	0.633522	7.14286e-10	3.14834	0.00375116	0.0186058	-2.32873	C.CC1CC(C1)(C(=O)NC(C)C)O.CC(C)NC(=O)C(C1CCC1)O.CC(C)NC(=O)C1(CCC1)O.CC(C)NC(=O)C1(CCNC1)O	NA	162240830	C20 H43 N O12	NA	0.414534	3.57143e-10	1.95272	0.0605264
C14 H18 N8 O4 S2	NA	0.496899	7.14286e-11	2.28188	0.0299893	0.0799024	-4.32753	CC(=O)NC1=NC(=CS1)CC2=NN=C(N2NC(=O)C)SCC(=O)NNC(=O)C	NA	44429957	C15 H22 N6 O5 S	S-Adenosyl-L-methionine	0.580915	7.14286e-11	3.35702	0.00219073	0.0108284	-1.88717	C1[C@@H](CC[C@H](C1)C(=O)O)CN	C06751	5526	C26 H51 N5 O5 S2	NA	-0.417506	-7.14286e-11	-2.22213	0.034203	0.0914456	-4.36554	NA	NA	NA	C15 H22 N2 O3	leu-phe	0.604073	3.71726e-19	3.14518	0.00378155	0.0187239	-2.33627	C1CCN(CC1)C(=S)SCC(=O)C2=CC=CC=C2	NA	325090	C29 H56 N O10 P	2-O-glutaroyl-1-O-palmitoyl-sn-glycero-3-phosphocholine	0.278786	-1.23909e-19	1.95319	0.0604679
C26 H62 N8 O3 P2 S	NA	0.559858	4.58463e-18	2.28217	0.0299702	0.0799024	-4.32696	NA	NA	NA	C15 H22 O	Nootkatone	0.579058	3.57143e-10	3.34524	0.00225891	0.011146	-1.91613	CCCCCCCCCCCCCCCCCCN(CC(C)O)CC(C)O	NA	119875	C26 H52 N O6 P	MFCD00270917	0.464449	1.07143e-09	2.21845	0.0344796	0.0920254	-4.37265	C(=N)([O-])OC(=N)OC(=O)OC(=O)[O-]	NA	149659985	C15 H22 N6 O5 S	S-Adenosyl-L-methionine	0.703555	-3.57143e-11	3.1402	0.00382977	0.0189298	-2.34812	C(CCNCCCN)CN	C00315	1102	C12 H21 N9 O5 S	NA	0.351109	-1.07143e-09	1.95064	0.0607848
C6 H13 N3 O3	L-(+)-Citrulline	-0.431044	-3.57143e-10	-2.2755	0.0304159	0.080899	-4.3401	C(CC(C(=O)O)N)CNC(=O)N	C00327	9750	C15 H22 O2	3,5-di-tert-Butyl-4-hydroxybenzaldehyde	0.647797	3.57143e-10	3.34368	0.00226814	0.0111723	-1.91998	CC(=O)OO.OS(=O)(=O)O	NA	160491762	C26 H52 N O6 P	MFCD00270917	0.650102	-6.96987e-19	2.21604	0.0346616	0.0923509	-4.37729	CCC1C(C(C(CC(CC(C(C(C(C(CO1)C)OC2CC(C(C(O2)C)O)(C)OC)C)OC3C(C(CC(O3)C)NC)O)(C)O)C)C)O)(C)O	NA	154699974	C15 H22 O	Nootkatone	0.480029	-3.57143e-11	3.13848	0.00384659	0.0189801	-2.35221	CCCCCCCC/C=C/CCCCCCCC(=O)OC	C03425	5280590	C35 H67 N O11	NA	0.57068	7.14286e-11	1.94534	0.0614473
C21 H43 N O4	NA	0.785278	7.14286e-10	2.2734	0.0305572	0.0811346	-4.34422	CCCCCCCCCCCCCCC(CN(CCC(=O)O)CCO)O	NA	44148782	C15 H22 O4	4-Hydroxy-3,5a,9-trimethyloctahydronaphtho[1,2-b]furan-2,8(3H,4H)-dione	-0.798055	-3.57143e-10	-3.33708	0.00230739	0.011346	-1.93618	N(C)(Cc1ccccc1)CCCCCCCCCCCCCCC	C10825	10664275	C26 H52 N O7 P	4033747	0.426161	-7.14286e-11	2.21047	0.0350855	0.0933189	-4.38802	CCCCCC=CCC=CCCCCCCCC(=O)OCC(CO)O	C12280	5283469	C15 H22 O2	3,5-di-tert-Butyl-4-hydroxybenzaldehyde	0.86494	3.57143e-10	3.13708	0.0038603	0.0189972	-2.35554	C1CCC2=C(C1)C=CC(=C2)C(=O)CCl	C19074	231507	C20 H34 O2	Linolenic acid ethyl ester	0.33885	-1.07143e-09	1.94323	0.0617133
C29 H57 N5 O4	NA	0.533672	-3.57143e-10	2.27229	0.0306327	0.0811952	-4.34642	C1CCC(CC1)CCCNC(=O)C(CCCCN)NC(=O)C(CO)NC(=O)CCCCCCCCCCN	NA	469494	C15 H22 O6	methyl 2-(1,3,5-trihydroxy-4a-methyl-8-oxo-decahydronaphthalen-2-yl)prop-2-enoate	0.466032	1.85863e-18	3.33359	0.00232843	0.0114298	-1.94475	CCNC(=O)CC[C@@H](C(=O)O)N	C00437	439378	C26 H52 N8 O5 S	NA	0.481323	2.40073e-18	2.19706	0.0361247	0.0957543	-4.41374	C1=CC(=O)OC(=C1)[N+](=O)[O-].C1=C(OC(=C1)[N+](=O)[O-])C=O	NA	157791931	C15 H22 O4	4-Hydroxy-3,5a,9-trimethyloctahydronaphtho[1,2-b]furan-2,8(3H,4H)-dione	0.767248	-3.53915e-18	3.13677	0.00386339	0.0189972	-2.35629	c1cc2cccnc2c(c1)O	C19434	1923	C29 H57 N5 O5	NA	0.433656	-3.57143e-10	1.943	0.0617421
C9 H5 Cl O	NA	0.467434	-1.11518e-18	2.269	0.0308558	0.0816459	-4.35287	C1=CC=C(C=C1)C#CC(=O)Cl	NA	582308	C15 H22 O6	NP-006370	0.72007	3.57143e-10	3.33241	0.00233555	0.011445	-1.94764	NA	NA	NA	C26 H53 N8 O4 P	NA	0.489793	-7.14286e-11	2.19705	0.0361255	0.0957543	-4.41376	NA	NA	NA	C15 H22 O6	methyl 2-(1,3,5-trihydroxy-4a-methyl-8-oxo-decahydronaphthalen-2-yl)prop-2-enoate	0.6831	-7.14286e-10	3.13386	0.00389205	0.0191052	-2.36319	NA	NA	NA	C32 H68 N7 O6 P	NA	-0.461972	3.57143e-11	-1.94191	0.0618802
C30 H69 N7 O10	NA	0.465547	3.57143e-10	2.26586	0.0310703	0.0820724	-4.35903	NA	NA	NA	C15 H23 N O2	Alprenolol	0.547213	1.11518e-18	3.32899	0.00235642	0.0115275	-1.95604	CCCCCC=CCC=CCCCCCCCCCC(CCCCCCCCC1OC=CO1)CCCN	NA	156778157	C26 H54 N O6 P	LysoPC(P-18:0)	0.508541	-2.23036e-18	2.1946	0.036318	0.0960992	-4.41844	CN(CP(=S)(C)C)S(=O)C12CC3CC(C1)CC(C3)C2	NA	15808241	C15 H22 O6	NP-006370	0.723635	-7.0628e-18	3.13105	0.00392006	0.0192096	-2.36989	C1CC[N+]2(C1)C3CCC2CC(C3)OC(=O)C(C4=CC=CC=C4)(C5=CC=CC=C5)O	C06823	5284632	C5 H11 N3 O2	g-Guanidinobutyrate	0.362267	3.57143e-10	1.94042	0.0620685
C14 H16 N2 O2 S	2,3,4-Trimethyl-N-(3-pyridinyl)benzenesulfonamide	0.46281	3.57143e-09	2.26327	0.0312485	0.0821207	-4.36411	Cc1ccc(c(c1C)C)S(=O)(=O)Nc2cccnc2	NA	802068	C15 H23 O6 P	NA	0.592349	-7.43453e-19	3.32446	0.00238432	0.0116241	-1.96715	CCCCCCC1=NC(=NC=C1C(=O)N(CC(C)C)C2CC(CNC2)C(=O)N3CCOCC3)C(C)(C)C	NA	58355353	C26 H54 N O7 P	Platelet-activating factor	0.661702	1.42857e-09	2.1901	0.0366751	0.0967117	-4.42705	CC(C(=O)c1cccc(c1)Cl)NC(C)(C)C	C06860	444	C15 H23 N O2	Alprenolol	0.842783	1.07143e-09	3.12626	0.00396808	0.0193453	-2.38126	CSCCCCCCCC/C=N/O	C17253	25010752	C7 H18 N O6 P	NA	0.299189	3.57143e-11	1.93994	0.0621297
C18 H17 N5	2-[(3S)-1-(2-Pyridinylmethyl)-3-pyrrolidinyl]-1H-benzimidazole-5-carbonitrile	0.464611	-3.57143e-10	2.26351	0.031232	0.0821207	-4.36364	NA	NA	NA	C15 H24 O2	(4Z,8Z)-4,8-Dimethyl-12-oxo-4,8-tridecadienal	0.636249	-3.57143e-10	3.3238	0.00238839	0.0116241	-1.96876	CCCCCCCCCCCC[C@@H](O)/C=C/[C@@H](O)[C@H](CO)NC(=O)CCCCCCCCCCCCC	NA	NA	C26 H54 N O7 P	Platelet-activating factor	0.393734	7.14286e-11	2.19057	0.0366378	0.0967117	-4.42616	NA	NA	NA	C15 H23 O6 P	NA	0.535742	1.98254e-18	3.12626	0.00396808	0.0193453	-2.38126	NA	NA	NA	C22 H23 [2]H5 N2 O2	Methoxyacetyl fentanyl-d5	0.378981	-7.14286e-11	1.93758	0.0624296
C39 H69 N4 O3 P S	NA	0.658006	3.57143e-10	2.26423	0.0311827	0.0821207	-4.36224	NA	NA	NA	C15 H24 O3	elongatol E	-0.707082	1.23909e-18	-3.32475	0.0023825	0.0116241	-1.96643	c1cc(ccc1O)O	C00090	785	C26 H54 N O8 P	O-{Hydroxy[(2R)-2-hydroxy-3-(icosyloxy)propoxy]phosphoryl}-L-serine	0.538413	-3.57143e-11	2.18243	0.03729	0.0979224	-4.44168	CCCCCCCCN(CCN(C)C)C1=CC=CC=N1	C10608	212055	C15 H24 O2	(4Z,8Z)-4,8-Dimethyl-12-oxo-4,8-tridecadienal	0.660543	-1.07143e-09	3.12746	0.003956	0.0193453	-2.37842	NA	NA	NA	C22 H36 O2	Arachidonic acid ethyl ester	0.461022	3.57143e-11	1.93414	0.0628688
C6 H13 N O2	Isoleucine	0.398678	7.14286e-10	2.26143	0.0313755	0.0821986	-4.36772	CC[C@@H](C)[C@@H](C(=O)O)N	C00407	6306	C15 H25 N O2	(-)-Nupharamine	-0.455889	-2.1684e-18	-3.31347	0.00245325	0.0119194	-1.99404	NA	NA	NA	C26 H54 O14	PEG n13	0.531783	3.57143e-10	2.18152	0.0373638	0.0979224	-4.44342	NA	NA	NA	C15 H24 O3	elongatol E	0.47213	-7.14286e-11	3.12549	0.0039758	0.0193498	-2.38308	CCN(CC(=C)C)C(=O)C1=CC=C(C=C1)C(=C2CC3CCC(C2)N3CCC4=CC=CC=C4)C5=CC=CC=C5	NA	71450851	C10 H18 N5 O6 P S2	NA	0.316678	3.57143e-10	1.93076	0.0633029
C9 H21 N3 O12	NA	-0.95267	7.14286e-09	-2.2613	0.0313849	0.0821986	-4.36799	NA	NA	NA	C15 H25 N O4	N-tert-butyl-7,7-dimethyl-2-oxo-1,8-dioxaspiro[4.5]decane-4-carboxamide	0.533227	-3.57143e-11	3.30538	0.00250528	0.0121515	-2.01384	CC(C)C[C@@H](C(=O)O)NC(=O)OCc1ccccc1	C04335	74840	C26 H55 N5 O17 P2	NA	0.592526	1.07143e-09	2.18249	0.0372852	0.0979224	-4.44157	NA	NA	NA	C15 H25 N O2	(-)-Nupharamine	0.680811	3.57143e-10	3.12235	0.00400769	0.0194718	-2.39054	NA	NA	NA	C12 H14 Cl N O2	clomazone	0.566376	0	1.92885	0.0635508
C41 H87 N9 O5 S	NA	0.538501	-7.14286e-10	2.25958	0.0315038	0.0823698	-4.37134	NA	NA	NA	C15 H25 N O4	Supinine	0.713099	3.57143e-10	3.29194	0.002594	0.0125604	-2.04666	COCC1C(C(C(C(O1)OC2C(CC(C(C2OC)CC3C(C(C(C(O3)CN)OC)OC)OC)N)NC(=O)C(CCN)OC)OC)N)OC	NA	46887623	C26 H57 N3 O3 S	NA	0.610973	-7.14286e-11	2.18121	0.0373885	0.0979224	-4.444	NA	NA	NA	C15 H25 N O4	N-tert-butyl-7,7-dimethyl-2-oxo-1,8-dioxaspiro[4.5]decane-4-carboxamide	0.730564	3.71726e-18	3.12007	0.004031	0.0195517	-2.39595	NA	NA	NA	C15 H29 N3	NA	0.428275	-2.41622e-18	1.92759	0.0637131
C37 H79 N9 O4 S	NA	0.414199	1.07143e-09	2.25858	0.0315731	0.0824112	-4.3733	NA	NA	NA	C15 H25 N2 O7 P S3	NA	0.918887	-6.19544e-19	3.29019	0.00260582	0.0125963	-2.05095	NA	NA	NA	C26 H62 N8 O3 P2 S	NA	0.479829	3.57143e-10	2.18024	0.0374672	0.0979618	-4.44585	CCCCCCCCCCCCCCCCCC(=O)NCCO	C13914	27902	C15 H25 N O4	Supinine	0.480927	-3.57143e-10	3.11859	0.00404615	0.0195919	-2.39946	CCCCCCCC/C=C\CCCCCCCCCCCCCC(=O)O[C@H](COC(=O)CCCC/C=C\C/C=C\C/C=C\C/C=C\CC)COP(=O)(O)OCCN	NA	53479704	C28 H44 N4 O3	NA	0.352832	-2.47818e-18	1.92967	0.0634437
C40 H76 N O10 P	(2S,8R)-8-Hydroxy-5-oxido-11-oxo-2-(palmitoylamino)-4,6,10-trioxa-5-phosphaoctacosan-1-oatato(2-) 5-oxide	0.499037	-2.10107e-09	2.25749	0.0316491	0.0824698	-4.37543	CCCCCCCCCCCCCCCCCC(=O)OC[C@@H](O)COP([O-])(=O)OC[C@H](NC(=O)CCCCCCCCCCCCCCC)C([O-])=O	C13880	NA	C15 H25 N5 O9 S2	NA	-0.537595	-2.23036e-18	-3.28618	0.002633	0.0126846	-2.06073	NA	NA	NA	C26 H63 N9 O12	NA	0.712529	3.57143e-10	2.17481	0.0379101	0.0989517	-4.45618	NA	NA	NA	C15 H25 N2 O7 P S3	NA	0.590802	7.14286e-10	3.11615	0.00407129	0.0196802	-2.40524	CC(C)C(CC(C)C(=O)O)N(C)C(=O)C(C(C)(C)C)NC(=O)C(C(C)(C)C1=CN(C2=CC=CC=C21)C)NC	NA	10940376	C37 H81 N5 O12 P2	NA	0.362227	8.23994e-18	1.92737	0.0637416
C9 H13 N3 O5	Cytidine	0.449469	-4.42974e-18	2.25652	0.0317167	0.0825063	-4.37733	C1=CN(C(=O)N=C1N)C2C(C(C(O2)CO)O)O	C00475	6175	C15 H26 O4	3543	0.605719	-7.14286e-12	3.28652	0.00263066	0.0126846	-2.05989	C1CCNC(C1)C(=O)O	C00408	849	C26 H67 N10 O7 P3	NA	0.370043	7.14286e-10	2.16895	0.038394	0.0996833	-4.46732	CCCCCC(CC(=O)N[C@H]1CCOC1=O)O	C01169	NA	C15 H25 N5 O9 S2	NA	0.567868	-7.14286e-11	3.11511	0.00408205	0.0196988	-2.40771	NA	NA	NA	C19 H35 O3 P S	NA	0.359525	7.14286e-10	1.92447	0.0641195
C19 H45 N4 O3 P	NA	-0.453307	-5.85469e-18	-2.25354	0.0319255	0.0826682	-4.38316	CCCCCCCCCC.C1CNCCN(CCNCCN1)CP(=O)(O)O	NA	161909273	C15 H26 O6	ascr#3	0.497857	1.53337e-18	3.28009	0.00267477	0.0128642	-2.07557	CCCCCCCCCCCCCCCc1ccco1	NA	181250	C27 H22 N O18 P3 S	NA	-0.325009	-3.57143e-10	-2.17045	0.0382696	0.0996833	-4.46447	[HH].C1CCCN(CC1)C2=NC(=NC=C2)NC3CCCN(C3CCNC(=O)C4CCNCC4)C5CCS(=O)CC5	NA	160359573	C15 H26 O4	3543	0.615122	-3.57143e-10	3.1122	0.00411228	0.0198112	-2.41459	CC1CCCN1	C00073	13003	C27 H53 N5 O4	NA	0.398598	2.23036e-18	1.92172	0.0644791
C25 H49 N O5	3-hydroxyoctadecanoylcarnitine	0.475987	-1.07143e-10	2.2545	0.0318581	0.0826682	-4.38128	CCCCCCCCCCCCCCCC(CC(=O)OC(CC(=O)[O-])C[N+](C)(C)C)O	NA	71464560	C15 H27 N O4	(2E)-octenoylcarnitine	0.704029	-3.57143e-10	3.27744	0.00269317	0.0129309	-2.08203	C1=CSC(=C1)C2=C(SC(=N2)NC(=O)C3=CSC=C3)C4=CC=CS4	NA	22110774	C27 H28 O7	Euchrenone B4	0.407503	8.23994e-18	2.16828	0.0384493	0.0996833	-4.46859	NA	NA	NA	C15 H26 O6	ascr#3	0.613158	2.8499e-18	3.1106	0.00412902	0.0198531	-2.41839	NA	NA	NA	C38 H67 N O3 P2	NA	0.459013	3.57143e-10	1.92049	0.0646398
C43 H78 N3 O5 P S	NA	0.631176	-7.14286e-11	2.25334	0.03194	0.0826682	-4.38356	NA	NA	NA	C15 H27 N O4	(2E)-octenoylcarnitine	-0.499679	7.43453e-19	-3.27488	0.00271103	0.0129947	-2.08825	NA	NA	NA	C27 H33 N9 O15 P2	FAD	0.382169	-7.14286e-10	2.16947	0.0383506	0.0996833	-4.46633	NA	NA	NA	C15 H27 N O4	(2E)-octenoylcarnitine	0.511324	2.23036e-18	3.10938	0.00414186	0.0198531	-2.42128	CC(C)(CNC(=O)c1cccs1)CNC(=O)c2cccs2	NA	NA	C46 H79 N O5 P2	NA	0.423145	2.10645e-18	1.92093	0.0645816
C11 H18 O5	(6S)-6-[(1S,2R)-1,2-dihydroxypentyl]-4-methoxy-5,6-dihydro-2H-pyran-2-one	0.584488	-3.57143e-10	2.24446	0.03257	0.0841276	-4.4009	NA	C21674	NA	C15 H27 N O5	3-hydroxy-cis-5-octenoylcarnitine	0.939857	7.14286e-10	3.2738	0.0027186	0.0130055	-2.09088	CC1(CC2=C(C(=O)C1)SC(=N2)N3CCOCC3)C	NA	622262	C27 H41 N4 O15 P3 S	NA	0.702067	3.57143e-10	2.16685	0.0385678	0.0998225	-4.47129	CC1CC(N(C(C1C)C)P)C(=O)NC(C)C(=O)NC(C)C(CN(C)C)O	NA	20644977	C15 H27 N O4	(2E)-octenoylcarnitine	0.51436	-7.14286e-10	3.10956	0.00413992	0.0198531	-2.42085	NA	NA	NA	C14 H18 N2	Ciclindole	0.721003	3.57143e-09	1.91441	0.0654425
C29 H63 N9 O14	NA	0.463232	-7.14286e-11	2.24385	0.0326131	0.0841276	-4.40207	NA	NA	NA	C15 H27 N O5	3-hydroxy-cis-5-octenoylcarnitine	0.886933	-7.14286e-12	3.27326	0.0027224	0.0130055	-2.0922	NA	NA	NA	C27 H44	(5Z,7E)-9,10-Secocholesta-5,7,10-triene	0.425938	-7.14286e-11	2.16225	0.0389529	0.10065	-4.48001	NA	NA	NA	C15 H27 N O5	3-hydroxy-cis-5-octenoylcarnitine	0.578467	-3.57143e-11	3.10602	0.00417729	0.0199893	-2.42923	CC(C)(C)CCC(C)(C)OCCC(C)(C)NC(=O)C(CC(C(C(=O)NC(C)(C)CCOC(C)(C)CCC(C)(C)C)O)O)O	NA	146177742	C15 H21 N9 O15 P2	NA	-0.316023	3.57143e-10	-1.91454	0.0654247
C31 H68 N3 O6 P S2	NA	0.52451	7.14286e-11	2.2422	0.0327317	0.0841516	-4.40529	NA	NA	NA	C15 H27 O2 P S2	NA	0.440682	7.14286e-10	3.27165	0.00273371	0.0130159	-2.0961	NA	NA	NA	C27 H44 N O7 P	N-(4Z,7Z,10Z,13Z,16Z,19Z)-docosahexaenoyl-sn-glycero-3-phosphoethanolamine	0.457411	3.57143e-11	2.15484	0.0395797	0.102098	-4.49401	NA	NA	NA	C15 H27 N O5	3-hydroxy-cis-5-octenoylcarnitine	0.999633	3.57143e-10	3.0974	0.00426959	0.0203626	-2.44963	NA	NA	NA	C17 H27 N3 O17 P2	UDP-N-acetylglucosamine	0.270747	1.07143e-10	1.91368	0.0655398
C6 H11 N O4	.alpha.-Aminoadipic acid	0.465225	-3.57143e-12	2.24252	0.0327088	0.0841516	-4.40467	C(CC(C(=O)O)N)CC(=O)O	C00734	469	C15 H28 N2 O3 S	NA	0.635322	-7.14286e-11	3.27214	0.00273029	0.0130159	-2.09492	CCCCCCCCCCCCCC(=O)[N+](CCO)(CC[O-])C(=O)CCCCCCCCCCC	NA	3034731	C27 H44 N O7 P	N-(4Z,7Z,10Z,13Z,16Z,19Z)-docosahexaenoyl-sn-glycero-3-phosphoethanolamine	0.490099	-7.14286e-10	2.15219	0.0398064	0.102489	-4.49902	C(C1C(C(C(C(O1)OC2C(OC(C(C2O)O)O)CO)O)O)O)O	C00089	439186	C15 H27 O2 P S2	NA	0.813947	7.14286e-10	3.09743	0.00426928	0.0203626	-2.44956	NA	NA	NA	C28 H47 N5 O3	NA	0.348865	3.57143e-10	1.91374	0.0655317
C12 H17 N3 O3 S	NA	-0.389891	3.57143e-10	-2.23463	0.0332802	0.0854193	-4.42003	CC(C)C1=C(C=C(C=C1)C(=O)N=C(N)N)S(=O)(=O)C	NA	151172	C15 H28 N7 O5 P3 S	NA	0.602109	1.363e-18	3.26499	0.00278116	0.0132198	-2.11232	NA	NA	NA	C27 H44 O	Cholest-4-en-3-one	0.331759	3.57143e-10	2.15151	0.0398644	0.102489	-4.5003	NA	NA	NA	C15 H28 N2 O3 S	NA	0.674552	-3.37652e-18	3.09473	0.00429851	0.0204323	-2.45593	C1CCN(CC1)C(=S)SC(=S)N2CCCCC2	NA	69762	C58 H88 O3 P2	NA	0.405085	7.14286e-10	1.91536	0.0653157
C25 H48 N5 O2 P	NA	0.300056	3.57143e-11	2.23325	0.0333809	0.085535	-4.4227	NA	NA	NA	C15 H28 O4	Pentadecanedioic acid	0.586976	-4.95635e-19	3.26347	0.00279206	0.0132495	-2.116	NA	NA	NA	C27 H45 N O4	N-Stearoyltyrosine	0.644679	7.14286e-11	2.14501	0.0404258	0.103759	-4.51255	NA	NA	NA	C15 H28 N7 O5 P3 S	NA	0.674552	-3.37652e-18	3.09473	0.00429851	0.0204323	-2.45593	NA	NA	NA	C39 H75 O7 P S	NA	0.558742	6.93889e-18	1.91098	0.0658983
C40 H79 N O3	N-tricosanoyl-15-methylhexadecasphing-4-enine	0.355509	-3.57143e-10	2.22801	0.033766	0.086378	-4.43287	CCCCCCCCCCCCCCCCCCCCCCC(=O)N[C@@H](CO)[C@@H](/C=C/CCCCCCCCCC(C)C)O	NA	70680368	C15 H29 N O	NA	0.666322	2.32329e-20	3.26282	0.00279677	0.0132498	-2.11759	c1ccc2c(c1)nc(s2)SSc3nc4ccccc4s3	NA	NA	C27 H45 N3 O7	NA	0.453394	7.14286e-10	2.14378	0.0405322	0.103859	-4.51486	NA	NA	NA	C15 H28 O4	Pentadecanedioic acid	0.63211	7.14286e-11	3.09385	0.00430817	0.0204441	-2.45802	CCCCCCCCCCCCCCCCCCCCCCCC(=O)OC(CC(=O)[O-])C[N+](C)(C)C	NA	145720495	C30 H50 N6 O3	NA	0.426088	1.07143e-10	1.90728	0.0663948
C12 H21 N9 O5 S	NA	0.400665	-1.07143e-09	2.22596	0.0339179	0.0866228	-4.43684	C1=C(N=NN1CC2C(C(=O)N2S(=O)(=O)O)NC=O)CN=C(N)NCCCN	NA	156120641	C15 H29 N O18 P2	NA	0.490195	7.14286e-11	3.25757	0.00283489	0.013386	-2.13034	COCCOC1C(C(OC1N2C=NC3=C2N=C(NC3=O)N)CO)O	NA	135544588	C27 H46 O4	2-[(2R)-2-Hydroxyheptadecyl]-2-methoxy-1-oxaspiro[4.5]deca-6,9-dien-8-one	0.627867	7.14286e-11	2.14029	0.0408378	0.104305	-4.52144	C.CCCC(=O)NCCOC(=O)C(C)(C)C.CCC(=O)C(C)(C)C.CC(OC(=O)C)OC(=O)C(C)(C)C.CC(=O)OC(=O)C(C)(C)C	NA	158023536	C15 H29 N O	NA	0.849854	7.14286e-10	3.09076	0.00434197	0.0205703	-2.46531	CCC(C)(C)COC.CC1=CC=C(C=C1)C(=O)C(C)(C)C(C)(C)C.CC1(C(=O)N(C(=O)C1(C)C)C)C.CC(C)(C)C(C)(C)C(=O)OC.CC(C)(C)C(C)(C)OC	NA	161607628	C12 H9 N O3	6-Phenoxynicotinic acid	0.260328	3.57143e-10	1.89699	0.0677891
C39 H69 N5 O8	NA	0.677218	7.14286e-10	2.22194	0.0342171	0.0872424	-4.44462	CC1C2CC(C2(C)C)CC1NC(=O)C3C(C(ON3CC4CCCC(C4OC)C5CC(CC(C5)[N+](=O)[O-])C(=O)NC(CN(C)C)C(C)C)CO)C(C)O	NA	145726665	C15 H29 N O2	8a-butyl-3,3,6,6-tetramethyltetrahydro-1,8-dioxa-4a-azanaphthalene	0.499284	-3.57143e-11	3.25818	0.00283048	0.013386	-2.12887	C1COCCN1C2=CC(=NC(=N2)N)Cl	NA	1484288	C27 H47 N3 O5	NA	0.462043	3.57143e-11	2.14024	0.0408414	0.104305	-4.52151	NA	NA	NA	C15 H29 N O18 P2	NA	0.52093	3.57143e-10	3.08423	0.00441428	0.0208781	-2.48071	CC(C)CC(CC(=O)O)CN.CC(C)CC(CC(=O)O)CNC(=O)OC(C)OC(=O)C(C)C	NA	160656686	C17 H37 N	NA	0.646388	6.19544e-18	1.89735	0.0677403
C16 H12 F3 N3 O2	4,6-dimethyl-3-[4-(trifluoromethyl)styryl]-6,7-dihydroisoxazolo[3,4-d]pyridazin-7-one	0.385717	3.57143e-10	2.21402	0.0348146	0.088619	-4.45994	NA	NA	NA	C15 H29 N O4	5955761	0.65451	8.05407e-19	3.25406	0.00286067	0.0134385	-2.13886	CCCCCCCCC=CCCCCCCCCCCCC#N	NA	11023622	C27 H49 N O4	(11Z,14Z)-eicosadienoylcarnitine	0.288008	-1.07143e-10	2.13689	0.0411365	0.10484	-4.52782	NA	NA	NA	C15 H29 N O2	8a-butyl-3,3,6,6-tetramethyltetrahydro-1,8-dioxa-4a-azanaphthalene	0.533331	3.57143e-10	3.08108	0.00444965	0.0210106	-2.48815	CCCCCCCCCCCCCCCCCCN(CC(C)O)CC(C)O	NA	119875	C30 H51 N5 O4	NA	0.459067	7.14286e-11	1.89615	0.0679045
C40 H81 N10 O5 P3 S	NA	0.681218	3.57143e-11	2.21154	0.0350031	0.0889518	-4.46472	NA	NA	NA	C15 H29 N O4	5955761	0.654406	3.57143e-11	3.25349	0.00286486	0.0134385	-2.14024	CCCCCCCCCCCCCCOCCOCCOCCOCCOCCO	NA	14973992	C27 H53 N O4	3-(Icosanoyloxy)-4-(trimethylammonio)butanoate	0.820647	-7.14286e-10	2.13631	0.0411873	0.10484	-4.5289	NA	NA	NA	C15 H29 N O4	5955761	0.660988	-3.57143e-10	3.07915	0.00447137	0.0210783	-2.49269	NA	NA	NA	C40 H74 N O10 P	PS(16:0/18:2(9Z,12Z))	0.468598	1.98254e-18	1.88754	0.0690926
C15 H29 N3	NA	0.490775	-2.41622e-18	2.2089	0.0352058	0.0891965	-4.46982	CCCCC1CN=C(N1CC2CCC(CC2)C)N	NA	145963370	C15 H29 N O4	5955761	0.712162	1.07143e-09	3.25386	0.00286216	0.0134385	-2.13935	CCCCCCN(CC)C(=O)[O-].CCCCCCN(CC)C(=O)[O-].C[N+]1=CC=CC=C1.C1COCC[NH2+]1.C1COCCN1	NA	158347933	C27 H53 N3 O4 P2	NA	0.405435	7.14286e-10	2.13538	0.0412696	0.104876	-4.53064	C.C.C.C.CC(C)(C)C1=C2C=CCC2=NC=C1.CC(C)(C)C1=C2C=CC(=O)CC2=NC=C1.CC(C)(C)N1C=CC=N1	NA	159883837	C15 H29 N O4	5955761	0.627299	1.07143e-10	3.07641	0.00450246	0.0211549	-2.49915	CO[C@@H]1[C@@H]([C@H](O[C@H]1n2cnc3c2ncnc3N)COP(=O)(O)O)O	C04154	161605	C5 H13 N O	Choline	0.291741	-4.18192e-19	1.88647	0.0692427
C42 H83 N O13 P2	NA	0.535083	6.81499e-18	2.20877	0.0352153	0.0891965	-4.47006	NA	NA	NA	C15 H29 N O5	3-hydroxyoctanoylcarnitine	0.928478	3.57143e-10	3.25352	0.00286471	0.0134385	-2.14019	CCOc1ccc2c(c1)sc(n2)S(=O)(=O)N	NA	3295	C27 H53 N5 O3	NA	0.482418	-3.57143e-10	2.11661	0.0429603	0.10894	-4.56575	c1ccc(c(c1)C2(CCCCC2=O)N)Cl	NA	123767	C15 H29 N O4	5955761	0.901153	3.57143e-10	3.07665	0.00449968	0.0211549	-2.49857	NA	NA	NA	C5 H10 N3 P S	NA	-0.256828	-3.57143e-11	-1.88508	0.0694366
C27 H44 N O7 P	N-(4Z,7Z,10Z,13Z,16Z,19Z)-docosahexaenoyl-sn-glycero-3-phosphoethanolamine	0.735741	1.07143e-10	2.20648	0.0353919	0.089408	-4.47449	CC/C=C\C/C=C\C/C=C\C/C=C\C/C=C\C/C=C\CCC(=O)NCCOP(=O)(O)OC[C@@H](CO)O	NA	91666415	C15 H29 N O5	3-hydroxyoctanoylcarnitine	-0.698387	-1.18952e-17	-3.24707	0.00291269	0.013618	-2.15583	Cc1cccc(c1NC2=NCCCS2)C	D08683	5707	C27 H53 N5 O4	NA	0.515347	-7.14286e-10	2.11606	0.0430103	0.10894	-4.56676	NA	NA	NA	C15 H29 N O5	3-hydroxyoctanoylcarnitine	-0.737719	-3.57143e-10	-3.07525	0.00451572	0.0211823	-2.50189	CCN(CC)C1=NC(=NC(=N1)N(CC)CC)N(CC)CC	NA	17806	C11 H20 N O13 P3 S2	NA	0.406462	1.42857e-10	1.88298	0.06973
C44 H79 N O6 P2	NA	0.531096	7.14286e-10	2.20618	0.0354149	0.089408	-4.47506	NA	NA	NA	C15 H29 N3	NA	0.647068	-3.57143e-10	3.24721	0.00291165	0.013618	-2.15549	c1ccc2c(c1)CCOC2=O	C10274	146694	C27 H54 N O7 P	(2R)-2-(Acryloyloxy)-3-(hexadecyloxy)propyl 2-(trimethylammonio)ethyl phosphate	0.332315	3.57143e-11	2.11494	0.0431135	0.109023	-4.56886	C(CCNC(=N)N)C[C@@H](C(=O)O)N	C01924	9085	C15 H29 N O5	3-hydroxyoctanoylcarnitine	0.576753	-3.57143e-10	3.07324	0.00453868	0.021255	-2.50662	CCOC(=O)CCCNC(=O)C12CCC(CC1C3=CCC4C5(CCC(C(C5CCC4(C3(CC2)C)C)(C)COC(=O)C)OC(=O)C)C)(C)C	NA	145972006	C14 H31 N O	Lauryldimethylamine oxide	0.611687	-1.07143e-09	1.88143	0.0699479
C29 H57 N5 O5	NA	0.492018	-3.57143e-10	2.20449	0.035545	0.0895896	-4.4783	CC(C)(C)OC(=O)N1CCC(CC1)N(C)C.CC(C)(C)OC(=O)N1CCC(=O)CC1.CN(C)C1CCNCC1	NA	160437186	C15 H29 N3 O5 P2	NA	0.694124	-3.01641e-18	3.23594	0.00299739	0.0139911	-2.1828	NA	NA	NA	C27 H55 N O2	NA	0.666146	7.14286e-11	2.11164	0.0434179	0.109612	-4.575	NA	NA	NA	C15 H29 N3	NA	0.440808	-5.45199e-18	3.07213	0.00455145	0.0212799	-2.50924	CCCCCCCCCCCCCCCOCCCNCCCN	NA	106643	C7 H14 N2 O3	N~2~-Acetyl-L-ornithine	0.249566	7.14286e-11	1.8823	0.0698248
C46 H82 N O10 P	1-stearoyl-2-(7Z,10Z,13Z,16Z-docosatetraenoyl)-sn-glycero-3-phosphoserine	0.452754	1.42857e-09	2.2018	0.0357544	0.0899703	-4.48349	CCCCCCCCCCCCCCCCCC(=O)OC[C@H](COP(=O)(O)OC[C@@H](C(=O)O)N)OC(=O)CCCCC/C=C\C/C=C\C/C=C\C/C=C\CCCCC	NA	52925992	C15 H29 N4 O3 P	NA	0.665964	3.57143e-10	3.2351	0.00300386	0.0139984	-2.18483	CCCCOC(C)OC(C)OCN(C)P(=NOC(C)OC(C)OCCCC)(N(C)C)N(C)C	NA	145733721	C27 H56 N O7 P	1-nonadecanoyl-sn-glycero-3-phosphocholine	0.467826	3.57143e-10	2.10185	0.0443321	0.111399	-4.59318	CC(C)C(=O)C1=NC=CN=C1.CC(C)C(C)(C)C.CC(C)NS(=O)(=O)C1CC1.CC(C)ON=C1C2=CC=CC=C2C3=CC=CC=C31.C=C	NA	159154302	C15 H29 N3 O5 P2	NA	-0.736219	6.19544e-19	-3.06672	0.00461395	0.0215368	-2.52195	C1CN2C[C@@H]([C@H]([C@@H]([C@H]2[C@H]1O)O)O)O	C02256	NA	C9 H28 N7 O16 P3	NA	0.33034	7.14286e-11	1.88214	0.0698483
C42 H78 N O8 P	1-palmitoyl-2-[(9Z,12Z,15Z)-octadecatrienoyl]-sn-glycero-3-phosphocholine	-0.26634	-7.43453e-19	-2.19974	0.0359148	0.0902265	-4.48745	CCCCCCCCCCCCCCCC(=O)OC[C@H](COP(=O)([O-])OCC[N+](C)(C)C)OC(=O)CCCCCCC/C=C\C/C=C\C/C=C\CC	NA	24778702	C15 H29 N4 O9 P	NA	0.545784	3.57143e-10	3.23138	0.0030327	0.0141097	-2.19382	CC(C)CC(CC(=O)O)CN.CC(C)CC(CC(=O)O)CNC(=O)OC(C)OC(=O)C(C)C	NA	160656686	C27 H56 N O7 P	1-nonadecanoyl-sn-glycero-3-phosphocholine	0.492896	-1.42857e-09	2.10227	0.0442932	0.111399	-4.59242	NA	NA	NA	C15 H29 N4 O3 P	NA	0.473317	3.57143e-10	3.062	0.00466924	0.0217432	-2.53304	NA	NA	NA	C29 H65 N10 O6 P	NA	0.564823	7.14286e-11	1.87931	0.0702464
C22 H46 N O7 P	L-alpha-lysophosphatidylcholine	-0.377705	-7.14286e-10	-2.18719	0.0369075	0.0925694	-4.51152	CCCCCCCCCCCCCC(=O)OC[C@H](COP(=O)([O-])OCC[N+](C)(C)C)O	NA	24798682	C15 H29 N5 O3	NA	0.584005	3.57143e-11	3.22517	0.00308158	0.0143138	-2.20886	CC1C2CC(C3(C2C(OC1O3)OC)CN4CCCCC4)O.Cl	NA	5745917	C27 H56 N7 O12 P	NA	0.624638	-7.14286e-10	2.10174	0.0443428	0.111399	-4.59339	CCCCCCCCN	C01740	8143	C15 H29 N4 O9 P	NA	0.58843	3.57143e-10	3.06165	0.00467342	0.0217432	-2.53388	CCCCCCCCCCCCCCCC(=O)C(CC(=O)[O-])(C[N+](C)(C)C)OC(=O)CCCCCCCCCCCCCCC	NA	129674858	C8 H16 N4 O3	N-α-L-Acetyl-arginine	0.399301	-7.14286e-11	1.87579	0.0707443
C47 H86 N O8 P	(23R)-29-Amino-26-hydroxy-26-oxido-20-oxo-21,25,27-trioxa-26lambda~5~-phosphanonacosan-23-yl (7Z,10Z,13Z,16Z)-7,10,13,16-docosatetraenoate	-0.382573	2.15292e-18	-2.18588	0.0370122	0.092681	-4.51402	CCCCCCCCCCCCCCCCCCCC(=O)OC[C@H](COP(=O)(O)OCCN)OC(=O)CCCCC/C=C\C/C=C\C/C=C\C/C=C\CCCCC	NA	NA	C15 H29 N5 O3	NA	0.651887	-2.47818e-18	3.21982	0.00312421	0.0144733	-2.22178	CCCCCCCC/C=C\CCCCCCCC(=O)NCCO	C20792	5283454	C27 H60 N7 O5 P	NA	0.859338	-9.13828e-19	2.09993	0.044514	0.111648	-4.59675	C1=CC2=C(C=C1S(=O)(=O)O)N=C(S2)SS	NA	142927356	C15 H29 N5 O3	NA	0.450839	-3.57143e-10	3.05709	0.00472749	0.0219589	-2.54459	NA	NA	NA	C45 H91 N2 O6 P	C22 Sphingomyelin (d18:1/22:0)	0.272683	-1.07143e-09	1.87222	0.0712533
C32 H65 Cl2 N2 O13 P	NA	0.681298	7.14286e-10	2.17726	0.0377103	0.0939705	-4.53049	NA	NA	NA	C15 H29 N5 O4	NA	0.647858	7.14286e-10	3.21959	0.00312607	0.0144733	-2.22234	C.CC1CC(C1)(C(=O)NC(C)C)O.CC(C)NC(=O)C(C1CCC1)O.CC(C)NC(=O)C1(CCC1)O.CC(C)NC(=O)C1(CCNC1)O	NA	162240830	C27 H61 N5 O4 P2	NA	0.48135	3.57143e-10	2.09243	0.0452283	0.113255	-4.61062	c1cc(ccc1N)[N+](=O)[O-]	C00785	7475	C15 H29 N5 O3	NA	0.437798	7.14286e-11	3.05177	0.00479126	0.022219	-2.55707	NA	NA	NA	C27 H47 N3 O5	NA	0.339514	-7.43453e-19	1.86846	0.0717919
C34 H57 N3 O6	NA	0.397334	-3.57143e-12	2.17807	0.0376443	0.0939705	-4.52895	CC(C)CC(C(C(CC1CCCCC1)NC(=O)C(CC(C)C)NC(=O)C(CC2=CC=CC=C2)NC(=O)OC(C)(C)C)O)O	NA	13851544	C15 H29 N5 O4	NA	0.504398	3.57143e-10	3.21842	0.00313548	0.0144934	-2.22517	CCCCCCCCCCCCCCCCCCOC[C@H](COP(=O)([O-])OCC[N+](C)(C)C)O	NA	3985	C28 H31 N8 O2 P3 S	NA	0.42781	-1.07143e-10	2.08914	0.0455452	0.113677	-4.61671	c1ccc(cc1)N2CCN(CC2)CC3CCCCC3	C07532	743404	C15 H29 N5 O4	NA	0.678806	-1.11518e-18	3.04736	0.00484477	0.0223943	-2.56741	NA	NA	NA	C30 H48 N4 O4	NA	0.404275	7.14286e-10	1.8685	0.071786
C42 H81 N O3	Nervonic ceramide	0.352361	-7.14286e-10	2.17742	0.0376966	0.0939705	-4.53018	CCCCCCCCCCCCC/C=C/[C@H]([C@H](CO)NC(=O)CCCCCCCCCCCCC/C=C\CCCCCCCC)O	NA	5283568	C15 H30 N2 O S2	NA	0.672993	-3.57143e-10	3.2176	0.00314203	0.0145001	-2.22713	CC(C)C.CC(C)C(CN1CCCC1C(=O)N2CCCCC2C(=O)OC)N(C)C(=O)CNC=O.CN1CCCCC1	NA	160269799	C28 H36 N2 O2	NA	-0.258353	-3.57143e-11	-2.08889	0.0455695	0.113677	-4.61717	C.CC(CO)NC.CC(C=O)NC.CC(C(C(=O)N(C)N(C)C)O)N.CC(C(C#N)O)NC.CC(C(C(=O)O)O)NC.CC(C(=O)O)NC	NA	158369317	C15 H29 N5 O4	NA	0.698817	1.30104e-18	3.04752	0.00484285	0.0223943	-2.56704	NA	NA	NA	C23 H57 N9 O P2	NA	0.243908	7.14286e-12	1.8664	0.0720874
C17 H26 O	2-(12-Tridecyn-1-yl)furan	0.462352	2.23036e-18	2.17027	0.038284	0.0950926	-4.5438	C#CCCCCCCCCCCCC1=CC=CO1	C07532	6857797	C15 H30 N6	NA	0.611676	-1.07143e-09	3.21666	0.00314968	0.0145119	-2.22942	C1CSC2=C(NC1=O)SC=C2	NA	15358178	C28 H39 N5	NA	0.423596	-4.95635e-18	2.08838	0.0456184	0.113677	-4.6181	C[N+](C)(C)CCOC(=O)C=C.COS(=O)(=O)[O-]	NA	83145	C15 H30 N2 O S2	NA	-0.583108	-8.05407e-19	-3.04442	0.00488083	0.0225245	-2.57431	NA	NA	NA	C37 H74 N3 O10 P	NA	-0.338064	2.47818e-19	-1.86677	0.0720343
C19 H35 N3	NA	0.447521	-3.57143e-11	2.17067	0.0382509	0.0950926	-4.54304	C1CCC(CC1)NC(=NC2CCCCC2)NC3CCCCC3	C11292	316544	C15 H30 O4	Monolaurin	0.679539	3.57143e-10	3.21275	0.00318141	0.0146345	-2.23884	CC(C(C(=O)OCC1=CCN2C1C(CC2)OC(=O)CC(C)(C)O)(C(C)(C)O)O)O	NA	101674026	C28 H41 N O2	(5Z,8Z,11Z,14Z)-N-(2-Phenoxyethyl)-5,8,11,14-icosatetraenamide	0.587267	-1.68051e-18	2.08618	0.0458319	0.11384	-4.62217	C[C@@H](CO)N	C01104	80307	C15 H30 N6	NA	0.496754	-3.57142e-12	3.04288	0.00489979	0.0225754	-2.57792	Cc1ccc2c(c1)cccn2	C00637	7059	C12 H21 N9 O13 P2	NA	0.267386	-6.19544e-19	1.8652	0.0722609
C38 H67 N5 O8	NA	0.547777	4.6156e-18	2.16321	0.0388725	0.0963987	-4.55723	C.CC.CCC.CC1=C(C(=O)N(C1=O)CCCCCC(=O)NC(C(C)C)C(=O)CC(CCCNC(=O)N)C(=O)NC2=CC=C(C=C2)CO)C.CO	NA	161167810	C15 H31 N O	NA	0.712578	3.46945e-18	3.21153	0.00319145	0.014657	-2.2418	CCCS(=O)(=O)C1=CC=C(C=C1)C2=CC=C(C=C2)CCN3CCCC3C	NA	24900020	C28 H44 N4 O3	NA	0.518331	2.95832e-18	2.0865	0.0458009	0.11384	-4.62158	CC1(OCC2C(O1)CCO2)CCC(=O)C(C)(C)C.CC(C)(C)OC1CCOC1.CC(C)(C(C)(C(=O)CCC(C)(O)OC)N)O	NA	144100406	C15 H30 O4	Monolaurin	-0.653407	3.57143e-10	-3.04199	0.00491075	0.0225894	-2.58	NA	NA	NA	C43 H87 N2 O6 P	C20 Sphingomyelin (d18:1/20:0)	0.552929	-1.42857e-10	1.86414	0.0724145
C10 H13 N5 O4	Adenosine	0.404032	-4.95635e-19	2.15688	0.0394065	0.0974093	-4.56924	c1nc(c2c(n1)n(cn2)[C@H]3[C@@H]([C@@H]([C@H](O3)CO)O)O)N	C00212	60961	C15 H31 N O	NA	-0.65799	-3.57143e-10	-3.20929	0.00320981	0.0147176	-2.24719	Cc1c(c([nH]c1/C=C\2/C(=C(C(=O)N2)C=C)C)Cc3c(c(c([nH]3)/C=C\4/C(=C(C(=O)N4)C)C=C)C)CCC(=O)O)CCC(=O)O	C00486	5280352	C28 H46	NA	0.427894	3.57143e-10	2.08204	0.046235	0.114657	-4.62979	C1COC2=C(O1)C=CC(=C2)C3=CN4C=CC=NC4=N3	NA	2812030	C15 H31 N O	NA	-0.917235	-3.57143e-10	-3.04116	0.004921	0.0226001	-2.58194	CC(C)CC(C(=O)CS)C(=O)NC(C(=O)NC)C(C)(C)C	NA	10041481	C44 H78 N O8 P	PC(18:3(9Z,12Z,15Z)/18:2(9Z,12Z))	-0.292644	-3.57143e-10	-1.8606	0.072929
C35 H76 N7 O5 P S	NA	0.345375	7.14286e-10	2.15738	0.0393637	0.0974093	-4.56828	NA	NA	NA	C15 H31 N10 O4 P	NA	0.467335	3.57143e-11	3.20784	0.00322178	0.0147488	-2.25069	NA	NA	NA	C28 H47 N4 O7 P	NA	0.471256	3.57143e-11	2.07861	0.0465724	0.115304	-4.63612	C1C(CSC2=NC3=CC=CC=C3N21)O	C14081	380631	C15 H31 N O	NA	0.611358	8.05407e-19	3.03952	0.00494132	0.022657	-2.58578	CCCCCCCCC=CCCCCCCCCCCCC#N	NA	11023622	C28 H47 N4 O7 P	NA	0.265527	-3.57143e-10	1.85892	0.0731737
C4 H5 N3 O	Cytosine	0.366454	7.14286e-10	2.15406	0.0396464	0.0978454	-4.57458	C1=C(NC(=O)N=C1)N	C00380	597	C15 H33 N	Dodecyltrimethylammonium	0.716224	-3.57143e-10	3.20655	0.00323242	0.0147502	-2.25379	CCCCC(CC)C(=O)[O-].C[N+](C)(C)CCO	NA	111386	C28 H47 N5	NA	0.55357	-2.97381e-18	2.0771	0.0467205	0.115304	-4.63888	[O-]P(=O)(OC[C@H](OC(=O)CCCCCCCCCCCCCCCCC)COCCCCCCCCCCCCCCCC)OCC[N+](C)(C)C	NA	11803170	C15 H31 N10 O4 P	NA	-0.470359	1.07143e-09	-3.03751	0.00496639	0.0227354	-2.59048	NA	NA	NA	C30 H58 O5 S	NA	-0.964705	7.14286e-09	-1.85924	0.0731278
C26 H67 N10 O7 P3	NA	0.443611	-6.19544e-19	2.15271	0.0397621	0.0979737	-4.57714	NA	NA	NA	C15 H33 N O9	NA	0.824522	-3.57143e-10	3.20685	0.00322997	0.0147502	-2.25308	CCCCCCCCCCCCCN1CC(OC(C1)C)C	C11285	32518	C28 H47 N5 O3	NA	0.670681	-2.47818e-18	2.07747	0.0466842	0.115304	-4.6382	CCCCCCCCCCCCCCCCCCCCCC[C@H](C(=O)N[C@@H](CO[C@H]1[C@@H]([C@H]([C@H]([C@H](O1)CO)O)O)O)[C@@H](/C=C/CCCCCCCCCCCCC)O)O	NA	71768128	C15 H33 N	Dodecyltrimethylammonium	0.477247	4.8944e-18	3.03524	0.00499478	0.0228287	-2.59579	CCCCCCCCCCCCCCC(C(=O)O)N	NA	NA	C10 H22 N4 O4	NA	0.424905	-7.14286e-10	1.85122	0.0743073
C14 H41 N10 O9 P	NA	0.347145	-7.14285e-12	2.14777	0.0401869	0.0988623	-4.58648	NA	NA	NA	C15 H34 N3 O8 P	NA	0.710037	-7.14286e-10	3.20449	0.00324962	0.014805	-2.25878	NA	NA	NA	C28 H49 N3 O5	NA	0.35731	1.85863e-18	2.0746	0.0469682	0.11573	-4.64348	CC(=O)C(C(C([N+](=O)[O-])O)O)([N+](=O)[O-])O	NA	129644836	C15 H33 N O9	NA	0.606483	-7.14286e-10	3.03197	0.00503604	0.0229805	-2.60344	NA	NA	NA	C39 H39 N10 O8 P3	NA	0.430336	-1.48691e-18	1.85156	0.0742573
C10 H18 N5 O6 P S2	NA	0.351826	3.57143e-10	2.14506	0.0404215	0.0991817	-4.59159	NA	NA	NA	C15 H34 N9 O6 P3 S	NA	0.478598	-3.57143e-10	3.20077	0.00328076	0.014923	-2.26774	COC1CCN(CC1)C2=CC=CC3=C2CCN(C3C(=O)NC4=CC=C(C=C4)C(=O)O)C(=O)C5=CC=C(C=C5)N	NA	73673693	C28 H49 N7 O2 S	NA	0.539254	2.23036e-18	2.07373	0.047055	0.115758	-4.64508	NA	NA	NA	C15 H34 N3 O8 P	NA	0.995603	3.57143e-10	3.03079	0.00505102	0.023012	-2.6062	CCN(CC)C(=S)NCC=C	NA	1810520	C42 H93 N6 O9 P3	NA	0.370348	-3.56238e-18	1.85151	0.0742647
C33 H71 N4 O3 P	NA	-0.400067	7.14286e-10	-2.14478	0.0404455	0.0991817	-4.59211	NA	NA	NA	C15 H35 N2 O5 P S	NA	0.514035	-9.60293e-19	3.1979	0.00330495	0.0150091	-2.27464	NA	NA	NA	C28 H53 N O7	NA	0.355626	-7.14286e-11	2.07254	0.0471732	0.115864	-4.64726	CCCCCCCCCCCCCCCCCC(=N)O	C13846	31292	C15 H34 N9 O6 P3 S	NA	0.553957	3.57143e-10	3.03014	0.00505928	0.0230129	-2.60773	NA	NA	NA	C44 H90 N3 O8 P	NA	0.222605	-1.07143e-11	1.8421	0.0756676
C46 H80 N O7 P	PC(20:5(5Z,8Z,11Z,14Z,17Z)/P-18:1(11Z))	-0.312553	3.57143e-11	-2.14343	0.0405628	0.0993112	-4.59466	CCCCCC/C=C\CCCCCCCC/C=C\OC(COC(=O)CCC/C=C\C/C=C\C/C=C\C/C=C\C/C=C\CC)COP(=O)([O-])OCC[N+](C)(C)C	NA	NA	C15 H37 N4 O3 P	NA	0.546121	-7.14286e-11	3.19677	0.00331451	0.015018	-2.27736	CCC1C2CC(CCC2(C3CCCC(CCC(C3C1O)C)C(C)CCCOC(=O)N4CCCCC4)C)O	NA	156281921	C28 H54 N O9 P	(2R)-2-[(4-Oxobutanoyl)oxy]-3-(palmitoyloxy)propyl 2-(trimethylammonio)ethyl phosphate	0.446961	1.42857e-10	2.0706	0.0473672	0.116045	-4.65083	NA	NA	NA	C15 H35 N2 O5 P S	NA	0.634299	4.70854e-18	3.02706	0.00509859	0.0231547	-2.61493	CCCCCCCCCCCCN(CCCCCCCCCCCC)C(=O)C(CCC(=O)N)N	NA	129844039	C37 H65 N5 O7	NA	0.457846	-6.3813e-18	1.83987	0.0760049
C38 H86 N10 O P2 S	NA	-0.329844	3.57143e-10	-2.14232	0.0406595	0.0993899	-4.59675	NA	NA	NA	C15 H39 N7 O13 P2 S3	NA	0.607679	-6.81499e-19	3.19643	0.00331745	0.015018	-2.27819	CCCCCCC/C=C/C=C/[C@@H](O)[C@H](CO)NC(=O)C(O)CCCCCCCC/C=C\CCCCCCCC	NA	NA	C28 H55 N5 O4	NA	0.601647	3.57143e-10	2.07029	0.0473976	0.116045	-4.65139	NA	NA	NA	C15 H37 N4 O3 P	NA	0.759782	7.14286e-11	3.02526	0.0051217	0.0232227	-2.61913	CCCCCCCC/C=C\CCCCCCCCCCCC(=O)NCCO	NA	154704376	C36 H69 N O11	NA	0.538555	-6.96987e-19	1.8358	0.0766209
C26 H54 O14	PEG n13	0.489464	3.57143e-11	2.1408	0.040793	0.0995582	-4.59963	NA	NA	NA	C15 H39 N7 O15 P2 S3	NA	0.683371	-3.57143e-10	3.19511	0.00332862	0.0150368	-2.28135	CCCCCCCCCCCCCCCCCCN1C(=CC=C1C)C	NA	459071	C28 H56 N O7 P	PAF C-18:1	0.419601	1.42857e-11	2.06459	0.047971	0.116916	-4.66183	C1C(CSC2=NC3=CC=CC=C3N21)O	C14081	380631	C15 H39 N7 O13 P2 S3	NA	0.668023	7.14286e-11	3.01869	0.00520687	0.0235714	-2.63447	C.CC(C)C(=O)C1(CCCCC1)O.CC(C)C(=O)C1(CCC1)O.CC(C)C(=O)C1(CCNCC1)O.CC(C)C(=O)C1(CCNC1)O	NA	159489041	C10 H10 N6 O8 P2	NA	0.250758	-7.14286e-10	1.83288	0.0770656
C17 H33 N5 O5	NA	0.558678	3.57143e-10	2.13985	0.0408762	0.0996034	-4.60142	CC(C)CC(C(=O)O)NC(=O)C(CCCCN)NC(=O)C(CCC(=O)N)N	NA	145455140	C15 H40 N8 O12	NA	-0.993082	-1.07143e-11	-3.1947	0.00333214	0.0150368	-2.28234	NA	NA	NA	C28 H58 N O7 P	PAF C-18	0.465845	-3.57143e-11	2.06521	0.0479084	0.116916	-4.6607	CCCCCCCCCCCCCC/C=C\OC[C@H](COP(=O)(O)OCCN)OC(=O)CCC/C=C\C/C=C\C/C=C\C/C=C\C/C=C\CC	NA	NA	C15 H39 N7 O15 P2 S3	NA	0.653663	-3.57143e-12	3.01723	0.00522594	0.0236202	-2.63787	C1=CC=C(C=C1)C(=O)NC(CCCCN)C(=O)NC(CCCN=C(N)N)C(=O)NC(CCCN=C(N)N)C=O	NA	11635300	C7 H17 Cl N6 S	NA	0.535159	1.23909e-19	1.83174	0.0772407
C41 H74 O4	NA	0.293334	9.29316e-18	2.1391	0.0409417	0.0996054	-4.60282	CCCCCCCCCCCCCCCCCC(=O)OCC(CO)OCCCCC=CCC=CCC=CCC=CCCCCC	NA	88109863	C15 H6 N9 O10 P3 S2	NA	-0.647336	-3.57143e-11	-3.19333	0.00334383	0.0150657	-2.28563	CC1=C(C(=CC=C1)C)NC2=NCCCS2	D08683	5707	C28 H58 N3 O7 P	NA	-0.361328	2.15292e-18	-2.06449	0.047981	0.116916	-4.66201	CCCCCCCCCCCCCCCCCCCC(=O)OC[C@H](COP(=O)(O)OCCN)OC(=O)CCCCC/C=C\C/C=C\C/C=C\C/C=C\CCCCC	NA	NA	C15 H40 N8 O12	NA	1.07811	-1.07956e-17	3.01592	0.00524318	0.0236258	-2.64093	NA	C11769	NA	C20 H30 O16	NA	0.328869	-1.07143e-10	1.82828	0.0777723
C8 H13 N2 O5 P	Pyridoxamine 5-phosphate	0.269935	-3.57143e-11	2.13508	0.0412964	0.10031	-4.6104	CC1=NC=C(C(=C1O)CN)COP(=O)(O)O	C00647	1053	C15 H9 O18 P3 S3	NA	0.534358	3.57143e-10	3.1871	0.00339764	0.0152459	-2.30063	C1=CC=C2C(=C1)N=C(S2)SC3=NC4=CC=CC=C4S3	NA	853902	C28 H60 N7 O5 P	NA	0.409386	7.14286e-11	2.05998	0.0484395	0.117846	-4.67027	CC(=O)NCCCC[C@@H](C(=O)O)N	C02727	92832	C15 H6 N9 O10 P3 S2	NA	0.412665	3.09772e-19	3.01587	0.00524373	0.0236258	-2.64103	C(CC(=O)N)C(C(=O)O)N	C00303	738	C5 H8 N2 O2	Dihydrothymine	0.303184	3.57143e-10	1.82809	0.0778005
C11 H28 N5 O17 P3	NA	0.387326	-5.88567e-19	2.12708	0.0420095	0.101758	-4.62541	NA	NA	NA	C16 H10 N2 O S4	NA	0.790361	-7.14286e-11	3.18655	0.0034024	0.0152459	-2.30194	NA	NA	NA	C28 H65 N10 O10 P	NA	0.504724	4.58463e-18	2.05742	0.0487003	0.118294	-4.67493	NA	NA	NA	C15 H9 O18 P3 S3	NA	0.989286	-3.57143e-10	3.01363	0.00527337	0.0237219	-2.64627	C1=CN(C(=O)N=C1N)C2C(C(C(O2)(CO)N=[N+]=[N-])O)O	NA	11514721	C45 H74 N3 O6 P3	NA	0.588077	7.14286e-09	1.82508	0.0782662
C26 H52 N8 O5 S	NA	0.520233	-3.57143e-10	2.12691	0.0420247	0.101758	-4.62573	NA	NA	NA	C16 H10 N2 O2	7-(1H-pyrrol-1-yl)-5H-chromeno[2,3-b]pyridin-5-one	0.527917	3.57143e-10	3.18623	0.00340521	0.0152459	-2.30272	CCCCCCCC/C=C\CCCCCCCC(=O)N[C@@H]([C@@H](C)O)C(=O)O	NA	52922063	C28 H66 N10 O9 P2	NA	0.397759	-1.07143e-10	2.05658	0.0487871	0.118318	-4.67648	CC(=O)NCCOC(=O)C1=CC=CC=C1C(=O)CCC2CCC3(C4CCC5=C6CC(CCC6(CCC5(C4(CCC3C2(C)C)C)C)C(=O)O)(C)C)C	NA	155446556	C16 H10 N2 O S4	NA	0.468542	5.26612e-18	3.01129	0.00530434	0.0238041	-2.65171	CCCCCCCCC=CCCCCCCCC(=O)N(CCC)CCCC	NA	87753940	C10 H14 N5 O7 P	3'-Adenosine monophosphate (3'-AMP)	0.429715	-1.42857e-09	1.82398	0.0784361
C25 H51 N O4	NA	0.740115	-3.57143e-10	2.12514	0.0421848	0.101985	-4.62907	CCCCCCCCCCOCC(CN(CCO)C(=O)CCCCCCCCC)O	NA	14052915	C16 H10 N3 O18 P S2	NA	0.433808	3.5314e-18	3.18786	0.003391	0.0152459	-2.29879	CCCCCCCCCCCCC/C=C/[C@H]([C@H](COP(=O)([O-])OCC[N+](C)(C)C)NC(=O)CCCCCCC/C=C\CCCCCC)O	NA	52931145	C28 H67 N9 O12	NA	-0.356292	7.14286e-11	-2.05452	0.0489988	0.118645	-4.68023	NA	NA	NA	C16 H10 N2 O2	7-(1H-pyrrol-1-yl)-5H-chromeno[2,3-b]pyridin-5-one	0.778622	-3.57143e-10	3.01099	0.00530834	0.0238041	-2.65241	NA	NA	NA	C25 H62 N9 O7 P	NA	0.444237	3.57143e-10	1.82238	0.0786848
C20 H45 N9 O5 S2	NA	0.663287	-7.14286e-11	2.12351	0.0423322	0.102181	-4.63212	NA	NA	NA	C16 H13 F3 N4 O2	5-Methyl-N-[1-methyl-4-phenyl-3-(trifluoromethyl)-1H-pyrazol-5-yl]-3-isoxazolecarboxamide	0.4599	-3.57143e-11	3.18372	0.00342716	0.0153202	-2.30875	c1ccc2c(c1)c(c[nH]2)CC(C(=O)O)N	C00078	6305	C28 H67 N9 O9	NA	0.525756	2.8499e-18	2.05098	0.0493641	0.118968	-4.68667	CCC(C)C(=O)OC(CC(=O)[O-])C[N+](C)(C)C	C20826	6426901	C16 H10 N3 O18 P S2	NA	1.0144	-1.07143e-09	3.00527	0.00538501	0.0240722	-2.66574	Cc1ccc(c(c1)C)N/C=N/C	C00214	36326	C36 H58 N4 O	NA	0.345757	7.14286e-10	1.82106	0.07889
C16 H19 Cl N2 O2	NA	0.669837	3.57143e-11	2.12136	0.0425264	0.102489	-4.63613	CC1COC(O1)(CCC2=CC=C(C=C2)Cl)CN3C=CN=C3	NA	11624321	C16 H13 O P S2	NA	0.420733	2.1684e-18	3.18196	0.00344263	0.0153652	-2.31298	CCCCC/C=C\C/C=C\CCCCCCCC(=O)OC[C@H](COP(=O)([O-])OCC[N+](C)(C)C)OC(=O)CCCCCCC/C=C\C/C=C\CCCCC	NA	NA	C28 H68 N9 O6 P	NA	0.485373	-3.28358e-18	2.05164	0.0492957	0.118968	-4.68547	C[C@@H]1[C@@H](C[C@H](C(O1)OP(=O)(O)OP(=O)(O)OC[C@@H]2[C@H]([C@H]([C@@H](O2)n3cnc4c3nc([nH]c4=O)N)O)O)O)O	C05136	135398709	C16 H13 F3 N4 O2	5-Methyl-N-[1-methyl-4-phenyl-3-(trifluoromethyl)-1H-pyrazol-5-yl]-3-isoxazolecarboxamide	0.60005	3.57143e-10	3.0056	0.00538049	0.0240722	-2.66496	NA	C08299	NA	C14 H27 N3	NA	0.395737	3.57143e-11	1.81915	0.0791887
C22 H45 N O4	NA	0.51327	-1.07143e-09	2.11978	0.0426703	0.102509	-4.63909	CCCCCCCCC=CCCCCCCCC(=O)O.C(CO)NCCO	NA	6433588	C16 H14 N2 O	6-phenyl-1,2,3,4-tetrahydro-2,5-benzodiazocin-1-one	0.52852	1.23909e-19	3.17994	0.00346042	0.0154205	-2.31782	CCCCCCC1=C(C=CC(=C1)C2=NC(=NC(=N2)C3=CC=CC=C3)C4=CC(=C(C=C4)OCC(COCCCC)O)CCCCCC)OCC(COCCCC)O	NA	139679475	C28 H69 N9 O5 P2 S	NA	0.26979	3.57143e-11	2.05174	0.0492853	0.118968	-4.68529	CCCCCCCCCCCCCCCCCCOC[C@H](COP(=O)(O)OC[C@@H](C(=O)O)N)O	NA	NA	C16 H13 O P S2	NA	-0.459269	-3.76373e-18	-2.99902	0.00546989	0.0244134	-2.68027	CCCCCCCCCCCCCCCCCC(=O)N	C13846	31292	C49 H86 N O6 P3	NA	0.280369	3.57143e-10	1.81824	0.0793303
C3 H9 O6 P	Glycerol 3-phosphate	0.364891	-3.57143e-10	2.11908	0.0427343	0.102509	-4.64041	C(C(COP(=O)(O)O)O)O	C00093	754	C16 H15 N7 O15 P2 S4	NA	0.860636	-3.57143e-11	3.17719	0.0034849	0.0155054	-2.32444	C1CC2=C(C3=C(C=CC=C3F)N=C2OC1)N	NA	612726	C29 H3 N3 O12 P2	NA	0.372418	-3.57143e-10	2.04699	0.0497798	0.119783	-4.69394	Cc1ccccc1n2c(n[nH]c2=S)c3cc(sc3)C	C08169	NA	C16 H14 N2 O	6-phenyl-1,2,3,4-tetrahydro-2,5-benzodiazocin-1-one	0.663072	-3.57143e-11	2.99358	0.00554491	0.0247095	-2.69292	C1=CC=C2C(=C1)N=C(S2)SCC(=O)O	NA	80525	C8 H18 N4 O2	N3,N4-Dimethyl-L-arginine	0.260713	-7.14286e-10	1.81672	0.0795697
C44 H69 N4 O3 P S	NA	0.607747	-7.14286e-11	2.11942	0.0427036	0.102509	-4.63978	NA	NA	NA	C16 H16 F3 N O S	5-(tert-butyl)-N-[4-(trifluoromethyl)phenyl]thiophene-2-carboxamide	0.885715	-7.14286e-09	3.17438	0.00350998	0.0155926	-2.33117	CC1(C=CC2=C3C(=C(C=C2O1)OC)C(=O)C=C(O3)C4=CC=CC=C4)C	C09595	10958572	C29 H41 N3 O6	N-[(2S,4aR,12aS)-2-[2-(cyclohexylmethylamino)-2-oxoethyl]-5-methyl-6-oxo-2,3,4,4a,12,12a-hexahydropyrano[2,3-c][1,5]benzoxazocin-8-yl]oxane-4-carboxamide	0.441241	3.57143e-10	2.04521	0.0499662	0.120044	-4.69718	c1ccc(cc1)c2ccccc2Cl	C06584	249266	C16 H15 N7 O15 P2 S4	NA	0.591663	3.57143e-11	2.98975	0.00559817	0.0249079	-2.7018	C1=CC=C(C=C1)CNC(=O)NC(CCCCN)C(=O)NC(CCCCN)C(=O)NC(CCCN=C(N)N)C=O	NA	24971351	C36 H61 N O4 S	NA	0.531844	7.14286e-11	1.81304	0.0801489
C10 H11 N5 O3	(5'R)-5',8-cyclo-2'-deoxyadenosine	0.451865	7.14286e-11	2.11735	0.0428924	0.102728	-4.64364	n1cnc(c2nc3n(c12)[C@@H]4O[C@H]([C@@H]3O)[C@@H](O)C4)N	NA	11172711	C16 H16 N2 O2	5-[[2-furanylmethyl(methyl)amino]methyl]-8-quinolinol	0.560567	7.14286e-10	3.17238	0.00352801	0.0156477	-2.33598	CCN(CC)CCOC(=O)C(c1ccccc1)C2CCCCC2	C13786	3166	C29 H48 N2 O11	NA	0.2901	3.57143e-10	2.0438	0.0501142	0.120212	-4.69975	C1=CC(=C[N+](=C1)C2C(C(C(O2)COP(=O)(O)OP(=O)(O)OCC3C(C(C(O3)N4C=NC5=C(N=CN=C54)N)O)O)O)O)C(=O)N	C00003	5893	C16 H16 F3 N O S	5-(tert-butyl)-N-[4-(trifluoromethyl)phenyl]thiophene-2-carboxamide	0.687061	-3.57143e-10	2.9875	0.00562984	0.0250098	-2.70703	[HH].[HH].[HH].[HH].[HH].[HH].[HH].[HH].[HH].[HH].[HH].[HH].[HH].CCCCCCCCCCCCCCCC(=O)OC(CO)COCO.CC#CC#CC#CC#CC#CC#CC#CNC(=O)C	NA	160273040	C18 H37 N O2	THREO-SPHINGOSINE, (-)-	0.293279	-3.57143e-10	1.8066	0.081172
C4 H5 N3 O4	dihydro-5-azaorotic acid	0.259037	-7.14286e-12	2.1081	0.0437467	0.104612	-4.66091	C1(NC(=O)NC(=O)N1)C(=O)O	NA	100562	C16 H16 N2 O4	3-(2,3-Dihydro-1,4-benzodioxin-2-yl)-N-(3-hydroxy-2-pyridinyl)propanamide	0.579534	7.14286e-10	3.17179	0.00353336	0.0156477	-2.3374	NA	NA	NA	C29 H49 N5 O4	NA	0.414703	7.43453e-19	2.04271	0.0502289	0.120299	-4.70173	CC1=CC=C(C=C1)C#CCCl	C18512	60800040	C16 H16 N2 O2	5-[[2-furanylmethyl(methyl)amino]methyl]-8-quinolinol	-0.417649	-7.14286e-10	-2.98521	0.00566202	0.0251137	-2.71233	NA	NA	NA	C16 H35 N10 O11 P S2	NA	-0.849548	-3.57143e-10	-1.80387	0.0816098
C3 H9 N8 O2 P S3	NA	0.415009	-7.14286e-11	2.10677	0.0438708	0.104746	-4.66339	NA	NA	NA	C16 H18 N2 O	Lysergol	0.680751	0	3.17117	0.00353892	0.0156481	-2.33888	CCCCCCCCOC(=O)OC(C(C)C)OP(=O)(N=C(N)N(C)CC(=O)OCC)OC(C(C)C)OC(=O)OCCCCCCCC	NA	154433205	C29 H50 N O8 P	NA	-0.300405	7.14286e-11	-2.04046	0.0504656	0.120491	-4.7058	NA	NA	NA	C16 H16 N2 O4	3-(2,3-Dihydro-1,4-benzodioxin-2-yl)-N-(3-hydroxy-2-pyridinyl)propanamide	-0.572788	7.14286e-11	-2.9829	0.00569485	0.0251815	-2.71769	NA	C04742	NA	C32 H73 N7 O4 S	NA	0.385586	-3.57143e-11	1.80233	0.0818565
C31 H61 N O4	NA	0.394579	3.57143e-10	2.10547	0.0439919	0.104872	-4.6658	CCCCCCCCCCCCCCCCCCCCCCCC(=O)OC(CC(=O)[O-])C[N+](C)(C)C	NA	145720495	C16 H18 N2 O4	N-(7-Methyl-2,5-dioxo-3,4,4a,5,6,10b-hexahydro-2H-pyrano[3,2-c]quinolin-3-yl)propanamide	0.593747	7.14286e-10	3.1692	0.00355675	0.0156942	-2.34359	CCN(CC)C(=S)SCC(=O)C1=CC=CC=C1	NA	3137828	C29 H51 N3 O6 S	NA	0.305228	7.14286e-10	2.04053	0.0504586	0.120491	-4.70568	CCCCCCCCCCCCCCCC(=O)OC[C@H](COP(O)(=O)OCCNC[C@@]1(O)OC[C@@H](O)[C@@H](O)[C@@H]1O)OC(=O)CCCCCCC/C=C\CCCCCCCC	NA	NA	C16 H18 N2 O	Lysergol	0.514368	-7.14286e-10	2.98289	0.00569498	0.0251815	-2.71771	CCCCCCCCCC(=O)NC(CCCCN)CN1CC(=O)N(C1=O)C2CCCCC2	NA	137643666	C19 H32 N3 O2 P3 S2	NA	0.675179	3.57143e-10	1.79851	0.0824726
[truncated: 2,201 more rows]
[truncated: 16 more columns]
