# Supplementary material for: Metabolomics analysis of pathways underlying radiation-induced salivary gland dysfunction stages
Source: PLoS One. 2023 Nov 20;18(11):e0294355. doi: 10.1371/journal.pone.0294355 (PMC10659204; doi:10.1371/journal.pone.0294355)
Supplement: S2 Table — (XLSX) [file pone.0294355.s007.xlsx]

## Sheet: Sheet1
S2 Table. Top 100 significant metabolites (Padj<0.05) with metabolite class annotation at days 3, 14, and 30 IR in HILIC and RP phases.
HILIC Phase Day 3 IR						RP Phase Day 3 IR						HILIC Phase Day 14 IR						RP Phase Day 14 IR						HILIC Phase Day 30 IR						RP Phase Day 30 IR
Formula	Compound Name	Padj (<0.01)	Fold Change	Direction of IR Response	Metabolite Class Annotation	Formula	Compound Name	Padj (<0.01)	Fold Change	Direction of IR Response	Metabolite Class Annotation	Formula	Compound Name	Padj (<0.01)	Fold Change	Direction of IR Response	Metabolite Classes	Formula	Compound Name	Padj (<0.01)	Fold Change	Direction of IR response	Metabolite Classes	Formula	Compound Name	Padj (<0.01)	Fold Change	Direction of IR Response	Metabolite Classes	Formula	Compound Name	Padj (<0.01)	Fold Change	Direction of IR response	Metabolite Classes
C8 H17 N O3	Desosamine	1.13922e-11	-1.4418	down	amino sugars	C28 H26	NA	2.9112e-12	2.15287	up	NA	C8 H17 N O3	Desosamine	3.56624e-14	-1.79559	down	amino sugars	C28 H26	NA	4.31797e-09	1.61461	up	NA	C8 H17 N O3	Desosamine	8.9138e-13	-1.59043	down	amino sugars	C25 H30 N O16 P3 S2	NA	1.3112e-06	-1.27743	down	NA
C14 H26 N4 O10 P2	NA	9.58079e-09	1.40075	up	NA	C22 H34 N2 O2 S	NA	3.17981e-12	2.05021	up	NA	C10 H21 N O6	NA	5.29077e-08	1.41948	up	NA	C22 H34 N2 O2 S	NA	1.77335e-08	1.45078	up	NA	C10 H13 N O3	1-(3,4-dimethoxyphenyl)ethan-1-one oxime	2.61194e-08	1.16531	up	indanes	C28 H48 O2	(3beta,5beta,24S)-22,23-Epoxyergostan-3-ol	3.70737e-06	1.16158	up	steroids and steroid derivatives
C20 H30 N2 O2 S	NA	5.77082e-08	1.70005	up	NA	C20 H34 O5	11β-Prostaglandin F2α	9.50137e-12	2.02599	up	prostaglandins and related compounds	C10 H13 N O3	1-(3,4-dimethoxyphenyl)ethan-1-one oxime	1.36856e-07	1.04569	up	indanes	C20 H34 O5	11β-Prostaglandin F2α	6.41796e-08	1.41213	up	prostaglandins and related compounds	C10 H21 N O6	NA	1.8095e-06	1.18458	up	NA	C35 H45 N2 O7 P	NA	3.70737e-06	-1.54347	down	NA
C19 H35 O3 P S	NA	1.23718e-07	1.73741	up	NA	C21 H41 O3 P S	NA	4.75076e-11	1.95627	up	NA	C5 H8 O3	Levulinic acid	1.36856e-07	1.06323	up	gamma-keto acids and derivatives	C20 H48 N5 O2 P	NA	3.43674e-07	1.21834	up	NA	C10 H9 N O	6-Methoxyquinoline	5.37906e-06	1.14518	up	quinolones	C11 H18 O3	NA	4.95483e-06	1.22759	up	NA
C10 H21 N O6	NA	1.42558e-07	1.30303	up	NA	C21 H34 O5	1-(3,5-Dihydroxyphenyl)-12-hydroxy-2-tridecanyl acetate	1.28181e-09	1.90384	up	prenol lipids	C8 H17 N O3	Desosamine	1.36856e-07	1.06209	up	amino sugars	C21 H41 O3 P S	NA	3.43674e-07	1.31348	up	NA	C22 H22 N6 O	NA	5.37906e-06	-1.24359	down	NA	C10 H9 N O	6-Methoxyquinoline	5.27961e-06	1.17499	up	quinolines and derivatives
C6 H12 N2 O3	N5-METHYLGLUTAMINE	1.92845e-07	1.1808	up	glutamine and derivatives	C17 H35 N6 O P S	NA	3.77199e-09	1.80899	up	NA	C5 H6 N2 O2	Imidazoleacetic acid	4.40675e-06	1.02667	up	imidazolyl carboxylic acids and derivatives	C26 H44 O2	3-Hydroxy-1-phenyl-1-icosanone	3.43674e-07	1.22593	up	glycerolipids	C5 H8 O3	Levulinic acid	5.37906e-06	0.886231	up	gamma-keto acids and derivatives	C19 H31 O6 P	NA	5.79328e-06	-1.13502	down	NA
C16 H20 N2 O3 S	Ethyl 3,8-dimethyl-4-oxo-4,6,7,8,9,10-hexahydrothieno[2',3':4,5]pyrimido[1,2-a]azepine-2-carboxylate	1.96051e-07	1.47093	up	organoheterocyclic compounds	C26 H45 N O2	(5Z,8Z,11Z,14Z)-N-(2-Hydroxyethyl)-16,16-dimethyl-5,8,11,14-docosatetraenamide	1.08383e-07	1.65912	up	acylethanolamines	C28 H67 N9 O12	NA	9.21946e-06	1.19305	up	NA	C26 H45 N O2	(5Z,8Z,11Z,14Z)-N-(2-Hydroxyethyl)-16,16-dimethyl-5,8,11,14-docosatetraenamide	3.43674e-07	1.56476	up	acylethanolamines	C7 H14 N4	N'-Cyclohexylidenaminomethanehydrazonamide	5.37906e-06	-1.24183	down	guanidines	C26 H44 O2	3-Hydroxy-1-phenyl-1-icosanone	1.36566e-05	1.0248	up	glycerolipids
C8 H20 N2 O3	NA	2.55366e-07	0.980104	up	NA	C14 H22 O4	(2R,5R,6R)-3-[(1E,3E)-hepta-1,3-dien-1-yl]-5,6-dihydroxy-2-(hydroxymethyl)cyclohexan-1-one	2.05428e-07	1.68037	up	prenol lipids	C7 H7 N O2	Trigonelline	1.12169e-05	0.971981	up	alkaloids and derivatives	C28 H48 O2	(3beta,5beta,24S)-22,23-Epoxyergostan-3-ol	3.43674e-07	1.27902	up	corticosteroids	C8 H17 N O3	Desosamine	5.77874e-06	0.86638	up	amino sugars	C30 H55 N O3	NA	1.36566e-05	1.09406	up	NA
C29 H41 N3 O6	N-[(2S,4aR,12aS)-2-[2-(cyclohexylmethylamino)-2-oxoethyl]-5-methyl-6-oxo-2,3,4,4a,12,12a-hexahydropyrano[2,3-c][1,5]benzoxazocin-8-yl]oxane-4-carboxamide	5.43955e-07	1.15618	up	organic oxygen compounds	C44 H82 N5 O4 P	NA	3.7952e-07	-1.05109	down	NA	C8 H20 N2 O3	NA	1.1439e-05	0.8067	up	NA	C30 H55 N O3	NA	4.81581e-07	1.28194	up	NA	C7 H7 N O2	Trigonelline	5.12189e-05	0.889363	up	alkaloids and derivatives	C20 H37 N3 O5 S	NA	2.26925e-05	-1.15951	down	NA
C5 H9 N O3	trans-4-Hydroxy-L-proline	7.57646e-07	1.03106	up	proline and derivatives	C9 H11 N O3	DL-TYROSINE	1.73352e-06	1.07651	up	carboxylic acids and derivatives	C15 H11 N O3	3-hydroxy-4-(3-hydroxyphenyl)-1,2-dihydroquinolin-2-one	1.42512e-05	0.892469	up	alkaloids and derivatives	C21 H34 O5	1-(3,5-Dihydroxyphenyl)-12-hydroxy-2-tridecanyl acetate	5.22875e-07	1.41848	up	prenol lipids	C10 H17 N3 O6	gamma-Glu-gln	9.83995e-05	0.838495	up	carboxylic acids and derivatives	C9 H16 N6 O7 P2 S	NA	3.0176e-05	-1.12104	down	NA
C4 H7 N O	3-Hydroxybutanenitrile	9.03254e-07	0.970979	up	hydroxynitriles	C14 H16 Cl N O2	NA	3.19281e-06	1.379	up	NA	C19 H35 O3 P S	NA	1.94627e-05	1.28785	up	NA	C17 H35 N6 O P S	NA	1.29757e-06	1.35415	up	NA	C36 H67 N O10	NA	0.000133174	-1.31159	down	NA	C27 H52 N5 O9 P S	NA	3.83221e-05	-1.4083	down	NA
C6 H11 N O2	Pipecolic acid	1.27737e-06	1.23992	up	alpha amino acids	C12 H10 N4 O2	3-amino-2-phenyl-2H-pyrazolo[4,3-c]pyridine-4,6-diol	4.47733e-06	1.00635	up	pyrazoles	C20 H32 N6 O12 S2	L-Glutathione oxidized	5.13558e-05	0.79271	up	peptides	C25 H49 N O3	N-Tricosanoylglycine	3.16963e-06	0.92614	up	carboxylic acids and derivatives	C4 H6 N2	Fomepizole	0.000231061	0.864628	up	pyrazoles	C25 H32 N5 O6 P3 S	NA	3.95827e-05	-1.12252	down	NA
C7 H19 N3	spermidine	1.27737e-06	1.70202	up	dialkylamines	C24 H26 N2 O2	Furanyl fentanyl	4.59379e-06	1.55613	up	benzene and substituted derivatives	C28 H69 N9 O5 P2 S	NA	5.13558e-05	1.14174	up	NA	C6 H4 N2 O2	eniluracil	3.16963e-06	2.22659	up	pyrimidones	C20 H42 N2 O4	NA	0.000250189	0.698191	up	NA	C18 H39 N8 O4 P3 S	NA	4.5371e-05	-1.08015	down	NA
C5 H9 N	1-Piperideine	1.37959e-06	1.2409	up	tetrahydropyridines	C20 H48 N5 O2 P	NA	4.67584e-06	1.03956	up	NA	C36 H67 N O10	NA	5.13558e-05	-1.37022	down	NA	C10 H17 N2 O P3	NA	4.0904e-06	2.15431	up	NA	C10 H20 N2 O4	N~6~-(2-Hydroxy-2-methylpropanoyl)-L-lysine	0.000363042	1.12888	up	alpha amino acids and derivatives	C26 H45 N O2	(5Z,8Z,11Z,14Z)-N-(2-Hydroxyethyl)-16,16-dimethyl-5,8,11,14-docosatetraenamide	4.5371e-05	1.19123	up	docosatetraenamide
C6 H14 N2 O2	DL-Lysine	1.37959e-06	1.23116	up	d-alpha-amino acids	C8 H13 N O S	NA	5.3868e-06	0.981996	up	NA	C5 H14 N O4 P	Cholinephosphate	5.13558e-05	0.864528	up	phosphocholines	C35 H68 N3 O7 P	NA	7.29994e-06	-1.45927	down	NA	C5 H5 N5	Adenine	0.000363042	0.704549	up	6-aminopurines	C11 H13 O5 P	NA	5.01125e-05	-1.22881	down	NA
C8 H18 N2 O2	1-Butanol, 4-(butylnitrosamino)-	1.37959e-06	1.02425	up	nitrosamines	C25 H49 N O3	N-Tricosanoylglycine	6.72711e-06	0.882066	up	carboxylic acids and derivatives	C5 H9 N O3	trans-4-Hydroxy-L-proline	5.13558e-05	0.800606	up	proline and derivatives	C11 H8 N2 O3	NA	9.18247e-06	2.16397	up	NA	C5 H6 N2	1-Vinylimidazole	0.000363042	0.891511	up	azoles	C16 H35 N8 O4 P3 S	NA	5.01125e-05	-1.22021	down	NA
C9 H10 O4	3-(3,4-dihydroxyphenyl)propanoic acid	1.37959e-06	1.02136	up	phenylpropanoic acids	C10 H10 N2 O S	3,4-dihydro-2H-benzo[4,5]imidazo[2,1-b][1,3]thiazin-3-ol	7.65183e-06	1.49192	up	thiazines	C6 H11 N O2	Pipecolic acid	5.13558e-05	1.03133	up	alpha amino acids	C31 H61 N O4	NA	1.01966e-05	0.928751	up	NA	C5 H6 N2 O2	Imidazoleacetic acid	0.000444595	0.745828	up	azoles	C15 H23 O6 P	NA	5.2681e-05	-1.02292	down	NA
C20 H32 N6 O12 S2	L-Glutathione oxidized	1.5989e-06	0.953401	up	peptides	C12 H11 N O2	3-Acetyl-6-methyl-1H-quinolin-4-one	1.1961e-05	0.845116	up	hydroquinolones	C9 H10 O4	3-(3,4-dihydroxyphenyl)propanoic acid	5.13558e-05	0.839243	up	phenylpropanoic acids	C10 H12 N2 O S	6-(tert-butyl)thieno[3,2-d]pyrimidin-4(3H)-one	1.0197e-05	2.02601	up	thienopyrimidines	C46 H91 N2 O6 P	(2S,3R,4E)-3-Hydroxy-2-[(15Z)-15-tetracosenoylamino]-4-heptadecen-1-yl 2-(trimethylammonio)ethyl phosphate	0.000511859	0.577416	up	glycerophospholipids	C35 H68 N3 O7 P	NA	5.2681e-05	-1.29934	down	NA
C5 H6 N2 O2	Imidazoleacetic acid	1.5989e-06	1.01684	up	imidazolyl carboxylic acids and derivatives	C27 H55 N9 O5	NA	1.1961e-05	0.86137	up	NA	C8 H16 N2 O3	N6-Acetyl-L-lysine	6.26578e-05	0.765465	up	l-alpha-amino acids	C29 H57 N O4	O-behenoylcarnitine	2.09808e-05	0.928295	up	acyl carnitines	C8 H20 N2 O3	NA	0.000511859	0.618419	up	NA	C15 H34 N9 O6 P3 S	NA	5.36788e-05	-1.07145	down	NA
C8 H9 N O	2-Acetyl-4-methylpyridine	1.5989e-06	0.995672	up	aryl alkyl ketones	C34 H61 N O4	NA	1.1961e-05	0.986924	up	NA	C8 H18 N2 O2	1-Butanol, 4-(butylnitrosamino)-	6.26578e-05	0.826156	up	organic n-nitroso compounds	C24 H35 N5 O5	ximelagatran	2.99887e-05	0.928575	up	dipeptides	C15 H11 N O3	3-hydroxy-4-(3-hydroxyphenyl)-1,2-dihydroquinolin-2-one	0.00053651	0.691622	up	alkaloids and derivatives	C20 H48 N5 O2 P	NA	5.40882e-05	0.894913	up	NA
C8 H16 N2 O3	N6-Acetyl-L-lysine	1.83973e-06	0.925525	up	l-alpha-amino acids	C7 H19 N3	Spermidine	1.1961e-05	1.58907	up	dialkylamines	C31 H63 N3 O8 S	NA	6.66936e-05	0.962226	up	NA	C28 H50 O6	certonardosterol M	4.66509e-05	-1.66091	down	steroids and steroid derivatives	C9 H21 N O2	NA	0.00066502	1.16717	up	NA	C27 H36 N5 O6 P3 S	NA	5.75864e-05	-1.05958	down	NA
C39 H77 N2 O6 P	N-(9Z-hexadecenoyl)sphingosine-1-phosphocholine	1.98128e-06	0.716206	up	sphingomyelins	C14 H9 N3 O	12H-benzo[5,6][1,4]oxazino[2,3-b]quinoxaline	1.51076e-05	1.19562	up	quinoxalines	C4 H7 N O	3-Hydroxybutanenitrile	6.66936e-05	0.742628	up	benzothiazoles	C27 H53 N O3	N-Pentacosanoylglycine	5.87301e-05	0.899006	up	carboxylic acids and derivatives	C18 H39 N O2	Safingol	0.000706184	0.794086	up	1,2-aminoalcohols	C14 H20 O3	4-(Heptyloxy)benzoic acid	6.91346e-05	0.851816	up	benzene and substituted derivatives
C5 H5 N5	Adenine	2.16298e-06	0.920151	up	6-aminopurines	C10 H21 N O	N,2,3-Trimethyl-2-(1-methylethyl)butanamide	1.58929e-05	1.17205	up	fatty acyls	C4 H9 N O3	L-Threonine	6.66936e-05	0.829044	up	alpha-amino acids	C6 H13 N	Cyclohexylamine	5.87301e-05	-0.78824	down	organonitrogen compounds	C11 H7 N O	NA	0.000746601	0.670076	up	NA	C6 H4 N2 O2	eniluracil	7.76884e-05	1.8191	up	pyrimidones
C28 H67 N9 O12	NA	3.10174e-06	1.1842	up	NA	C18 H35 N O2	3-dehydrosphingosine	1.58929e-05	0.886115	up	b'-hydroxy-alpha,beta-unsaturated ketones	C8 H9 N O	2-Acetyl-4-methylpyridine	6.66936e-05	0.804144	up	aryl alkyl ketones	C6 H3 Cl F N3	6-Chloro-5-fluoro-1H-1,2,3-benzotriazole	6.47948e-05	1.13888	up	diazines	C8 H18 N2 O2	1-Butanol, 4-(butylnitrosamino)-	0.000746601	0.698465	up	organic n-nitroso compounds	C6 H13 N	Cyclohexylamine	7.89342e-05	-0.771647	down	organonitrogen compounds
C12 H25 N3 O3	lys-leu	3.34925e-06	1.02681	up	dipeptides	C20 H32 N6 O12 S2	L-Glutathione oxidized	1.58929e-05	1.0016	up	peptides	C9 H20 N2 O2	N6,N6,N6-Trimethyl-L-lysine	6.66936e-05	0.975609	up	alpha-amino acids	C14 H28 N2 O S2	2-[4-(1,4-Dithiepan-6-yl)-1-isopropyl-2-piperazinyl]ethanol	7.53001e-05	1.00492	up	benzene and substituted derivatives	C32 H53 N5 O2	NA	0.000805027	0.803727	up	NA	C29 H51 N O	NA	8.03043e-05	1.06665	up	NA
C15 H11 N O3	3-hydroxy-4-(3-hydroxyphenyl)-1,2-dihydroquinolin-2-one	3.55504e-06	0.913218	up	quinolinone alkaloids	C27 H30 N4 O	1-(2-Furyl)-N-({(2R,4S,5R)-5-[1-methyl-3-(2-naphthyl)-1H-pyrazol-5-yl]-1-azabicyclo[2.2.2]oct-2-yl}methyl)methanamine	1.59968e-05	1.07161	up	phenylpyrroles	C10 H17 N3 O6	gamma-Glu-gln	6.77557e-05	0.810255	up	carboxylic acids and derivatives	C11 H20 N2 O3	Pro-Leu	7.61839e-05	0.896465	up	dipeptides	C10 H10 N2	1,5-DAN	0.00090817	0.647588	up	naphthalenes	C19 H29 O5 P	NA	8.09575e-05	-1.01999	down	NA
C21 H30 N2 O2 S	NA	4.99503e-06	1.49509	up	NA	C41 H82 N2 O2	NA	1.72062e-05	1.20694	up	NA	C18 H39 N O2	Safingol	7.97185e-05	0.898584	up	1,2-aminoalcohols	C27 H55 N9 O5	NA	8.16808e-05	0.762322	up	NA	C20 H32 N6 O12 S2	L-Glutathione oxidized	0.000966908	0.641698	up	peptides	C10 H12 O3	3,4-Dimethoxyacetophenone	0.000122029	0.768582	up	acetophenones
C12 H21 N3 O7 S2	NA	5.76182e-06	1.51705	up	NA	C12 H14 N2 O2	N-Acetylserotonin	1.78526e-05	0.83042	up	hydroxyindoles	C36 H70 N3 O7 P	NA	7.97185e-05	-1.49171	down	NA	C10 H21 N O	N,2,3-Trimethyl-2-(1-methylethyl)butanamide	8.81919e-05	1.05593	up	fatty acyls	C27 H44 N O7 P	N-(4Z,7Z,10Z,13Z,16Z,19Z)-docosahexaenoyl-sn-glycero-3-phosphoethanolamine	0.00123879	0.661899	up	phosphoethanolamines	C10 H17 N2 O P3	NA	0.000122029	1.71867	up	NA
C5 H12 N2 O2	DL-Ornithine	7.42507e-06	1.09013	up	alpha amino acids	C9 H6 O2	Coumarin	1.81842e-05	1.03158	up	chromenones	C27 H44 N O7 P	N-(4Z,7Z,10Z,13Z,16Z,19Z)-docosahexaenoyl-sn-glycero-3-phosphoethanolamine	8.64995e-05	0.786305	up	phosphoethanolamines	C12 H11 N O2	3-Acetyl-6-methyl-1H-quinolin-4-one	9.19654e-05	0.739236	up	hydroquinolones	C11 H9 N O2	2-methylquinoline-4-carboxylic acid	0.00144032	0.645779	up	pyrans	C19 H46 N10 O11 S	NA	0.000122029	-1.12924	down	NA
C7 H16 N4 O2	Homo-L-arginine	1.0056e-05	0.915437	up	l-alpha-amino acids	C14 H36 N5 P	NA	1.96579e-05	0.882729	up	NA	C8 H14 N2 O5	gamma-Glutamylalanine	8.85941e-05	0.929709	up	dipeptides	C34 H61 N O4	NA	0.000101204	0.858281	up	NA	C6 H13 N O4	NP-022231	0.00144032	0.763651	up	triazinanes	C20 H43 N8 O4 P3 S	NA	0.000122029	-1.04956	down	NA
C17 H32 N3 O3 P3 S2	[Similar to: L-Glutathione oxidized; ΔMass: -129.0425 Da]	1.02771e-05	0.858878	up	peptides	C37 H55 N O3	3-Hexaprenyl-4-amino-5-hydroxybenzoate	1.96579e-05	1.11661	up	polyprenylphenols	C11 H7 N O	NA	0.000106937	0.743889	up	NA	C14 H22 O4	(2R,5R,6R)-3-[(1E,3E)-hepta-1,3-dien-1-yl]-5,6-dihydroxy-2-(hydroxymethyl)cyclohexan-1-one	0.000102106	1.13714	up	prenol lipids	C39 H81 N2 O6 P	N-PALMITOYLDIHYDROSPHINGOMYELIN	0.00179708	0.673873	up	phosphosphingolipids	C21 H49 N8 O10 P S	NA	0.000122029	-1.03525	down	NA
C28 H69 N9 O5 P2 S	NA	1.04093e-05	1.19379	up	NA	C8 H9 N O	Acetanilide	1.96579e-05	0.998166	up	benzene and substituted derivatives	C5 H11 N O2 S	L-(-)-methionine	0.000106937	0.757967	up	carboxylic acids and derivatives	C18 H44 N5 O4 P	NA	0.000102106	0.827309	up	NA	C38 H77 N2 O6 P	2-Aminoethyl (2S,3R,4E)-2-(docosanoylamino)-3-hydroxy-4-tetradecen-1-yl hydrogen phosphate	0.00197215	0.528981	up	glycerophosphocholines	C39 H59 N O3	NA	0.000125142	1.09591	up	NA
C27 H44 N O7 P	N-(4Z,7Z,10Z,13Z,16Z,19Z)-docosahexaenoyl-sn-glycero-3-phosphoethanolamine	1.39911e-05	0.86685	up	phosphoethanolamines	C20 H41 N O5 S	NA	2.20395e-05	0.893483	up	NA	C5 H8 O2 S	3-Methylsulfolene	0.000129568	0.750293	up	dihydrothiophenes	C27 H62 N10 O4 S	NA	0.000104811	0.969299	up	NA	C11 H12 N2 O2	DL-Tryptophan	0.0022967	0.618868	up	indolyl carboxylic acids and derivatives	C8 H17 N O2	Forosamine	0.000125142	-0.729152	down	diazines
C31 H63 N3 O8 S	NA	1.39911e-05	1.03189	up	NA	C10 H7 N O S	NA	2.32063e-05	1.72733	up	NA	C39 H77 N2 O6 P	N-(9Z-hexadecenoyl)sphingosine-1-phosphocholine	0.00014511	0.548406	up	phosphocholines	C12 H14 N2 O2	N-Acetylserotonin	0.000110088	0.740192	up	hydroxyindoles	C22 H51 N5 O6 P2	NA	0.0022967	0.603477	up	NA	C9 H20 Cl3 N4 P	NA	0.000164523	1.13476	up	NA
C41 H72 N4 O6	NA	1.39911e-05	0.742905	up	NA	C14 H18 N2 O5	Methyl alpha-aspartylphenylalaninate	2.32063e-05	0.876839	up	peptides	C4 H7 N3 O4 S	NA	0.000159754	0.689819	up	NA	C10 H10 N2 O S2	2-amino-5,6,7,8-tetrahydro-[1]benzothiolo[2,3-d][1,3]thiazin-4-one	0.000112076	0.923544	up	heteroarenes	C36 H70 N3 O7 P	NA	0.0022967	-1.17469	down	NA	C11 H8 N2 O3	NA	0.000164937	1.76003	up	NA
C13 H28 N O8 P S2	NA	1.47518e-05	0.983613	up	NA	C8 H6 O	2,4,6-Octatriyn-1-ol	2.39006e-05	1.04282	up	aliphatic alcohols	C8 H11 N3 O3	5-morpholino-2,4(1H,3H)-pyrimidinedione	0.000160142	0.758291	up	diazines	C8 H17 N O2	Forosamine	0.000115182	-0.728973	down	diazines	C9 H7 N O	8-Hydroxyquinoline	0.0022967	0.63016	up	quinolines and derivatives	C12 H10 N4 O2	3-amino-2-phenyl-2H-pyrazolo[4,3-c]pyridine-4,6-diol	0.000168238	0.774507	up	pyridines and derivatives
C4 H8 N2 O3	Asparagine	1.52974e-05	0.784535	up	asparagine and derivatives	C12 H21 N3 O7 S2	NA	2.69362e-05	1.33599	up	NA	C5 H10 N2 O3	DL-Glutamine	0.000162273	0.681479	up	alpha-amino acids	C44 H67 N O7	NA	0.000123361	1.07531	up	NA	C35 H78 N10 O3 S	NA	0.00236905	0.75458	up	NA	C30 H63 N8 O4 P3 S	NA	0.000168238	-0.924452	down	NA
C3 H6 N2 O	NJ0570000	2.0547e-05	0.773613	up	imidazolines	C18 H22 N2 O7 S	NA	2.69362e-05	1.60836	up	NA	C9 H11 N O2	L-Phenylalanine	0.000162273	0.763814	up	carboxylic acids and derivatives	C29 H57 N O3	[Similar to: methyl 3,5-dichloro-2-hydroxy-6-[4-hydroxy-2-methoxy-6-(methoxycarbonyl)phenoxy]-4-methylbenzoate; ΔMass: 37.4115 Da]	0.000144715	0.895145	up	benzene and substituted derivatives	C44 H82 N9 O P	NA	0.00236905	0.925346	up	NA	C37 H55 N O3	3-Hexaprenyl-4-amino-5-hydroxybenzoate	0.00019173	0.967849	up	prenol lipids
C8 H18 N4 O2	N3,N4-Dimethyl-L-arginine	2.0547e-05	0.918968	up	arginine and derivatives	C11 H23 N O2	11-Aminoundecanoic acid	2.8353e-05	0.987481	up	fatty acids	C6 H13 N O4	NP-022231	0.000168099	0.866532	up	triazinanes	C44 H85 O P3	NA	0.000144978	0.995398	up	NA	C16 H29 N O5	butoctamide	0.00246685	0.793201	up	fatty amides	C20 H46 N6 O11 P2	NA	0.000200921	-1.13163	down	NA
C7 H7 N O2	Trigonelline	2.1184e-05	0.857889	up	alkaloids and derivatives	C20 H41 N O3	C2 Dihydroceramide	2.8353e-05	0.839205	up	carboxylic acids and derivatives	C8 H13 N O7 P2 S	NA	0.000168099	0.666641	up	NA	C20 H32 N6 O12 S2	L-Glutathione oxidized	0.000152754	0.85261	up	peptides	C40 H81 N2 O6 P	C17 Sphingomyelin (d18:1/17:0)	0.00246685	0.546004	up	phosphosphingolipids	C24 H51 N8 O4 P3 S	NA	0.000200921	-0.840371	down	NA
C8 H18 N2 O2	dimethyllysine	2.1184e-05	0.873546	up	alpha amino acids	C24 H35 N5 O5	ximelagatran	2.8353e-05	0.893664	up	dipeptides	C20 H42 N2 O4	NA	0.000169381	0.665677	up	NA	C12 H10 N4 O2	3-amino-2-phenyl-2H-pyrazolo[4,3-c]pyridine-4,6-diol	0.000171776	0.765733	up	pyridines and derivatives	C20 H43 N O2	C20 sphinganine	0.00251373	0.563156	up	secondary alcohols	C14 H20 O4	Sch 642305	0.000263109	0.885447	up	lactones
C4 H7 N	3-Pyrroline	2.18541e-05	1.08237	up	pyrrolines	C9 H11 N O3	L-Tyrosine	2.8353e-05	1.0188	up	carboxylic acids and derivatives	C25 H36 O3	Estradiol enanthate	0.000172321	0.800057	up	steroid esters	C27 H30 N4 O	1-(2-Furyl)-N-({(2R,4S,5R)-5-[1-methyl-3-(2-naphthyl)-1H-pyrazol-5-yl]-1-azabicyclo[2.2.2]oct-2-yl}methyl)methanamine	0.000171776	0.907286	up	pyrroles	C43 H59 N4 P	NA	0.00281399	0.622637	up	NA	C23 H58 N9 O11 P3	NA	0.000292936	-0.852307	down	NA
C6 H10 N8 O	NA	2.37809e-05	0.799247	up	NA	C23 H45 N O	NA	2.84096e-05	0.881146	up	NA	C3 H7 N O2	Lactamide	0.000172977	0.711917	up	secondary alcohols	C9 H6 O2	Coumarin	0.000171776	0.884768	up	coumarins and derivatives	C8 H11 N3 O3	5-morpholino-2,4(1H,3H)-pyrimidinedione	0.00281399	0.612239	up	diazines	C34 H61 N O4	NA	0.000302899	0.784678	up	NA
C13 H22 N4 O6 S2	NA	2.60469e-05	1.19852	up	NA	C5 H9 N O3	trans-4-Hydroxy-L-proline	2.98843e-05	0.744062	up	carboxylic acids and derivatives	C8 H9 N	Indoline	0.000188489	0.741222	up	indolines	C5 H11 N O2 S	L-(-)-methionine	0.000174309	0.8026	up	Carboxylic acids and derivatives	C18 H31 N S2	NA	0.00282393	0.817104	up	NA	C10 H10 N2 O S	3,4-dihydro-2H-benzo[4,5]imidazo[2,1-b][1,3]thiazin-3-ol	0.000484889	1.10524	up	thiolanes
C8 H7 N3 O5	Furazolidone	2.60469e-05	0.913211	up	nitrofurans	C18 H34 O3	NP-011548	3.19106e-05	1.51825	up	NA	C9 H8 O2	Cinnamic acid	0.000190222	0.781436	up	cinnamic acids and derivatives	C34 H57 N5 O2	NA	0.000187608	0.857502	up	NA	C23 H32 N4 O5	N-[(5S,6R,9R)-8-ethyl-5-methoxy-3,6,9-trimethyl-2-oxo-11-oxa-3,8-diazabicyclo[10.4.0]hexadeca-1(12),13,15-trien-14-yl]-5-isoxazolecarboxamide	0.00282393	-0.966711	down	benzene and substituted derivatives	C13 H14 N2 O3	N-Acetyl-DL-tryptophan	0.000484889	0.816877	up	carboxylic acids and derivatives
C18 H39 N O2	Safingol	2.63667e-05	0.931776	up	1,2-aminoalcohols	C27 H62 N10 O4 S	NA	3.19106e-05	1.01836	up	NA	C22 H51 N5 O6 P2	NA	0.000193689	0.705332	up	NA	C8 H9 N O	Acetanilide	0.000193923	0.85218	up	benzene and substituted derivatives	C3 H3 N7 O2	NA	0.00282393	-0.919894	down	NA	C17 H15 N3 O S2	NA	0.000484889	1.48123	up	NA
C5 H8 N2 O2	Dihydrothymine	3.32951e-05	1.02133	up	pyrimidones	C42 H82 N2 O2	NA	3.19106e-05	1.05992	up	NA	C29 H41 N3 O6	N-[(2S,4aR,12aS)-2-[2-(cyclohexylmethylamino)-2-oxoethyl]-5-methyl-6-oxo-2,3,4,4a,12,12a-hexahydropyrano[2,3-c][1,5]benzoxazocin-8-yl]oxane-4-carboxamide	0.000193689	0.763729	up	azoles	C18 H22 N2 O7 S	NA	0.000195548	1.41057	up	NA	C7 H19 N3 O10 P2 S3	NA	0.00295725	0.831997	up	NA	C19 H48 N9 O6 P3 S	NA	0.000484889	-0.88256	down	NA
C5 H10 N2 O	1-Nitrosopiperidine	3.58529e-05	1.04805	up	nitrosopiperidines	C18 H33 N O	Linoleamide	3.20357e-05	0.890885	up	fatty amides	C5 H9 N	1-Piperideine	0.000194181	0.882156	up	tetrahydropyridines	C14 H18 N2 O5	Methyl alpha-aspartylphenylalaninate	0.000197579	0.758283	up	peptides	C39 H78 N3 O5 P S	NA	0.00296571	0.857753	up	NA	C41 H79 N O3	N-[(2S,3R,4E,14Z)-1,3-Dihydroxy-4,14-octadecadien-2-yl]tricosanamide	0.000502018	0.718679	up	sphingolipids
C25 H36 O3	Estradiol enanthate	3.82421e-05	0.87	up	steroid esters	C29 H49 N10 O2 P S	NA	3.21952e-05	1.22659	up	NA	C23 H38 O4	2-Arachidonoyl glycerol	0.000196857	0.791892	up	endocannabinoids	C11 H23 N O2	11-Aminoundecanoic acid	0.000213342	0.865024	up	fatty acids	C7 H13 N O3	Betonicine	0.00298156	0.754869	up	carboxylic acids and derivatives	C10 H12 N2 O S	6-(tert-butyl)thieno[3,2-d]pyrimidin-4(3H)-one	0.000530574	1.51222	up	thienopyrimidines
C7 H14 N2 O4	DL-2,6-Diaminopimelic acid	3.84166e-05	0.989159	up	l-alpha-amino acids	C4 H8 Cl O7 P S2	NA	3.60599e-05	1.04514	up	NA	C36 H78 N10 O P2	NA	0.000196857	0.653396	up	NA	C13 H10 N2 O	6,7-dihydro-5H-dibenzo[d,f][1,3]diazepin-6-one	0.000216283	0.776583	up	organonitrogen compounds	C22 H47 N O2	NA	0.00307047	0.560394	up	NA	C10 H14 O2	2-(4-Methoxyphenyl)-2-propanol	0.000530574	0.879958	up	benzene and substituted derivatives
C10 H20 N2 O4	N~6~-(2-Hydroxy-2-methylpropanoyl)-L-lysine	4.30257e-05	1.18628	up	l-lysine derivatives	C13 H10 N2 O	6,7-dihydro-5H-dibenzo[d,f][1,3]diazepin-6-one	3.63265e-05	0.864047	up	organonitrogen compounds	C17 H32 N3 O3 P3 S2	[Similar to: L-Glutathione oxidized; ΔMass: -129.0425 Da]	0.000197878	0.698154	up	peptides	C8 H6 O	2,4,6-Octatriyn-1-ol	0.000232565	0.892006	up	fatty acyls	C8 H13 N O7 P2 S	NA	0.0035265	0.526212	up	NA	C26 H62 N5 O9 P3 S2	NA	0.000612801	-0.856767	down	NA
C4 H9 N O3	L-Threonine	4.30257e-05	0.814905	up	l-alpha-amino acids	C18 H32 O2	octadec-9-ynoic acid	3.70957e-05	1.53589	up	fatty acyls	C14 H26 N4 O10 P2	NA	0.00020604	0.712968	up	NA	C19 H29 N5 O2	lavoltidine	0.000235322	0.847245	up	piperidines	C14 H25 N O4	3-Hydroxy-N-[(3S)-2-oxotetrahydro-3-furanyl]decanamide	0.00372276	0.914124	up	n-arylamides	C13 H27 N O3	NA	0.00064131	0.941225	up	NA
C6 H13 N O4	NP-022231	4.30257e-05	0.925844	up	triazinanes	C14 H28 N2 O S2	2-[4-(1,4-Dithiepan-6-yl)-1-isopropyl-2-piperazinyl]ethanol	3.88227e-05	0.994837	up	benzene and substituted derivatives	C11 H12 N2 O2	DL-Tryptophan	0.000214371	0.71224	up	indolyl carboxylic acids and derivatives	C28 H55 N7 O3	NA	0.000235322	-0.870723	down	NA	C13 H22 N4 O12 S3	NA	0.00384534	1.16184	up	NA	C5 H9 N3	Histamine	0.000655012	0.835486	up	organonitrogen compounds
C8 H11 N3 O3	5-morpholino-2,4(1H,3H)-pyrimidinedione	4.30257e-05	0.802228	up	diazines	C23 H45 N4 O P	NA	3.88227e-05	1.02783	up	NA	C10 H10 N2	1,5-DAN	0.000219652	0.678542	up	naphthalenes	C8 H13 N O S	NA	0.000235322	0.737399	up	NA	C42 H66 N O4 P	NA	0.00397702	0.606031	up	NA	C19 H29 N5 O2	lavoltidine	0.000655127	0.78939	up	piperidines
C4 H7 N3 O4 S	NA	4.97346e-05	0.721184	up	NA	C40 H82 N2 O2	NA	3.88227e-05	1.04735	up	NA	C45 H89 N2 O6 P	N-[(13Z)-docosenoyl]sphing-4-enine-1-phosphocholine	0.000219958	0.572126	up	phosphocholines	C6 H12 N2 O	4-Piperidinecarboxamide	0.000249642	0.85319	up	piperidines	C43 H87 N2 O7 P	N-2-hydroxy-henicosanoyl-15-methylhexadecasphing-4-enine-1-phosphocholine	0.00397702	-0.704971	down	phosphocholines	C4 H5 N9 O8 S	NA	0.000655127	-0.789014	down	NA
C3 H7 N O2	Lactamide	5.03358e-05	0.756385	up	secondary alcohols	C46 H90 N2 O2	NA	3.88227e-05	1.03052	up	NA	C11 H9 N O2	2-methylquinoline-4-carboxylic acid	0.000222816	0.702103	up	pyrans	C42 H82 N2 O2	NA	0.000267803	0.919527	up	NA	C8 H18 N2 O2	dimethyllysine	0.00397702	0.598734	up	alpha amino acids and derivatives	C11 H23 N O2	11-Aminoundecanoic acid	0.000712056	0.791979	up	fatty acids
C5 H11 N O2 S	L-(-)-methionine	5.03358e-05	0.765207	up	carboxylic acids and derivatives	C8 H12 O8	(7R)-6-deoxy-D-manno-oct-7-ulosuronic acid	3.88227e-05	1.22553	up	carboxylic acids and derivatives	C20 H43 N O2	C20 sphinganine	0.000222816	0.652516	up	secondary alcohols	C10 H16 O5	(4S,5S,8S,10R)-4,5,8-trihydroxy-10-methyl-3,4,5,8,9,10-hexahydro-2H-oxecin-2-one	0.000288542	-0.85157	down	NA	C22 H45 N O2	Arachidoyl Ethanolamide	0.00402773	0.532418	up	n-acylethanolamines	C25 H49 N O3	N-Tricosanoylglycine	0.000728753	0.621114	up	carboxylic acids and derivatives
C10 H17 N3 O6	gamma-Glu-gln	5.14209e-05	0.784869	up	carboxylic acids and derivatives	C9 H10 O4	3-(3,4-dihydroxyphenyl)propanoic acid	3.88227e-05	0.938416	up	phenylpropanoic acids	C5 H7 N O3	L-Pyroglutamic acid	0.000222816	0.666959	up	carboxylic acids and derivatives	C15 H16 N2 O S2	NA	0.000290311	0.77963	up	NA	C36 H78 N10 O P2	NA	0.00402773	0.518134	up	NA	C15 H17 N O2	Lemobiline	0.000762863	1.61865	up	organonitrogen compounds
C22 H45 N O2	Arachidoyl Ethanolamide	5.43413e-05	0.721452	up	n-acylethanolamines	C14 H20 O8	(2S,3R,4S,5S,6R)-2-(3,4-dimethoxyphenoxy)-6-(hydroxymethyl)oxane-3,4,5-triol	4.41407e-05	0.882148	up	NA	C6 H11 N O2	Vigabatrin	0.000222816	0.846259	up	gamma amino acids and derivatives	C17 H18 N2	Desmethylmianserin	0.000299363	0.726657	up	benzazepines	C25 H36 O3	Estradiol enanthate	0.00402986	0.620548	up	steroid esters	C8 H23 N4 O3 P	NA	0.000766767	0.717849	up	NA
C16 H35 N O2	Hexadecasphinganine	5.56205e-05	0.720167	up	1,2-aminoalcohols	C18 H31 N3 O7 S	NA	4.41407e-05	1.08278	up	NA	C6 H14 N2 O2	DL-Lysine	0.000222816	0.852538	up	d-alpha-amino acids	C18 H33 N O4 S	NA	0.000299363	0.878548	up	NA	C16 H35 N O2	Hexadecasphinganine	0.0040383	0.531161	up	1,2-aminoalcohols	C14 H18 N2 O5	Methyl alpha-aspartylphenylalaninate	0.000869472	0.677252	up	peptides
C20 H43 N O2	C20 sphinganine	5.635e-05	0.710779	up	secondary alcohols	C24 H50 N2 O	NA	4.56832e-05	0.801236	up	NA	C4 H7 N	3-Pyrroline	0.000229789	0.717504	up	pyrrolines	C9 H10 O4	3-(3,4-dihydroxyphenyl)propanoic acid	0.000299363	0.821788	up	phenylpropanoic acids	C16 H31 N O2	2,2,6,6-Tetramethyl-4-piperidinyl heptanoate	0.00438728	0.683794	up	fatty acid esters	C11 H30 N9 O8 P3 S2	NA	0.000895035	0.992793	up	NA
C7 H7 N O2	3-Pyridylacetic acid	5.635e-05	0.859592	up	pyridines and derivatives	C31 H61 N O4	NA	4.58324e-05	0.795123	up	NA	C39 H81 N2 O6 P	N-PALMITOYLDIHYDROSPHINGOMYELIN	0.000231848	0.74122	up	phosphosphingolipids	C10 H7 N O S	NA	0.000303289	1.42907	up	NA	C32 H67 N7 O	NA	0.00438728	0.763762	up	NA	C24 H35 N5 O5	ximelagatran	0.000895035	0.70157	up	dipeptides
C14 H16 Cl F3 N4 O S	5-({[3-chloro-5-(trifluoromethyl)-2-pyridyl]methyl}thio)-4-pentyl-4H-1,2,4-triazol-3-ol	6.65429e-05	1.21655	up	diarylethers	C25 H40 N6	NA	4.71319e-05	0.762464	up	NA	C18 H39 N O	spisulosine	0.000237755	0.779337	up	1,2-aminoalcohols	C13 H8 O	12-Tridecene-4,6,8,10-tetraynal	0.000307087	0.752813	up	fatty acyls	C5 H14 N O4 P	Cholinephosphate	0.00438728	0.578927	up	phosphocholines	C4 H6 N2	1-Methylimidazole	0.000895035	0.825609	up	azoles
C15 H24 O3	1,4-dihydroxy-1,4-dimethyl-7-(propan-2-ylidene)-decahydroazulen-6-one	6.65429e-05	0.95492	up	guaianes	C29 H57 N O4	O-behenoylcarnitine	4.71319e-05	0.827879	up	acyl carnitines	C29 H56 N O10 P	2-O-glutaroyl-1-O-palmitoyl-sn-glycero-3-phosphocholine	0.000237755	0.761805	up	phosphocholines	C14 H14	[14]annulene	0.000307087	0.736164	up	benzene and substituted derivatives	C6 H11 N O2	Pipecolic acid	0.00438728	0.685675	up	alpha amino acids	C11 H21 Cl3 N4 O	NA	0.00091443	1.29041	up	NA
C40 H85 N8 O4 P S	NA	6.65429e-05	0.854147	up	NA	C11 H20 N2 O3	Pro-Leu	4.82567e-05	0.872604	up	dipeptides	C4 H9 N S	Thiomorpholine	0.000254136	0.731179	up	thiomorpholines	C14 H9 N3 O	12H-benzo[5,6][1,4]oxazino[2,3-b]quinoxaline	0.000307087	0.934898	up	diazanaphthalenes	C8 H14 N2 O5	MFCD00037215	0.00438728	0.66762	up	dipeptides	C11 H23 N O2	11-Aminoundecanoic acid	0.00091443	0.800983	up	fatty acids
C44 H75 N7 O3	NA	7.09866e-05	-0.602337	down	NA	C18 H42 N8 O S	NA	5.31133e-05	0.851021	up	NA	C6 H10 N8 O	NA	0.000254136	0.670905	up	NA	C19 H34 N2 O4 S2	NA	0.000307087	1.04439	up	NA	C36 H69 N O2	NA	0.00454198	0.760273	up	NA	C16 H15 N7 O15 P2 S4	NA	0.00091443	-0.965927	down	NA
C10 H16 N2 O5	5,6-Dihydrothymidine	7.11807e-05	0.93913	up	pyrimidine 2'-deoxyribonucleosides	C19 H40 N2 O	NA	5.31133e-05	0.901678	up	NA	C5 H5 N5	Adenine	0.000269323	0.651646	up	6-aminopurines	C3 H5 N S	Ethyl isothiocyanate	0.000307087	0.728474	up	isothiocyanates	C20 H41 N O2	Stearoylethanolamide	0.00472277	0.568137	up	n-acylethanolamines	C27 H30 N4 O	1-(2-Furyl)-N-({(2R,4S,5R)-5-[1-methyl-3-(2-naphthyl)-1H-pyrazol-5-yl]-1-azabicyclo[2.2.2]oct-2-yl}methyl)methanamine	0.00093397	0.787608	up	pyrroles
C8 H14 N2 O5	MFCD00037215	8.00028e-05	0.88926	up	dipeptides	C17 H32 N3 O3 P3 S2	NA	5.46551e-05	0.877567	up	NA	C7 H13 N O3	Betonicine	0.000277258	0.877779	up	proline and derivatives	C40 H82 N2 O2	NA	0.000307087	0.911792	up	NA	C6 H22 N7 O P3 S3	NA	0.0053506	0.969079	up	NA	C5 H5 N5	Adenine	0.000934025	0.684114	up	purines and purine derivatives
C7 H14 N4	N'-Cyclohexylidenaminomethanehydrazonamide	9.49755e-05	0.926069	up	amines	C36 H74 N2 O2	NA	5.46551e-05	0.963441	up	NA	C13 H28 N O8 P S2	NA	0.000279355	0.786989	up	NA	C41 H82 N2 O2	NA	0.000307087	0.964049	up	NA	C20 H49 N9 O S	NA	0.00543434	0.50521	up	NA	C10 H9 N O	4-Methylcarbostyril	0.000963866	0.693086	up	quinolines and derivatives
C9 H11 N O3	L-Tyrosine	9.49755e-05	1.28317	up	carboxylic acids and derivatives	C10 H10 N2 O S2	2-amino-5,6,7,8-tetrahydro-[1]benzothiolo[2,3-d][1,3]thiazin-4-one	5.73276e-05	0.922284	up	heteroarenes	C4 H7 N O	2-Pyrrolidone	0.000279355	0.82263	up	pyrrolidines	C24 H26 N2 O2	Furanyl fentanyl	0.00034809	1.1024	up	benzene and substituted derivatives	C14 H31 N	NA	0.00557825	1.05316	up	NA	C11 H20 N2 O5	L-gamma-Glutamyl-L-leucine	0.000986517	0.721545	up	dipeptides
C31 H74 N10 O8	NA	9.772e-05	0.804307	up	NA	C19 H43 N7 O S	NA	5.77039e-05	0.861451	up	NA	C48 H95 N2 O6 P	(2S,3R,4E)-2-[(17Z)-17-Hexacosenoylamino]-3-hydroxy-4-heptadecen-1-yl 2-(trimethylammonio)ethyl phosphate	0.000294972	0.710951	up	glycerophospholipids	C41 H79 N O3	N-[(2S,3R,4E,14Z)-1,3-Dihydroxy-4,14-octadecadien-2-yl]tricosanamide	0.000350207	0.71718	up	sphingolipids	C20 H26 N8 O16 P2	NA	0.00557825	1.44182	up	NA	C32 H50 O3	(1R,3S,5Z)-5-[(2E)-2-{(1R,3aS,7aR)-1-[(2R,3E,5E)-7-Hydroxy-7-propyl-3,5-decadien-2-yl]-7a-methyloctahydro-4H-inden-4-ylidene}ethylidene]-4-methylene-1,3-cyclohexanediol	0.000986517	1.08704	up	organooxygen compounds
C16 H18 N10 O S	NA	9.92962e-05	1.11049	up	NA	C20 H39 N O2	Oleoyl ethanolamide	5.80961e-05	0.876278	up	organonitrogen compounds	C16 H35 N O2	Hexadecasphinganine	0.000305853	0.636394	up	1,2-aminoalcohols	C18 H32 O2	octadec-9-ynoic acid	0.000358431	1.30513	up	fatty acyls	C38 H55 O4 P	NA	0.00557825	0.626369	up	NA	C18 H44 N5 O4 P	NA	0.00109053	0.67247	up	NA
C24 H50 N O8 P	phosphatidylserine O-18:0/0:0	9.92962e-05	0.736633	up	phosphatidylserines	C21 H47 N6 O P S	NA	5.80961e-05	0.854729	up	NA	C44 H82 N9 O P	NA	0.000305853	1.02405	up	NA	C3 H7 N O	dimethylformamide	0.000358431	0.715102	up	carboxylic acids and derivatives	C4 H7 N3 O4 S	NA	0.00557825	0.503112	up	NA	C26 H59 N5 O16 P2 S	NA	0.00126655	-0.746686	down	NA
C5 H8 O2 S	3-Methylsulfolene	9.92962e-05	0.724956	up	dihydrothiophenes	C20 H41 N O	2,6-Dimethyl-4-tetradecylmorpholine	6.53429e-05	0.800638	up	oxazinanes	C40 H85 N8 O4 P S	NA	0.000307926	0.765105	up	NA	C46 H90 N2 O2	NA	0.000358431	0.884489	up	NA	C41 H78 N5 O4 P	NA	0.00557825	0.508291	up	NA	C29 H57 N O4	O-behenoylcarnitine	0.00126655	0.661486	up	fatty acyls
C22 H47 N O2	NA	0.000106451	0.6927	up	NA	C3 H5 N S	Ethyl isothiocyanate	6.73713e-05	0.796496	up	isothiocyanates	C8 H7 N3 O5	Furazolidone	0.000307926	0.75605	up	nitrofurans	C14 H20 O8	(2S,3R,4S,5S,6R)-2-(3,4-dimethoxyphenoxy)-6-(hydroxymethyl)oxane-3,4,5-triol	0.000365236	0.760812	up	NA	C28 H67 N9 O12	NA	0.00588751	0.668247	up	NA	C27 H62 N10 O4 S	NA	0.00127214	0.779449	up	NA
C4 H7 N O4	L-Aspartic acid	0.000107234	1.02047	up	carboxylic acids and derivatives	C11 H23 N O2	11-Aminoundecanoic acid	7.37545e-05	0.935353	up	fatty acids	C22 H45 N O2	Arachidoyl Ethanolamide	0.000319248	0.632186	up	n-acylethanolamines	C37 H61 N O2 S	NA	0.000365236	0.865077	up	NA	C8 H13 N3 O3 S	N4-[(dimethylamino)methylidene]-3,5-dimethylisoxazole-4-sulfonamide	0.00588751	0.805981	up	benzoxadiazoles	C29 H66 N6 O12 P2	NA	0.00145383	-0.78798	down	NA
C38 H85 N8 O4 P S	NA	0.00010789	0.818077	up	NA	C6 H13 N	Cyclohexylamine	7.37545e-05	-0.723131	down	organonitrogen compounds	C5 H9 N O2	Proline	0.000322844	0.721351	up	carboxylic acids and derivatives	C4 H8 Cl O7 P S2	NA	0.000365236	0.881437	up	NA	C9 H8 O2	Cinnamic acid	0.00615564	0.577281	up	cinnamic acids and derivatives	C21 H22 O4	NP-020823	0.00159172	1.09486	up	NA
C20 H42 N2 O4	NA	0.000109443	0.656858	up	NA	C17 H10 O	7-Oxobenz[de]anthracene	7.55394e-05	0.9016	up	phenanthrenes and derivatives	C13 H35 N6 O3 P S2	NA	0.000344229	0.9962	up	NA	C5 H11 N	2-Methylpyrrolidine	0.000365236	0.851109	up	pyrrolidines	C17 H27 N O4	Nadolol	0.0064467	0.669808	up	tetralins	C44 H85 O P3	NA	0.00170587	0.804471	up	NA
C29 H56 N O10 P	2-O-glutaroyl-1-O-palmitoyl-sn-glycero-3-phosphocholine	0.000117233	0.787001	up	phosphatidylcholines	C17 H18 N2	Desmethylmianserin	7.65241e-05	0.778003	up	benzazepines	C20 H30 N2 O2 S	NA	0.000344229	0.892098	up	NA	C36 H61 N5 O3	NA	0.000413473	0.885079	up	NA	C36 H58 N8 O3 P2	NA	0.00651972	0.655896	up	NA	C11 H9 N O2	NL3680000	0.00174329	1.43686	up	indoles
C13 H24 N6 O6	NA	0.000133572	0.872937	up	NA	C8 H17 N O2	Forosamine	8.34652e-05	-0.708112	down	diazines	C20 H41 N O2	Stearoylethanolamide	0.000344229	0.685393	up	n-acylethanolamines	C10 H12 O3	3,4-Dimethoxyacetophenone	0.000418733	0.668246	up	acetophenones	C4 H7 N6 O7 P	NA	0.00651972	0.757924	up	NA	C17 H24 O	Celestolide	0.00174329	0.77493	up	indanes
C24 H50 N O8 P	phosphatidylserine O-18:0/0:0	0.000139628	0.681894	up	phosphatidylserines	C18 H38 N2 O4	NA	9.15965e-05	0.849915	up	NA	C35 H78 N10 O3 S	NA	0.000344229	0.819795	up	NA	C40 H48 N O2 P	NA	0.000418733	-0.953881	down	NA	C5 H9 N	1-Piperideine	0.00652772	0.648901	up	tetrahydropyridines	C18 H33 N O4 S	NA	0.00174329	0.761221	up	NA
C3 H5 N O2	oxazolidinone	0.000140475	0.809709	up	oxazolines	C18 H35 N O	Elaidamide	9.34201e-05	0.820192	up	fatty amides	C6 H13 N3 O3	DL-Citrulline	0.000344229	0.597354	up	alpha amino acids	C14 H20 O4	Sch 642305	0.000421416	0.818943	up	lactones	C10 H29 N7 O18 P2 S5	NA	0.0066475	0.833834	up	NA	C31 H57 N O6	NA	0.00175047	0.700021	up	NA
C5 H10 N2 O3	DL-Glutamine	0.000158578	0.648589	up	alpha-amino acids	C13 H8 O	12-Tridecene-4,6,8,10-tetraynal	9.43603e-05	0.801883	up	fatty aldehydes	C9 H25 N9 O5 P2 S	NA	0.000344229	0.824124	up	NA	C17 H32 N3 O3 P3 S2	NA	0.000421416	0.761276	up	NA	C5 H4 N4 O	Hypoxanthin	0.00668624	1.00615	up	hypoxanthines	C14 H9 N3 O	12H-benzo[5,6][1,4]oxazino[2,3-b]quinoxaline	0.00176321	0.815805	up	diazanaphthalenes
C18 H39 N O	spisulosine	0.000181298	0.779293	up	1,2-aminoalcohols	C6 H2 N8 O17 S3	NA	9.65031e-05	0.862439	up	NA	C9 H7 N O	8-Hydroxyquinoline	0.000344229	0.678942	up	quinolines and derivatives	C37 H80 N4 O4	NA	0.000421416	0.92947	up	NA	C10 H13 N4 O8 P	Inosine-5'-monophosphate (IMP)	0.00684504	1.01108	up	purine nucleotides	C26 H59 N5 O13 P2	NA	0.00190099	-0.750499	down	NA
C5 H7 N O3	L-Pyroglutamic acid	0.000183777	0.657002	up	alpha amino acids and derivatives	C27 H53 N O3	N-Pentacosanoylglycine	0.000100172	0.805506	up	carboxylic acids and derivatives	C10 H20 N2 O4	N~6~-(2-Hydroxy-2-methylpropanoyl)-L-lysine	0.000390735	0.997034	up	alpha amino acids and derivatives	C13 H21 N3	Quinpirole	0.000429126	0.87626	up	aralkylamines	C17 H32 N3 O3 P3 S2	[Similar to: L-Glutathione oxidized; ΔMass: -129.0425 Da]	0.00703384	0.510488	up	peptides	C46 H82 N O8 P	1-hexadecanoyl-2-[(7Z,10Z,13Z,16Z,19Z)-docosapentaenoyl]-sn-glycero-3-phosphocholine	0.00192228	0.761306	up	phosphocholines
C8 H13 N3 O3 S	N4-[(dimethylamino)methylidene]-3,5-dimethylisoxazole-4-sulfonamide	0.000183777	1.04028	up	azoles	C25 H39 N4 O P	NA	0.000101797	0.871439	up	NA	C6 H12 N P S	NA	0.000394694	0.651146	up	NA	C25 H39 N4 O P	NA	0.000429126	0.793191	up	NA	C7 H4 F3 N O2	4-(trifluoromethyl)nicotinic acid	0.00723195	-0.812366	down	pyridines and derivatives	C17 H18 N2 O4	2-Hydroxy-5-[(E)-(2-phenylethylidene)amino]-L-tyrosine	0.00206575	0.975854	up	carboxylic acids and derivatives
C8 H14 N2 O4	Proclavaminic acid	0.000183777	1.13036	up	azetidines	C20 H32 N6 O12 S2	L-Glutathione oxidized	0.000113555	0.907879	up	peptides	C9 H11 N O3	L-Tyrosine	0.000394694	1.14802	up	carboxylic acids and derivatives	C22 H19 N6 O3 P	NA	0.000445107	0.865438	up	NA	C4 H9 N O3	L-Threonine	0.00725856	0.538094	up	alpha-amino acids	C41 H77 N O2	NA	0.00206575	0.688091	up	NA
C4 H9 N S	Thiomorpholine	0.000192226	0.730637	up	Thiazinanes	C10 H12 O3	3,4-Dimethoxyacetophenone	0.000115804	0.722495	up	acetophenones	C8 H18 N2 O2	dimethyllysine	0.000438231	0.68449	up	alpha amino acids	C7 H17 O4 P3	NA	0.0004456	1.05898	up	NA	C40 H85 N8 O4 P S	NA	0.00725856	0.58805	up	NA	C12 H18 O3	epi-jasmonic acid	0.00225518	0.652233	up	fatty acyls
C36 H78 N10 O P2	NA	0.000209155	0.625708	up	NA	C18 H33 N O4 S	NA	0.000115804	0.911557	up	NA	C4 H8 N2 O3	Asparagine	0.00045173	0.598883	up	carboxylic acids and derivatives	C11 H18 N2 O2 S	PENTOTHAL	0.000446211	0.765117	up	diazines	C37 H81 N7 O4 S	NA	0.0073748	0.833711	up	NA	C13 H27 N O3	NA	0.00225518	0.895834	up	NA
C22 H51 N5 O6 P2	NA	0.000212138	0.670553	up	NA	C14 H17 N O S2	NA	0.000119043	1.08567	up	NA	C23 H33 N9 O3	NA	0.000461632	0.933918	up	NA	C18 H34 O3	NP-011548	0.000446211	1.23521	up	NA	C20 H25 F N4 O	N-({(2R,4S,5R)-5-[3-(4-Fluorophenyl)-1-methyl-1H-pyrazol-5-yl]-1-azabicyclo[2.2.2]oct-2-yl}methyl)acetamide	0.00751691	1.095	up	benzenoids	C10 H20 N2 O4	N~6~-(2-Hydroxy-2-methylpropanoyl)-L-lysine	0.00261367	1.09482	up	carboxylic acids and derivatives
C9 H7 N5 O11	NA	0.000213344	0.792484	up	NA	C21 H41 N O	1-(14-methylhexadecanoyl)pyrrolidine	0.000119043	0.783617	up	pyrrolidines	C4 H7 N6 O7 P	NA	0.000461632	0.928062	up	NA	C7 H6 O2	Benzoic acid	0.000446211	0.894836	up	benzene and substituted derivatives	C6 H11 N4 O3 P S	NA	0.00753502	0.862312	up	NA	C14 H31 N	1-Tetradecylamine	0.00261367	1.10913	up	organonitrogen compounds
C23 H32 N2 O4 S2	NA	0.000214025	0.81521	up	NA	C26 H54 N2 O	NA	0.000119043	0.843626	up	NA	C36 H58 N8 O3 P2	NA	0.000472135	0.800972	up	NA	C9 H11 N O3	DL-TYROSINE	0.000446211	0.818125	up	carboxylic acids and derivatives	C45 H89 N2 O6 P	N-[(13Z)-docosenoyl]sphing-4-enine-1-phosphocholine	0.00773611	0.416275	up	phosphocholines	C22 H19 N6 O3 P	NA	0.00261367	0.756223	up	NA
C4 H7 N	3-Pyrroline	0.000214025	0.70036	up	pyrrolines	C37 H80 N4 O4	NA	0.000119043	1.00289	up	NA	C45 H91 N2 O6 P	C22 Sphingomyelin (d18:1/22:0)	0.000478651	0.720891	up	phosphosphingolipids	C31 H57 N O6	NA	0.000450517	0.765034	up	NA	C9 H11 N O3	L-Tyrosine	0.00773611	0.897126	up	carboxylic acids and derivatives	C7 H15 N7 O S	NA	0.00261367	0.777838	up	NA
C45 H87 N2 O6 P	(2S,3R,4E,14Z)-2-[(13Z)-13-Docosenoylamino]-3-hydroxy-4,14-octadecadien-1-yl 2-(trimethylammonio)ethyl phosphate	0.000214025	0.738195	up	azoles	C40 H80 N O7 P	PC(P-16:0/16:0)	0.000119043	-0.703921	down	phosphocholines	C16 H20 N2 O3 S	Ethyl 3,8-dimethyl-4-oxo-4,6,7,8,9,10-hexahydrothieno[2',3':4,5]pyrimido[1,2-a]azepine-2-carboxylate	0.000528143	0.813923	up	carboxylic acids and derivatives	C20 H34 N3 O4 P3 S2	NA	0.000462504	0.775251	up	NA	C9 H11 N O2	L-Phenylalanine	0.00795226	0.52918	up	carboxylic acids and derivatives	C28 H50 O6	certonardosterol M	0.00263776	-1.15443	down	steroids and steroid derivatives
C12 H27 N O2	NA	0.000244293	0.722882	up	NA	C8 H6 N4 O3	NA	0.000119043	1.07382	up	NA	C5 H12 N O5 P	APV	0.000586984	0.692031	up	alkanes	C23 H45 N O	NA	0.000462504	0.705003	up	NA	C21 H37 N	NA	0.00814454	-1.13676	down	NA	C6 H12 N2 O	4-Piperidinecarboxamide	0.00263776	0.694264	up	piperidines
C9 H20 N2 O4	NA	0.000251187	0.913706	up	NA	C36 H16 N3 O9 P	NA	0.00013958	0.758128	up	NA	C21 H30 N2 O2 S	NA	0.000595107	1.02811	up	NA	C19 H43 N7 O S	NA	0.000467003	0.738441	up	NA	C6 H13 N3 O3	DL-Citrulline	0.00815289	0.456902	up	alpha amino acids	C12 H21 N3 O7 S2	NA	0.00274398	-0.925676	down	NA
C20 H35 N O3	Palmitoleyl homoserine lactone	0.000268292	0.69946	up	n-acyl-alpha amino acids and derivatives	C20 H45 N4 P	NA	0.000141474	0.781084	up	NA	C42 H84 N O8 P	1-hexadecanoyl-2-octadecanoyl-sn-glycero-3-phosphocholine	0.000609405	0.578158	up	phosphocholines	C15 H20 N2 O2 S	LSM-36525	0.000468038	1.25721	up	piperidines	C6 H11 N3	(2R)-1-(1H-Imidazol-4-yl)-2-propanamine	0.00837788	0.632991	up	organonitrogen compounds	C34 H57 N5 O2	NA	0.00274398	0.67281	up	NA
C3 H5 N7 O S	NA	0.00026875	0.897679	up	NA	C22 H48 N2 O	NA	0.000143528	0.717777	up	NA	C8 H13 N3 O3 S	N4-[(dimethylamino)methylidene]-3,5-dimethylisoxazole-4-sulfonamide	0.000619206	0.946558	up	quinoxalines	C8 H12 O8	(7R)-6-deoxy-D-manno-oct-7-ulosuronic acid	0.000468038	1.01231	up	carboxylic acids and derivatives	C22 H43 N O2	N-gondoylethanolamine	0.00838762	0.529554	up	fatty amides	C46 H82 N O8 P	1-hexadecanoyl-2-[(7Z,10Z,13Z,16Z,19Z)-docosapentaenoyl]-sn-glycero-3-phosphocholine	0.00274398	-0.666893	down	phosphocholines
C33 H64 N O9 P	1-O-palmitoyl-2-O-(9-oxononanoyl)-sn-glycero-3-phosphocholine	0.00026875	0.814004	up	phosphocholines	C19 H29 N5 O2	lavoltidine	0.000145341	0.838861	up	piperidines	C43 H59 N4 P	NA	0.000625965	0.655155	up	NA	C18 H42 N8 O S	NA	0.000470239	0.720975	up	NA	C6 H6 N2 O	Nicotinamide	0.00886864	0.617191	up	pyrimidines and derivatives	C11 H20 N2 O5	L-gamma-Glutamyl-L-leucine	0.00294414	0.621012	up	carboxylic acids and derivatives
C5 H14 N O6 P	Glycerylphosphorylethanolamine	0.00026875	0.682295	up	glycerophospholipids	C11 H18 N2 O2 S	PENTOTHAL	0.000147931	0.818429	up	diazines	C17 H32 N4 O4	PLK	0.000628012	0.829642	up	NA	C16 H22 N2 O4 S	6,7-diethoxy-3-(3-methoxypropyl)-2-sulfanylidene-1H-quinazolin-4-one	0.000501283	1.12554	up	organonitrogen compounds	C33 H63 N O2	NA	0.00906494	0.66837	up	NA	C40 H48 N O2 P	NA	0.00294414	-0.8134	up	NA
