# Supplementary material for: Metabolomics analysis of pathways underlying radiation-induced salivary gland dysfunction stages
Source: PLoS One. 2023 Nov 20;18(11):e0294355. doi: 10.1371/journal.pone.0294355 (PMC10659204; doi:10.1371/journal.pone.0294355)
Supplement: S3 Table — (XLSX) [file pone.0294355.s008.xlsx]

## Sheet: Sheet1
S3 Table. Full GSEA pathway enrichment results at days 3, 14, and 30 IR in HILIC and RP phases.
HILIC Phase Day 3 IR								RP Phase Day 3 IR								HILIC Phase Day 14 IR								RP Phase Day 14 IR								HILIC Phase Day 30 IR								RP Phase Day 30 IR
Pathway	pval	padj	log2err	ES	NES	Size	Leading Edge Metabolites	Pathway	pval	padj	log2err	ES	NES	Size	Leading Edge Metabolites	Pathway	pval	padj	log2err	ES	NES	Size	Leading Edge Metabolites	Pathway	pval	padj	log2err	ES	NES	Size	Leading Edge Metabolites	Pathway	pval	padj	log2err	ES	NES	Size	Leading Edge Metabolites	Pathway	pval	padj	log2err	ES	NES	Size	Leading Edge Metabolites
Glutathione metabolism - Homo sapiens (human)	0.0011309	0.0131809	0.139071	0.791852	1.64788	10	kegg:C00315 kegg:C00025 kegg:C00127 kegg:C00077 kegg:C00051 kegg:C00669	Cysteine and methionine metabolism - Homo sapiens (human)	0.0078173	0.221958	0.0520466	0.697809	1.5229	15	kegg:C00155 kegg:C00041 kegg:C00051 kegg:C02218 kegg:C00049 kegg:C00170 kegg:C00073 kegg:C00491 kegg:C01234 kegg:C02291 kegg:C03145 kegg:C00065	Ferroptosis - Homo sapiens (human)	0.00176621	0.0221732	0.112735	0.799072	1.66446	8	kegg:C00127 kegg:C00051 kegg:C00669 kegg:C00025	Central carbon metabolism in cancer - Homo sapiens (human)	0.000737138	0.0249532	0.170554	0.753489	1.63974	15	kegg:C00073 kegg:C00082 kegg:C00079 kegg:C00078 kegg:C00041 kegg:C00049 kegg:C00148	Ferroptosis - Homo sapiens (human)	0.00931636	0.288807	0.0495831	0.760559	1.57764	8	kegg:C00051 kegg:C00127 kegg:C00669 kegg:C00025	Tryptophan metabolism - Homo sapiens (human)	0.0122952	0.444808	0.0417768	0.697422	1.48576	14	kegg:C00637 kegg:C00328 kegg:C00078 kegg:C08313 kegg:C00954 kegg:C00978 kegg:C05636 kegg:C00955
Aminoacyl-tRNA biosynthesis - Homo sapiens (human)	0.00127557	0.0131809	0.129217	0.734833	1.60649	14	kegg:C00025 kegg:C00152 kegg:C00049 kegg:C00188 kegg:C00041 kegg:C00073 kegg:C00082 kegg:C00148 kegg:C00079	Central carbon metabolism in cancer - Homo sapiens (human)	0.0109422	0.221958	0.0439198	0.685944	1.497	15	kegg:C00082 kegg:C00079 kegg:C00041 kegg:C00049 kegg:C00073 kegg:C00148 kegg:C00025 kegg:C00065 kegg:C00078	Aminoacyl-tRNA biosynthesis - Homo sapiens (human)	0.00214579	0.0221732	0.0995696	0.708252	1.62367	14	kegg:C00188 kegg:C00073 kegg:C00079 kegg:C00041 kegg:C00025 kegg:C00049 kegg:C00148 kegg:C00082 kegg:C00152	Phenylalanine metabolism - Homo sapiens (human)	0.00160904	0.0249532	0.117122	0.800294	1.63746	10	kegg:C02505 kegg:C00082 kegg:C00180 kegg:C00079 kegg:C03519 kegg:C00596	Diabetic cardiomyopathy - Homo sapiens (human)	0.050202	0.37547	0.0213943	0.728345	1.41911	6	kegg:C00051 kegg:C00127	Glutathione metabolism - Homo sapiens (human)	0.024344	0.444808	0.0307448	0.77279	1.45782	7	kegg:C00051 kegg:C00127 kegg:C01879 kegg:C00315
Protein digestion and absorption - Homo sapiens (human)	0.00127557	0.0131809	0.129217	0.734833	1.60649	14	kegg:C00025 kegg:C00152 kegg:C00049 kegg:C00188 kegg:C00041 kegg:C00073 kegg:C00082 kegg:C00148 kegg:C00079	Glutathione metabolism - Homo sapiens (human)	0.0125637	0.221958	0.0427414	0.792867	1.52393	7	kegg:C00315 kegg:C00127 kegg:C00051 kegg:C01879 kegg:C00025	Protein digestion and absorption - Homo sapiens (human)	0.00214579	0.0221732	0.0995696	0.708252	1.62367	14	kegg:C00188 kegg:C00073 kegg:C00079 kegg:C00041 kegg:C00025 kegg:C00049 kegg:C00148 kegg:C00082 kegg:C00152	Aminoacyl-tRNA biosynthesis - Homo sapiens (human)	0.00191451	0.0249532	0.105543	0.729948	1.58851	15	kegg:C00073 kegg:C00082 kegg:C00079 kegg:C00078 kegg:C00041 kegg:C00049 kegg:C00148	Glutathione metabolism - Homo sapiens (human)	0.0548853	0.37547	0.0197463	0.644393	1.39694	10	kegg:C00051 kegg:C00127 kegg:C00669 kegg:C00025 kegg:C00315	Ubiquinone and other terpenoid-quinone biosynthesis - Homo sapiens (human)	0.0292127	0.444808	0.0280036	0.764436	1.44206	7	kegg:C02483 kegg:C00390 kegg:C00082
Arginine and proline metabolism - Homo sapiens (human)	0.00210859	0.0163415	0.101279	0.760929	1.6068	11	kegg:C01157 kegg:C00315 kegg:C00025 kegg:C00077 kegg:C01877 kegg:C00148	Protein digestion and absorption - Homo sapiens (human)	0.0195707	0.259312	0.032577	0.650413	1.44194	17	kegg:C00082 kegg:C00079 kegg:C00041 kegg:C00049 kegg:C00073 kegg:C00491 kegg:C00148 kegg:C00025 kegg:C00065 kegg:C00078	Central carbon metabolism in cancer - Homo sapiens (human)	0.00797008	0.0617681	0.0514715	0.667034	1.52918	14	kegg:C00073 kegg:C00079 kegg:C00041 kegg:C00025 kegg:C00049 kegg:C00148 kegg:C00082 kegg:C00152	Protein digestion and absorption - Homo sapiens (human)	0.00193252	0.0249532	0.104703	0.714499	1.57969	17	kegg:C00073 kegg:C00082 kegg:C00079 kegg:C00078 kegg:C00041 kegg:C00491 kegg:C00049 kegg:C00148 kegg:C00388	Vitamin digestion and absorption - Homo sapiens (human)	0.0588261	0.37547	0.0192779	0.673536	1.39713	8	kegg:C00153 kegg:C00250 kegg:C00864 kegg:C00647 kegg:C00378 kegg:C00016	Phenylalanine, tyrosine and tryptophan biosynthesis - Homo sapiens (human)	0.0335704	0.444808	0.0258112	0.737425	1.42744	8	kegg:C00078 kegg:C00079 kegg:C00082
Central carbon metabolism in cancer - Homo sapiens (human)	0.00363284	0.0225236	0.0763803	0.709821	1.55181	14	kegg:C00025 kegg:C00152 kegg:C00049 kegg:C00041 kegg:C00073 kegg:C00082 kegg:C00148 kegg:C00079	Aminoacyl-tRNA biosynthesis - Homo sapiens (human)	0.0393222	0.291611	0.0228377	0.637461	1.39119	15	kegg:C00082 kegg:C00079 kegg:C00041 kegg:C00049 kegg:C00073 kegg:C00148 kegg:C00025 kegg:C00065 kegg:C00078	Phenylalanine metabolism - Homo sapiens (human)	0.0170066	0.105441	0.0375654	0.801475	1.50478	5	kegg:C02505 kegg:C00079 kegg:C00423 kegg:C00082	Tryptophan metabolism - Homo sapiens (human)	0.00235408	0.0249532	0.095331	0.738936	1.59382	14	kegg:C00978 kegg:C00328 kegg:C00637 kegg:C00078 kegg:C00954 kegg:C00955 kegg:C00643 kegg:C08313 kegg:C05636	Phenylalanine metabolism - Homo sapiens (human)	0.0658926	0.37547	0.0188411	0.741767	1.38624	5	kegg:C00423 kegg:C00082 kegg:C00079 kegg:C02505	Parkinson disease - Homo sapiens (human)	0.0510941	0.499007	0.0209621	0.735432	1.38735	7	kegg:C00355 kegg:C00212 kegg:C00020 kegg:C00082
Histidine metabolism - Homo sapiens (human)	0.00968015	0.0431606	0.0475146	0.744454	1.52209	9	kegg:C00025 kegg:C02835 kegg:C00049	Ferroptosis - Homo sapiens (human)	0.0408751	0.291611	0.0229374	0.703849	1.4191	9	kegg:C00127 kegg:C00219 kegg:C00051 kegg:C00491 kegg:C00025	Diabetic cardiomyopathy - Homo sapiens (human)	0.0290192	0.149933	0.028093	0.745751	1.46004	6	kegg:C00127 kegg:C00051	Phenylalanine, tyrosine and tryptophan biosynthesis - Homo sapiens (human)	0.00512664	0.0405756	0.0663545	0.804648	1.58209	8	kegg:C00082 kegg:C00079 kegg:C00078	Pantothenate and CoA biosynthesis - Homo sapiens (human)	0.0726717	0.37547	0.0175996	0.704397	1.37245	6	kegg:C00141 kegg:C00864 kegg:C00106 kegg:C00049	Amino sugar and nucleotide sugar metabolism - Homo sapiens (human)	0.0564914	0.499007	0.0518755	-0.612142	-1.47696	6	kegg:C00043 kegg:C00461 kegg:C01674 kegg:C00190 kegg:C00734 kegg:C19972
Cysteine and methionine metabolism - Homo sapiens (human)	0.0118974	0.0431606	0.0422325	0.694658	1.48656	12	kegg:C00049 kegg:C00041 kegg:C00073 kegg:C00051 kegg:C02218 kegg:C00155 kegg:C02989 kegg:C00170 kegg:C01234 kegg:C00021	Ovarian steroidogenesis - Homo sapiens (human)	0.0416415	0.291611	0.0239218	0.790575	1.41698	5	kegg:C00639 kegg:C00219	Lysine degradation - Homo sapiens (human)	0.0406761	0.180137	0.0232732	0.70251	1.42239	7	kegg:C00408 kegg:C02727 kegg:C03793 kegg:C04076	Ubiquinone and other terpenoid-quinone biosynthesis - Homo sapiens (human)	0.00535904	0.0405756	0.0655202	0.822798	1.57675	7	kegg:C02483 kegg:C00390 kegg:C00082	ABC transporters - Homo sapiens (human)	0.152832	0.580616	0.0108447	0.480655	1.21656	27	kegg:C00051 kegg:C00107 kegg:C00025 kegg:C00188 kegg:C00079 kegg:C00315 kegg:C00378 kegg:C04114 kegg:C00148 kegg:C00049 kegg:C00212 kegg:C00245 kegg:C00407 kegg:C00077 kegg:C00475 kegg:C01157 kegg:C00093 kegg:C00041	Alcoholism - Homo sapiens (human)	0.09222	0.648381	0.0157815	0.749853	1.3197	5	kegg:C00355 kegg:C00212 kegg:C00082
Alanine, aspartate and glutamate metabolism - Homo sapiens (human)	0.0121344	0.0431606	0.0436723	0.801838	1.5149	6	kegg:C00025 kegg:C00152 kegg:C00049 kegg:C00041	Phenylalanine metabolism - Homo sapiens (human)	0.0440168	0.291611	0.0219157	0.684615	1.40668	10	kegg:C00082 kegg:C02505 kegg:C00180 kegg:C00079	Mineral absorption - Homo sapiens (human)	0.0465946	0.180554	0.0210747	0.632154	1.39473	11	kegg:C00188 kegg:C00073 kegg:C00079 kegg:C00041 kegg:C00148 kegg:C00152 kegg:C00064 kegg:C00407	Mineral absorption - Homo sapiens (human)	0.0272244	0.180362	0.0279371	0.692756	1.44021	11	kegg:C00073 kegg:C00079 kegg:C00078 kegg:C00041 kegg:C00148	Cysteine and methionine metabolism - Homo sapiens (human)	0.205713	0.580616	0.00932671	0.534458	1.19924	12	kegg:C00051 kegg:C00073 kegg:C00155 kegg:C00049 kegg:C02989 kegg:C00021 kegg:C02218 kegg:C00041	Protein digestion and absorption - Homo sapiens (human)	0.104387	0.648381	0.0135734	0.582024	1.27445	17	kegg:C00388 kegg:C00078 kegg:C00079 kegg:C00082 kegg:C00491 kegg:C00073 kegg:C00049 kegg:C00148 kegg:C00041
ABC transporters - Homo sapiens (human)	0.0134832	0.0431606	0.0390653	0.593869	1.39166	27	kegg:C01157 kegg:C00315 kegg:C00025 kegg:C00077 kegg:C00049 kegg:C00188 kegg:C00041 kegg:C00051 kegg:C00148 kegg:C00079 kegg:C04114 kegg:C00378 kegg:C00089	Arginine and proline metabolism - Homo sapiens (human)	0.0671764	0.383824	0.0176626	0.677046	1.36506	9	kegg:C00315 kegg:C01157 kegg:C10497 kegg:C00148 kegg:C00025 kegg:C02305	Valine, leucine and isoleucine biosynthesis - Homo sapiens (human)	0.0539848	0.185948	0.0203611	0.710819	1.39165	6	kegg:C00141 kegg:C00188 kegg:C00407	Steroid hormone biosynthesis - Homo sapiens (human)	0.0324871	0.191313	0.0262709	0.750561	1.43832	7	kegg:C05472 kegg:C01953 kegg:C05484 kegg:C13712 kegg:C05490	Aminoacyl-tRNA biosynthesis - Homo sapiens (human)	0.218624	0.580616	0.0089174	0.514857	1.18563	14	kegg:C00025 kegg:C00188 kegg:C00082 kegg:C00079 kegg:C00073 kegg:C00152 kegg:C00148 kegg:C00049 kegg:C00407	Glycerophospholipid metabolism - Homo sapiens (human)	0.156404	0.648381	0.0366792	-0.450199	-1.23612	8	kegg:C00570 kegg:C13482 kegg:C18169
Ferroptosis - Homo sapiens (human)	0.0139228	0.0431606	0.0398221	0.749718	1.50044	8	kegg:C00025 kegg:C00127 kegg:C00051 kegg:C00669	Diabetic cardiomyopathy - Homo sapiens (human)	0.0810763	0.383824	0.0168455	0.749509	1.34338	5	kegg:C00127 kegg:C00051 kegg:C00318	ABC transporters - Homo sapiens (human)	0.0751663	0.215904	0.0160214	0.516238	1.27664	27	kegg:C01157 kegg:C00188 kegg:C00051 kegg:C00079 kegg:C00041 kegg:C00025 kegg:C00049 kegg:C00148 kegg:C00378 kegg:C00077 kegg:C04114 kegg:C00107 kegg:C00064 kegg:C00407 kegg:C00315 kegg:C00475 kegg:C00093	Cysteine and methionine metabolism - Homo sapiens (human)	0.042795	0.226813	0.0218445	0.63233	1.37607	15	kegg:C00073 kegg:C00155 kegg:C00041 kegg:C00051 kegg:C00491 kegg:C00049 kegg:C03145	Protein digestion and absorption - Homo sapiens (human)	0.218624	0.580616	0.0089174	0.514857	1.18563	14	kegg:C00025 kegg:C00188 kegg:C00082 kegg:C00079 kegg:C00073 kegg:C00152 kegg:C00148 kegg:C00049 kegg:C00407	Porphyrin and chlorophyll metabolism - Homo sapiens (human)	0.163342	0.648381	0.0330083	-0.478041	-1.23577	7	kegg:C05786 kegg:C00025 kegg:C00188 kegg:C00430 kegg:C02987 kegg:C00486 kegg:C00037
Phenylalanine metabolism - Homo sapiens (human)	0.0202528	0.0570761	0.0342888	0.807966	1.46874	5	kegg:C02505 kegg:C00082 kegg:C00079 kegg:C00423	Bile secretion - Homo sapiens (human)	0.0825348	0.383824	0.0153531	0.589581	1.30708	17	kegg:C00639 kegg:C00315 kegg:C00051	Glutathione metabolism - Homo sapiens (human)	0.0766113	0.215904	0.0162641	0.618259	1.34246	10	kegg:C00127 kegg:C00051 kegg:C00669 kegg:C00025 kegg:C00077 kegg:C00315	Glutathione metabolism - Homo sapiens (human)	0.0616013	0.265079	0.0188177	0.716302	1.37267	7	kegg:C00127 kegg:C00051 kegg:C01879 kegg:C00315	Neuroactive ligand-receptor interaction - Homo sapiens (human)	0.22499	0.580616	0.00904379	0.573339	1.18929	8	kegg:C00025 kegg:C13856 kegg:C00049 kegg:C00212 kegg:C00245 kegg:C12270	Neomycin, kanamycin and gentamicin biosynthesis - Homo sapiens (human)	0.174354	0.648381	0.0266195	-0.550505	-1.23041	5	kegg:C00043 kegg:C00025 kegg:C01441 kegg:C17582 kegg:C17704
Mineral absorption - Homo sapiens (human)	0.0231114	0.0597043	0.0302464	0.682675	1.44155	11	kegg:C00152 kegg:C00188 kegg:C00041 kegg:C00073 kegg:C00148 kegg:C00079	Arginine biosynthesis - Homo sapiens (human)	0.0878504	0.383824	0.0161332	0.743927	1.33337	5	kegg:C00327 kegg:C00049 kegg:C00025 kegg:C00437	Neuroactive ligand-receptor interaction - Homo sapiens (human)	0.109785	0.276969	0.0135415	0.6242	1.30021	8	kegg:C00025 kegg:C13856 kegg:C00049	Porphyrin and chlorophyll metabolism - Homo sapiens (human)	0.0637975	0.265079	0.0573199	-0.532095	-1.4316	7	kegg:C05786 kegg:C00486 kegg:C00037 kegg:C00025 kegg:C00188 kegg:C02987 kegg:C00430	Purine metabolism - Homo sapiens (human)	0.264961	0.580616	0.00801624	0.532295	1.15393	10	kegg:C00147 kegg:C00262 kegg:C00130 kegg:C00212 kegg:C00144 kegg:C00242	Nicotinate and nicotinamide metabolism - Homo sapiens (human)	0.193575	0.648381	0.0103802	0.687959	1.21077	5	kegg:C01297 kegg:C00003 kegg:C00153 kegg:C00049
Bile secretion - Homo sapiens (human)	0.0385277	0.0918738	0.0239007	0.723678	1.41095	7	kegg:C00315 kegg:C00051	Mineral absorption - Homo sapiens (human)	0.0976007	0.383824	0.0142487	0.629552	1.31334	11	kegg:C00079 kegg:C00041 kegg:C00073 kegg:C00148 kegg:C00065 kegg:C00078	Pantothenate and CoA biosynthesis - Homo sapiens (human)	0.121508	0.276969	0.0131382	0.657418	1.2871	6	kegg:C00141 kegg:C00049 kegg:C00106	Taurine and hypotaurine metabolism - Homo sapiens (human)	0.0650194	0.265079	0.0185486	0.735859	1.36669	6	kegg:C00041 kegg:C05844	Histidine metabolism - Homo sapiens (human)	0.29479	0.580616	0.00751409	0.532714	1.13161	9	kegg:C02835 kegg:C00025 kegg:C00860 kegg:C00049	Regulation of lipolysis in adipocytes - Homo sapiens (human)	0.195239	0.648381	0.0101275	0.660997	1.20857	6	kegg:C00219 kegg:C00212 kegg:C00020
Lysine degradation - Homo sapiens (human)	0.0777458	0.172151	0.0165095	0.68523	1.33599	7	kegg:C00408 kegg:C02727 kegg:C04076 kegg:C03793	ABC transporters - Homo sapiens (human)	0.102011	0.383824	0.0135548	0.531624	1.2422	29	kegg:C00315 kegg:C01157 kegg:C00079 kegg:C00041 kegg:C00051 kegg:C00049 kegg:C00491 kegg:C00148 kegg:C00025 kegg:C00065 kegg:C01606 kegg:C00973 kegg:C00212 kegg:C00719	Cysteine and methionine metabolism - Homo sapiens (human)	0.125083	0.276969	0.0122932	0.567061	1.26915	12	kegg:C00051 kegg:C00073 kegg:C00041 kegg:C00049 kegg:C00155 kegg:C02989 kegg:C00021 kegg:C02218	Alanine, aspartate and glutamate metabolism - Homo sapiens (human)	0.0864548	0.327293	0.0156946	0.694838	1.33154	7	kegg:C00041 kegg:C00049 kegg:C12270	Pyrimidine metabolism - Homo sapiens (human)	0.311194	0.580616	0.00718477	0.516268	1.11919	10	kegg:C00178 kegg:C00106 kegg:C00380 kegg:C00055 kegg:C00105 kegg:C02376 kegg:C00475	Phenylalanine metabolism - Homo sapiens (human)	0.202244	0.648381	0.00948687	0.594849	1.19998	10	kegg:C02505 kegg:C00079 kegg:C03519 kegg:C00180 kegg:C00082 kegg:C00596
Diabetic cardiomyopathy - Homo sapiens (human)	0.117232	0.242279	0.013367	0.679684	1.28412	6	kegg:C00127 kegg:C00051 kegg:C00043	Biosynthesis of unsaturated fatty acids - Homo sapiens (human)	0.113385	0.383824	0.0135585	0.677946	1.30305	7	kegg:C01595 kegg:C00219 kegg:C00712	Alanine, aspartate and glutamate metabolism - Homo sapiens (human)	0.15816	0.317878	0.0113043	0.636872	1.24688	6	kegg:C00041 kegg:C00025 kegg:C00049 kegg:C00152 kegg:C00064 kegg:C12270	Serotonergic synapse - Homo sapiens (human)	0.112225	0.39653	0.0138046	0.699631	1.2994	6	kegg:C00639 kegg:C00078 kegg:C00643 kegg:C00219	Sphingolipid metabolism - Homo sapiens (human)	0.330931	0.580616	0.0193222	-0.484211	-1.08456	5	kegg:C00836 kegg:C00195 kegg:C00065 kegg:C00319 kegg:C00346	Aminoacyl-tRNA biosynthesis - Homo sapiens (human)	0.216376	0.648381	0.00888606	0.548337	1.18017	15	kegg:C00078 kegg:C00079 kegg:C00082 kegg:C00073 kegg:C00049 kegg:C00148 kegg:C00041
Nicotinate and nicotinamide metabolism - Homo sapiens (human)	0.128737	0.249428	0.0126825	0.672415	1.27039	6	kegg:C01004 kegg:C00049 kegg:C00003 kegg:C01185	Steroid hormone biosynthesis - Homo sapiens (human)	0.115871	0.383824	0.0133956	0.676215	1.29972	7	kegg:C05472 kegg:C05490 kegg:C01953 kegg:C05484 kegg:C13712	Arginine biosynthesis - Homo sapiens (human)	0.164066	0.317878	0.0110652	0.633803	1.24087	6	kegg:C00025 kegg:C00049 kegg:C00327 kegg:C00077 kegg:C00064 kegg:C00437	ABC transporters - Homo sapiens (human)	0.156223	0.489847	0.0106183	0.510605	1.19045	29	kegg:C00079 kegg:C00041 kegg:C00051 kegg:C00491 kegg:C00049 kegg:C00148 kegg:C00093 kegg:C00719 kegg:C01157 kegg:C00315 kegg:C00107 kegg:C01606 kegg:C00212	beta-Alanine metabolism - Homo sapiens (human)	0.3388	0.580616	0.00707716	0.564459	1.09979	6	kegg:C00864 kegg:C00315 kegg:C00106 kegg:C00049	Diabetic cardiomyopathy - Homo sapiens (human)	0.22184	0.648381	0.00955868	0.674187	1.18653	5	kegg:C00051 kegg:C00127 kegg:C00195 kegg:C00318
Arginine biosynthesis - Homo sapiens (human)	0.142815	0.260428	0.0119557	0.663811	1.25413	6	kegg:C00025 kegg:C00077 kegg:C00049 kegg:C00437 kegg:C00327 kegg:C00064	Glyoxylate and dicarboxylate metabolism - Homo sapiens (human)	0.12503	0.3898	0.0130299	0.690726	1.28688	6	kegg:C00025 kegg:C00065	Histidine metabolism - Homo sapiens (human)	0.194474	0.352176	0.00963528	0.56793	1.20944	9	kegg:C02835 kegg:C00025 kegg:C00049	Arginine biosynthesis - Homo sapiens (human)	0.157121	0.489847	0.0116419	0.69959	1.25001	5	kegg:C00049 kegg:C00327 kegg:C00437	Valine, leucine and isoleucine biosynthesis - Homo sapiens (human)	0.360335	0.580616	0.00677118	0.556522	1.08433	6	kegg:C00141 kegg:C00188	Sphingolipid signaling pathway - Homo sapiens (human)	0.229623	0.648381	0.00917014	0.645534	1.1803	6	kegg:C00212 kegg:C00195 kegg:C00836 kegg:C00319
beta-Alanine metabolism - Homo sapiens (human)	0.167938	0.289227	0.0108831	0.650349	1.2287	6	kegg:C00315 kegg:C00049 kegg:C00106 kegg:C00135	Ubiquinone and other terpenoid-quinone biosynthesis - Homo sapiens (human)	0.142593	0.419857	0.0119128	0.66022	1.26898	7	kegg:C00082 kegg:C02483 kegg:C00390	Taurine and hypotaurine metabolism - Homo sapiens (human)	0.20449	0.352176	0.00970149	0.614208	1.2025	6	kegg:C00041 kegg:C00025 kegg:C00519	Glyoxylate and dicarboxylate metabolism - Homo sapiens (human)	0.169888	0.500227	0.0312833	-0.490725	-1.23443	6	kegg:C00037 kegg:C00026 kegg:C00417 kegg:C00025 kegg:C00158 kegg:C00065	Alanine, aspartate and glutamate metabolism - Homo sapiens (human)	0.388355	0.580616	0.00640617	0.546225	1.06426	6	kegg:C00025 kegg:C00152 kegg:C00049 kegg:C12270 kegg:C00041	Histidine metabolism - Homo sapiens (human)	0.231237	0.648381	0.00888337	0.608631	1.17813	8	kegg:C00388 kegg:C00785 kegg:C00860 kegg:C00049
Neuroactive ligand-receptor interaction - Homo sapiens (human)	0.213579	0.348471	0.00915863	0.59359	1.18797	8	kegg:C00025 kegg:C00049 kegg:C13856	Alanine, aspartate and glutamate metabolism - Homo sapiens (human)	0.171388	0.478082	0.0107039	0.64486	1.23946	7	kegg:C00041 kegg:C00049 kegg:C00025	Arginine and proline metabolism - Homo sapiens (human)	0.273719	0.426907	0.00763724	0.51839	1.14373	11	kegg:C01157 kegg:C00025 kegg:C01877 kegg:C00148 kegg:C00077 kegg:C00315 kegg:C00300	Ovarian steroidogenesis - Homo sapiens (human)	0.187381	0.507772	0.0105016	0.683167	1.22066	5	kegg:C00639 kegg:C00219	Valine, leucine and isoleucine degradation - Homo sapiens (human)	0.388896	0.580616	0.0065464	0.569756	1.06478	5	kegg:C00141 kegg:C00407 kegg:C00356 kegg:C00024 kegg:C00123	Glyoxylate and dicarboxylate metabolism - Homo sapiens (human)	0.232438	0.648381	0.0252577	-0.477234	-1.15146	6	kegg:C00025 kegg:C00065 kegg:C00417 kegg:C00026 kegg:C00158 kegg:C00037
Taurine and hypotaurine metabolism - Homo sapiens (human)	0.301608	0.467492	0.00753151	0.5936	1.12148	6	kegg:C00025 kegg:C00041 kegg:C00519	beta-Alanine metabolism - Homo sapiens (human)	0.192714	0.497289	0.00997951	0.633966	1.21852	7	kegg:C00315 kegg:C00049 kegg:C00864 kegg:C00106 kegg:C00135	Nicotinate and nicotinamide metabolism - Homo sapiens (human)	0.283892	0.426907	0.00787227	0.58161	1.13868	6	kegg:C01004 kegg:C00049 kegg:C00153 kegg:C01185 kegg:C00003	Ferroptosis - Homo sapiens (human)	0.191612	0.507772	0.00977373	0.603872	1.21325	9	kegg:C00127 kegg:C00051 kegg:C00491 kegg:C00219 kegg:C21484 kegg:C21481	Nicotinate and nicotinamide metabolism - Homo sapiens (human)	0.40562	0.580616	0.00619728	0.540021	1.05218	6	kegg:C01004 kegg:C00153 kegg:C00049	Ferroptosis - Homo sapiens (human)	0.263655	0.698684	0.00808096	0.582799	1.15331	9	kegg:C00051 kegg:C00127 kegg:C00219 kegg:C00491
Valine, leucine and isoleucine biosynthesis - Homo sapiens (human)	0.361729	0.533981	0.00662089	0.572468	1.08156	6	kegg:C00188 kegg:C00141 kegg:C00407	Serotonergic synapse - Homo sapiens (human)	0.209521	0.497289	0.00963947	0.646218	1.20396	6	kegg:C00639 kegg:C00219 kegg:C00078 kegg:C00643	Valine, leucine and isoleucine degradation - Homo sapiens (human)	0.289195	0.426907	0.00796046	0.60412	1.13424	5	kegg:C00141 kegg:C00407 kegg:C00356	Diabetic cardiomyopathy - Homo sapiens (human)	0.253496	0.582015	0.00872303	0.651783	1.16459	5	kegg:C00127 kegg:C00051 kegg:C00195	Glycerophospholipid metabolism - Homo sapiens (human)	0.407492	0.580616	0.0207233	-0.399293	-1.02522	7	kegg:C01996 kegg:C13482 kegg:C01233 kegg:C00114 kegg:C00346 kegg:C00093 kegg:C00307	Cysteine and methionine metabolism - Homo sapiens (human)	0.30175	0.718127	0.00712264	0.521189	1.12174	15	kegg:C00051 kegg:C00155 kegg:C03145 kegg:C00491 kegg:C00073 kegg:C00019 kegg:C00049 kegg:C00041
Taste transduction - Homo sapiens (human)	0.379212	0.534344	0.00639185	0.566508	1.0703	6	kegg:C00025 kegg:C00089	Taurine and hypotaurine metabolism - Homo sapiens (human)	0.226144	0.497289	0.00919559	0.638324	1.18925	6	kegg:C00041 kegg:C05844 kegg:C00025 kegg:C00519	Glycine, serine and threonine metabolism - Homo sapiens (human)	0.305417	0.430361	0.00735437	0.555032	1.12379	7	kegg:C00188 kegg:C00049 kegg:C00576 kegg:C00300	Arginine and proline metabolism - Homo sapiens (human)	0.2554	0.582015	0.00815281	0.578318	1.16191	9	kegg:C10497 kegg:C00148 kegg:C02305 kegg:C01157 kegg:C00315	Central carbon metabolism in cancer - Homo sapiens (human)	0.41205	0.580616	0.00569389	0.456361	1.05093	14	kegg:C00025 kegg:C00082 kegg:C00079 kegg:C00073 kegg:C00152 kegg:C00148 kegg:C00049 kegg:C00407 kegg:C00041	ABC transporters - Homo sapiens (human)	0.308615	0.718127	0.00686098	0.475767	1.103	29	kegg:C00107 kegg:C00051 kegg:C00212 kegg:C00079 kegg:C00315 kegg:C00120 kegg:C01606 kegg:C00491 kegg:C00245 kegg:C00049 kegg:C00148 kegg:C00041
Pyrimidine metabolism - Homo sapiens (human)	0.42546	0.566098	0.00551481	0.502554	1.04584	10	kegg:C02376 kegg:C00337 kegg:C00475 kegg:C00106 kegg:C00064 kegg:C00055 kegg:C00105 kegg:C00380	Phenylalanine, tyrosine and tryptophan biosynthesis - Homo sapiens (human)	0.22954	0.497289	0.00884295	0.601879	1.1873	8	kegg:C00082 kegg:C00079 kegg:C00078	Sphingolipid signaling pathway - Homo sapiens (human)	0.369597	0.498153	0.0217013	-0.415493	-1.05105	6	kegg:C00836 kegg:C00195 kegg:C00065 kegg:C00212 kegg:C00346 kegg:C00319	Neuroactive ligand-receptor interaction - Homo sapiens (human)	0.256985	0.582015	0.00790229	0.534559	1.153	14	kegg:C00639 kegg:C00049 kegg:C00388 kegg:C12270 kegg:C13856 kegg:C00015 kegg:C01996 kegg:C00212	Bile secretion - Homo sapiens (human)	0.456446	0.596187	0.00553338	0.50526	1.01848	7	kegg:C00051 kegg:C00315	Vitamin digestion and absorption - Homo sapiens (human)	0.326574	0.718127	0.00697927	0.561155	1.11048	9	kegg:C00864 kegg:C00250 kegg:C00120 kegg:C00003 kegg:C00153
Glycine, serine and threonine metabolism - Homo sapiens (human)	0.438269	0.566098	0.00558807	0.530073	1.03348	7	kegg:C00049 kegg:C00188 kegg:C00576 kegg:C00300	Taste transduction - Homo sapiens (human)	0.230744	0.497289	0.00864693	0.576261	1.18404	10	kegg:C11045 kegg:C19378 kegg:C00025	Sphingolipid metabolism - Homo sapiens (human)	0.490874	0.634046	0.0164696	-0.414035	-0.968991	5	kegg:C00836 kegg:C00195 kegg:C00065 kegg:C00346 kegg:C00319	Thiamine metabolism - Homo sapiens (human)	0.263554	0.582015	0.00831826	0.623551	1.1581	6	kegg:C00082 kegg:C04294 kegg:C01081 kegg:C00003	Lysine degradation - Homo sapiens (human)	0.466146	0.596187	0.00543581	0.502054	1.01201	7	kegg:C00408 kegg:C03793 kegg:C02727 kegg:C04076	Central carbon metabolism in cancer - Homo sapiens (human)	0.351433	0.718127	0.00637317	0.507534	1.09235	15	kegg:C00078 kegg:C00079 kegg:C00082 kegg:C00073 kegg:C00049 kegg:C00148 kegg:C00041
Sphingolipid metabolism - Homo sapiens (human)	0.462055	0.572948	0.00562303	0.56045	1.0188	5	kegg:C00319 kegg:C00346 kegg:C00065	Sphingolipid signaling pathway - Homo sapiens (human)	0.23457	0.497289	0.00898741	0.634797	1.18268	6	kegg:C00319 kegg:C00836 kegg:C00065 kegg:C00212 kegg:C00346	Purine metabolism - Homo sapiens (human)	0.515559	0.639293	0.00464588	0.454963	0.987889	10	kegg:C00147 kegg:C00130 kegg:C00262 kegg:C00064	Neomycin, kanamycin and gentamicin biosynthesis - Homo sapiens (human)	0.366998	0.74086	0.0187197	-0.449495	-1.04449	5	kegg:C01441 kegg:C00025 kegg:C17582 kegg:C00043 kegg:C17704	Taste transduction - Homo sapiens (human)	0.480796	0.596187	0.00539877	0.513575	1.00065	6	kegg:C00025 kegg:C00130 kegg:C00144 kegg:C00089	Mineral absorption - Homo sapiens (human)	0.356741	0.718127	0.00642962	0.531843	1.0906	11	kegg:C00078 kegg:C00079 kegg:C00073 kegg:C00148 kegg:C00041
Purine metabolism - Homo sapiens (human)	0.66274	0.78016	0.00347453	0.432164	0.899353	10	kegg:C00147 kegg:C00064 kegg:C00212 kegg:C00262 kegg:C00385 kegg:C00130 kegg:C00144	Tyrosine metabolism - Homo sapiens (human)	0.258397	0.508621	0.00830565	0.605175	1.16318	7	kegg:C00082 kegg:C17935 kegg:C00355 kegg:C05587 kegg:C01693	Pyrimidine metabolism - Homo sapiens (human)	0.666492	0.794663	0.00346161	0.4101	0.890476	10	kegg:C00106 kegg:C00178 kegg:C00064 kegg:C00475 kegg:C02376 kegg:C00380 kegg:C00055 kegg:C00105	Biosynthesis of unsaturated fatty acids - Homo sapiens (human)	0.367755	0.74086	0.00647945	0.565663	1.084	7	kegg:C01595 kegg:C03242 kegg:C00219 kegg:C00712 kegg:C16168	Arginine biosynthesis - Homo sapiens (human)	0.515638	0.614799	0.0050765	0.501823	0.977752	6	kegg:C00025 kegg:C00327 kegg:C00049 kegg:C00077	Purine metabolism - Homo sapiens (human)	0.36367	0.718127	0.00629836	0.522316	1.08662	12	kegg:C00147 kegg:C01367 kegg:C00212 kegg:C00020 kegg:C00144 kegg:C00262
Pantothenate and CoA biosynthesis - Homo sapiens (human)	0.679494	0.78016	0.00368817	0.468072	0.884322	6	kegg:C00049 kegg:C00141 kegg:C00106	Vitamin digestion and absorption - Homo sapiens (human)	0.259109	0.508621	0.0338459	-0.372881	-1.12863	9	kegg:C00120 kegg:C00647 kegg:C00187 kegg:C00153 kegg:C00376 kegg:C00018 kegg:C00864 kegg:C00250 kegg:C00003	beta-Alanine metabolism - Homo sapiens (human)	0.753506	0.864291	0.00322128	0.420427	0.823119	6	kegg:C00049 kegg:C00106 kegg:C00315 kegg:C00864 kegg:C00024 kegg:C00135	Pyrimidine metabolism - Homo sapiens (human)	0.377419	0.74086	0.00618465	0.536402	1.07769	9	kegg:C00178 kegg:C00039 kegg:C00214 kegg:C00380 kegg:C00015 kegg:C00106 kegg:C00055	Mineral absorption - Homo sapiens (human)	0.570657	0.649245	0.00428223	0.429969	0.94935	11	kegg:C00188 kegg:C00079 kegg:C00073 kegg:C00152 kegg:C00148 kegg:C00407 kegg:C00041 kegg:C00009	Serotonergic synapse - Homo sapiens (human)	0.371683	0.718127	0.00663289	0.590755	1.08014	6	kegg:C00078 kegg:C00219 kegg:C00643 kegg:C00780
Valine, leucine and isoleucine degradation - Homo sapiens (human)	0.704949	0.780479	0.00368138	0.476679	0.86652	5	kegg:C00141 kegg:C00356 kegg:C00407	Sphingolipid metabolism - Homo sapiens (human)	0.286123	0.54159	0.00790376	0.613147	1.14235	6	kegg:C00319 kegg:C00836 kegg:C00065 kegg:C00346	Bile secretion - Homo sapiens (human)	0.78065	0.864291	0.00291371	0.396305	0.802411	7	kegg:C00051 kegg:C00315 kegg:C00024 kegg:C01996 kegg:C00114 kegg:C07207	Vitamin B6 metabolism - Homo sapiens (human)	0.418265	0.791716	0.00615765	0.58644	1.04784	5	kegg:C00314 kegg:C00250 kegg:C00971	Arginine and proline metabolism - Homo sapiens (human)	0.586415	0.649245	0.00415758	0.425354	0.939161	11	kegg:C00025 kegg:C01877 kegg:C00315 kegg:C00148 kegg:C00077 kegg:C01157 kegg:C03564 kegg:C00300	Taste transduction - Homo sapiens (human)	0.390113	0.718127	0.00605264	0.530365	1.0699	10	kegg:C11045 kegg:C19378 kegg:C00020 kegg:C00144
Sphingolipid signaling pathway - Homo sapiens (human)	0.767469	0.820397	0.00310764	0.434229	0.820384	6	kegg:C00319 kegg:C00346 kegg:C00212 kegg:C00065	Nicotinate and nicotinamide metabolism - Homo sapiens (human)	0.308882	0.554274	0.0076896	0.627564	1.12481	5	kegg:C00049 kegg:C01596 kegg:C00003	Taste transduction - Homo sapiens (human)	0.81413	0.870277	0.00283796	0.396632	0.776532	6	kegg:C00025 kegg:C00130 kegg:C00089 kegg:C01996 kegg:C00144 kegg:C00020	Glycine, serine and threonine metabolism - Homo sapiens (human)	0.461065	0.842637	0.00519366	0.501019	1.02512	10	kegg:C00078 kegg:C00049 kegg:C00719 kegg:C00065 kegg:C00300 kegg:C00430	Sphingolipid signaling pathway - Homo sapiens (human)	0.873382	0.907902	0.0125511	-0.299296	-0.723662	6	kegg:C00836 kegg:C00195 kegg:C00065 kegg:C00319 kegg:C00346 kegg:C00212	cAMP signaling pathway - Homo sapiens (human)	0.392937	0.718127	0.00624694	0.565071	1.06597	7	kegg:C20792 kegg:C00212 kegg:C00020 kegg:C01996 kegg:C00780
Glycerophospholipid metabolism - Homo sapiens (human)	0.803055	0.829824	0.0027545	0.406534	0.792618	7	kegg:C01233 kegg:C00346 kegg:C00307 kegg:C00093 kegg:C01996	Neuroactive ligand-receptor interaction - Homo sapiens (human)	0.31374	0.554274	0.00689062	0.517768	1.11921	14	kegg:C00639 kegg:C00049 kegg:C00025 kegg:C00212	Vitamin digestion and absorption - Homo sapiens (human)	0.875353	0.904531	0.00218951	0.344949	0.718527	8	kegg:C00250 kegg:C00378 kegg:C00647 kegg:C00153 kegg:C00864 kegg:C00003 kegg:C00016	cAMP signaling pathway - Homo sapiens (human)	0.546933	0.865186	0.00462714	0.505068	0.967876	7	kegg:C20792 kegg:C01996 kegg:C00212 kegg:C00780 kegg:C00788 kegg:C00575 kegg:C00020	Taurine and hypotaurine metabolism - Homo sapiens (human)	0.878615	0.907902	0.00255451	0.365219	0.711593	6	kegg:C00025 kegg:C00245 kegg:C00041 kegg:C00024 kegg:C00519	Neuroactive ligand-receptor interaction - Homo sapiens (human)	0.412041	0.722	0.00564494	0.49582	1.05628	14	kegg:C00388 kegg:C00015 kegg:C00212 kegg:C12270 kegg:C00245 kegg:C00049 kegg:C13856 kegg:C01996 kegg:C00780 kegg:C00037
Vitamin digestion and absorption - Homo sapiens (human)	0.891454	0.891454	0.00206617	0.354221	0.708915	8	kegg:C00250 kegg:C00378 kegg:C00003 kegg:C00647	Thiamine metabolism - Homo sapiens (human)	0.3728	0.637368	0.00656549	0.579681	1.08	6	kegg:C00082 kegg:C04294 kegg:C01081 kegg:C00003 kegg:C00018	Glycerophospholipid metabolism - Homo sapiens (human)	0.965918	0.965918	0.00169386	0.294259	0.595795	7	kegg:C01233 kegg:C00093 kegg:C00307 kegg:C00346 kegg:C01996 kegg:C00114 kegg:C13482	Histidine metabolism - Homo sapiens (human)	0.556442	0.865186	0.00446101	0.48964	0.962728	8	kegg:C00049 kegg:C00388 kegg:C00785	Glycine, serine and threonine metabolism - Homo sapiens (human)	0.947452	0.947452	0.00199102	0.310047	0.624975	7	kegg:C00188 kegg:C00049 kegg:C00300 kegg:C00576 kegg:C00114 kegg:C00065	Biosynthesis of unsaturated fatty acids - Homo sapiens (human)	0.427211	0.722	0.00585009	0.553338	1.04384	7	kegg:C00219 kegg:C16168 kegg:C03242
								Glycine, serine and threonine metabolism - Homo sapiens (human)	0.387621	0.641998	0.00600706	0.521981	1.07251	10	kegg:C00049 kegg:C02291 kegg:C00065 kegg:C00078 kegg:C00719									Sphingolipid signaling pathway - Homo sapiens (human)	0.563589	0.865186	0.00461263	0.514375	0.955333	6	kegg:C00319 kegg:C00195 kegg:C00212 kegg:C00836 kegg:C00065									Arginine and proline metabolism - Homo sapiens (human)	0.453994	0.722	0.00540343	0.519992	1.02902	9	kegg:C10497 kegg:C00315 kegg:C00019 kegg:C00148 kegg:C02305
								Alcoholism - Homo sapiens (human)	0.468508	0.729126	0.0056473	0.567154	1.01654	5	kegg:C00082 kegg:C00025 kegg:C00212									Sphingolipid metabolism - Homo sapiens (human)	0.563965	0.865186	0.00460959	0.514259	0.955117	6	kegg:C00319 kegg:C00195 kegg:C00836 kegg:C12144 kegg:C00065									Sphingolipid metabolism - Homo sapiens (human)	0.47252	0.722	0.00549224	0.55447	1.01379	6	kegg:C00195 kegg:C00836 kegg:C00319
								Tryptophan metabolism - Homo sapiens (human)	0.469452	0.729126	0.00498277	0.472678	1.02174	14	kegg:C00978 kegg:C00328 kegg:C00954 kegg:C05636 kegg:C00078 kegg:C00643 kegg:C08313 kegg:C05643 kegg:C00637 kegg:C00955 kegg:C05659 kegg:C00780									Alcoholism - Homo sapiens (human)	0.569308	0.865186	0.00472597	0.53189	0.950368	5	kegg:C00082 kegg:C00355 kegg:C00212 kegg:C00575									Synaptic vesicle cycle - Homo sapiens (human)	0.476428	0.722	0.00560545	0.574236	1.01062	5	kegg:C00388 kegg:C01996 kegg:C00780 kegg:C00037
								Retrograde endocannabinoid signaling - Homo sapiens (human)	0.491357	0.729126	0.00542596	0.558749	1.00147	5	kegg:C00219 kegg:C00025 kegg:C11695 kegg:C00575									Synaptic vesicle cycle - Homo sapiens (human)	0.571349	0.865186	0.00470963	0.531134	0.949017	5	kegg:C00388 kegg:C01996 kegg:C00780									beta-Alanine metabolism - Homo sapiens (human)	0.494583	0.722	0.00516975	0.531079	1.00185	7	kegg:C00864 kegg:C00315 kegg:C00049 kegg:C00106
								Histidine metabolism - Homo sapiens (human)	0.495256	0.729126	0.00500755	0.507354	1.00083	8	kegg:C00049 kegg:C00025 kegg:C00388 kegg:C00135 kegg:C00785									Tyrosine metabolism - Homo sapiens (human)	0.601988	0.886261	0.00418913	0.486109	0.931546	7	kegg:C00082 kegg:C05587 kegg:C00355 kegg:C00788									Inflammatory mediator regulation of TRP channels - Homo sapiens (human)	0.495193	0.722	0.00516408	0.530868	1.00145	7	kegg:C00388 kegg:C00219
								Parkinson disease - Homo sapiens (human)	0.549792	0.757533	0.00462492	0.501646	0.964191	7	kegg:C00082 kegg:C04599 kegg:C00212									Purine metabolism - Homo sapiens (human)	0.633002	0.906733	0.00365723	0.437003	0.921287	12	kegg:C00147 kegg:C00039 kegg:C00212 kegg:C00242 kegg:C01367 kegg:C00262 kegg:C00575 kegg:C00020 kegg:C00385 kegg:C00387									Pyrimidine metabolism - Homo sapiens (human)	0.504118	0.722	0.00492184	0.504598	0.998556	9	kegg:C00015 kegg:C00214 kegg:C00380 kegg:C00178 kegg:C00055 kegg:C00106 kegg:C00039 kegg:C00295
								Porphyrin and chlorophyll metabolism - Homo sapiens (human)	0.556311	0.757533	0.0185056	-0.344408	-0.931789	7	kegg:C00486 kegg:C05786									Taste transduction - Homo sapiens (human)	0.67095	0.935799	0.00346773	0.435674	0.891421	10	kegg:C11045 kegg:C01996 kegg:C19378 kegg:C00780 kegg:C00575 kegg:C00020									Taurine and hypotaurine metabolism - Homo sapiens (human)	0.535663	0.722	0.00491482	0.532512	0.973647	6	kegg:C05844 kegg:C00245 kegg:C00041
								Pyrimidine metabolism - Homo sapiens (human)	0.55743	0.757533	0.00439172	0.477181	0.962095	9	kegg:C00039 kegg:C00380 kegg:C00178 kegg:C00055 kegg:C00214 kegg:C00106 kegg:C00015									Retrograde endocannabinoid signaling - Homo sapiens (human)	0.700358	0.951768	0.00377635	0.482051	0.861317	5	kegg:C00219 kegg:C13856 kegg:C00575 kegg:C11695									Lysine degradation - Homo sapiens (human)	0.544593	0.722	0.00472871	0.514458	0.970494	7	kegg:C00408 kegg:C04020
								Regulation of lipolysis in adipocytes - Homo sapiens (human)	0.586122	0.762778	0.0044544	0.504659	0.940223	6	kegg:C00219 kegg:C00212 kegg:C00575									Bile secretion - Homo sapiens (human)	0.745334	0.953156	0.00275499	0.386889	0.855375	17	kegg:C00639 kegg:C00051 kegg:C00315 kegg:C01996 kegg:C07207									Thiamine metabolism - Homo sapiens (human)	0.554099	0.722	0.00476017	0.526236	0.962171	6	kegg:C00082 kegg:C00003 kegg:C04294 kegg:C00037
								cAMP signaling pathway - Homo sapiens (human)	0.592388	0.762778	0.00428429	0.487405	0.936819	7	kegg:C20792 kegg:C00212 kegg:C00780 kegg:C00575									Nicotinate and nicotinamide metabolism - Homo sapiens (human)	0.768042	0.953156	0.00334213	0.453887	0.810993	5	kegg:C00049 kegg:C01297 kegg:C00003 kegg:C00153									Steroid hormone biosynthesis - Homo sapiens (human)	0.577402	0.722	0.0171242	-0.353041	-0.912633	7	kegg:C02140 kegg:C05490 kegg:C00187 kegg:C05472 kegg:C05484 kegg:C13712 kegg:C01953
								Pathways of neurodegeneration - multiple diseases - Homo sapiens (human)	0.604465	0.762778	0.00447629	0.516917	0.926494	5	kegg:C00025 kegg:C04599									Pantothenate and CoA biosynthesis - Homo sapiens (human)	0.779891	0.953156	0.00309882	0.431895	0.802145	6	kegg:C00049 kegg:C04079 kegg:C00864 kegg:C00106									Retrograde endocannabinoid signaling - Homo sapiens (human)	0.589093	0.722	0.00462936	0.533537	0.938993	5	kegg:C00219 kegg:C13856
								Glycerophospholipid metabolism - Homo sapiens (human)	0.679891	0.823194	0.0185159	-0.301184	-0.863165	8	kegg:C13482 kegg:C00114 kegg:C18169 kegg:C01996 kegg:C00570 kegg:C00093 kegg:C00346 kegg:C20466									Glycerophospholipid metabolism - Homo sapiens (human)	0.793552	0.953156	0.00278124	0.403857	0.794063	8	kegg:C00093 kegg:C01996 kegg:C20466									Aldosterone synthesis and secretion - Homo sapiens (human)	0.593654	0.722	0.00433505	0.497961	0.939373	7	kegg:C00219 kegg:C00020 kegg:C00003 kegg:C01953
								Vitamin B6 metabolism - Homo sapiens (human)	0.683406	0.823194	0.00391388	0.486897	0.872687	5	kegg:C00314 kegg:C00250 kegg:C00971 kegg:C00018									Inflammatory mediator regulation of TRP channels - Homo sapiens (human)	0.812034	0.953156	0.00276146	0.405787	0.777623	7	kegg:C06866 kegg:C00219 kegg:C00388 kegg:C00780 kegg:C00575 kegg:C11695									Pantothenate and CoA biosynthesis - Homo sapiens (human)	0.599396	0.722	0.00440158	0.510217	0.932883	6	kegg:C00864 kegg:C00049 kegg:C04079 kegg:C00106
								Thermogenesis - Homo sapiens (human)	0.706244	0.831798	0.00376166	0.477639	0.856093	5	kegg:C00318 kegg:C02301 kegg:C11695 kegg:C00575									Regulation of lipolysis in adipocytes - Homo sapiens (human)	0.826527	0.953156	0.00280828	0.410659	0.762703	6	kegg:C00219 kegg:C00212 kegg:C00788 kegg:C00575 kegg:C00020									Tyrosine metabolism - Homo sapiens (human)	0.620799	0.725838	0.00413047	0.48862	0.921752	7	kegg:C00355 kegg:C00082 kegg:C05587
								Pantothenate and CoA biosynthesis - Homo sapiens (human)	0.722956	0.832971	0.00348523	0.452912	0.843815	6	kegg:C00049 kegg:C04079 kegg:C00864 kegg:C00106									beta-Alanine metabolism - Homo sapiens (human)	0.827268	0.953156	0.00266495	0.398856	0.76434	7	kegg:C00049 kegg:C00315 kegg:C00864 kegg:C00106									Vitamin B6 metabolism - Homo sapiens (human)	0.629972	0.725838	0.00432316	0.51833	0.912229	5	kegg:C00971 kegg:C00250 kegg:C00314
								Aldosterone synthesis and secretion - Homo sapiens (human)	0.765515	0.86324	0.00308169	0.422727	0.812503	7	kegg:C00219 kegg:C00003 kegg:C01953 kegg:C00575									Parkinson disease - Homo sapiens (human)	0.859001	0.953688	0.00246388	0.382414	0.732832	7	kegg:C00082 kegg:C00355 kegg:C00212 kegg:C00575 kegg:C00020 kegg:C04599									Ovarian steroidogenesis - Homo sapiens (human)	0.687351	0.766641	0.00392326	0.495917	0.872784	5	kegg:C00219 kegg:C01953 kegg:C00639 kegg:C00187 kegg:C00575
								Purine metabolism - Homo sapiens (human)	0.852617	0.934731	0.00214652	0.3517	0.743573	12	kegg:C00039 kegg:C00147 kegg:C00212 kegg:C00242 kegg:C00262 kegg:C00387 kegg:C00575									Pathways of neurodegeneration - multiple diseases - Homo sapiens (human)	0.879958	0.953688	0.0115763	-0.313131	-0.727625	5	kegg:C00009 kegg:C00025 kegg:C04599 kegg:C00020 kegg:C01996									Alanine, aspartate and glutamate metabolism - Homo sapiens (human)	0.694317	0.766641	0.00361254	0.461867	0.871285	7	kegg:C12270 kegg:C00049 kegg:C00041 kegg:C00158 kegg:C00026
								Inflammatory mediator regulation of TRP channels - Homo sapiens (human)	0.864185	0.934731	0.00245683	0.376527	0.723706	7	kegg:C00219 kegg:C06866 kegg:C11695 kegg:C00780 kegg:C00388 kegg:C00575									Amino sugar and nucleotide sugar metabolism - Homo sapiens (human)	0.900209	0.953688	0.00235316	0.371011	0.689066	6	kegg:C00190 kegg:C19972 kegg:C00043 kegg:C00734									Thermogenesis - Homo sapiens (human)	0.738764	0.799071	0.0035878	0.474992	0.835957	5	kegg:C13856 kegg:C00318 kegg:C00575 kegg:C02301
								Synaptic vesicle cycle - Homo sapiens (human)	0.890949	0.939837	0.00262709	0.38899	0.697204	5	kegg:C00025 kegg:C00780 kegg:C00388 kegg:C01996 kegg:C00037									Lysine degradation - Homo sapiens (human)	0.922033	0.953688	0.00205738	0.34371	0.658662	7	kegg:C00408 kegg:C00956 kegg:C04020									Arginine biosynthesis - Homo sapiens (human)	0.757069	0.802493	0.00347244	0.467154	0.822163	5	kegg:C00327 kegg:C00049 kegg:C00026 kegg:C00437
								Neomycin, kanamycin and gentamicin biosynthesis - Homo sapiens (human)	0.917998	0.939837	0.00246677	0.372381	0.667436	5	kegg:C00025 kegg:C17704									Vitamin digestion and absorption - Homo sapiens (human)	0.928436	0.953688	0.00178778	0.323327	0.6496	9	kegg:C00250 kegg:C00003 kegg:C00864 kegg:C00153									Glycine, serine and threonine metabolism - Homo sapiens (human)	0.793578	0.824699	0.00272524	0.396841	0.800543	10	kegg:C00078 kegg:C00049 kegg:C00037 kegg:C00719 kegg:C00300 kegg:C00114
								Amino sugar and nucleotide sugar metabolism - Homo sapiens (human)	0.922104	0.939837	0.00224238	0.353903	0.659353	6	kegg:C00190 kegg:C19972 kegg:C00734									Thermogenesis - Homo sapiens (human)	0.939503	0.953688	0.00230928	0.358759	0.641021	5	kegg:C13856 kegg:C00575 kegg:C11695 kegg:C00318 kegg:C02301									Bile secretion - Homo sapiens (human)	0.812287	0.827908	0.00235295	0.365934	0.80128	17	kegg:C00051 kegg:C00315 kegg:C05551 kegg:C01937 kegg:C00318 kegg:C07207 kegg:C01996 kegg:C00780
								Lysine degradation - Homo sapiens (human)	0.966066	0.966066	0.0017901	0.301867	0.580205	7	kegg:C00408 kegg:C00956									Aldosterone synthesis and secretion - Homo sapiens (human)	0.953688	0.953688	0.00184431	0.316498	0.606515	7	kegg:C00219 kegg:C00003 kegg:C00575 kegg:C00020 kegg:C01953									Pathways of neurodegeneration - multiple diseases - Homo sapiens (human)	0.860409	0.860409	0.00284777	0.418384	0.736331	5	kegg:C00020 kegg:C01996 kegg:C04599
