# Supplementary material for: Metabolomics analysis of pathways underlying radiation-induced salivary gland dysfunction stages
Source: PLoS One. 2023 Nov 20;18(11):e0294355. doi: 10.1371/journal.pone.0294355 (PMC10659204; doi:10.1371/journal.pone.0294355)
Supplement: S4 Table — (XLSX) [file pone.0294355.s009.xlsx]

## Sheet: Sheet1
S4 Table. Leading-edge metabolites in enriched pathways at days 3, 14, and 30 IR in HILIC and RP phases.
HILIC Phase Day 3 IR			HILIC Phase Day 14 IR			HILIC Phase Day 30 IR
Pathway	Leading Edge Metabolite (KEGG ID)	Leading Edge Metabolite (compound name)	Pathway	Leading Edge Metabolite (KEGG ID)	Leading Edge Metabolite (compound name)	Pathway	Leading Edge Metabolite (KEGG ID)	Leading Edge Metabolite (compound name)
Glutathione metabolism - Homo sapiens (human)	kegg:C00315 kegg:C00025 kegg:C00127 kegg:C00077 kegg:C00051 kegg:C00669	Spermidine, L-Glutamate, Glutathione disulfide, L-Ornithine, Glutathione, gamma-L-Glutamyl-L-cysteine	Ferroptosis - Homo sapiens (human)	kegg:C00127 kegg:C00051 kegg:C00669 kegg:C00025	Glutathione disulfide, Glutathione, gamma-L-Glutamyl-L-cysteine, L-Glutamate	Ferroptosis - Homo sapiens (human)	kegg:C00051 kegg:C00127 kegg:C00669 kegg:C00025	Glutathione, Glutathione disulfide, gamma-L-Glutamyl-L-cysteine, L-Glutamate
Aminoacyl-tRNA biosynthesis - Homo sapiens (human)	kegg:C00025 kegg:C00152 kegg:C00049 kegg:C00188 kegg:C00041 kegg:C00073 kegg:C00082 kegg:C00148 kegg:C00079	L-Glutamate, L-Asparagine, L-Aspartate, L-Threonine, L-Alanine, L-Methionine, L-Tyrosine, L-Proline, L-Phenylalanine	Aminoacyl-tRNA biosynthesis - Homo sapiens (human)	kegg:C00188 kegg:C00073 kegg:C00079 kegg:C00041 kegg:C00025 kegg:C00049 kegg:C00148 kegg:C00082 kegg:C00152	L-Threonine, L-Methionine, L-Phenylalanine, L-Alanine, L-Glutamate, L-Aspartate, L-Proline, L-Tyrosine, L-Asparagine	Diabetic cardiomyopathy - Homo sapiens (human)	kegg:C00051 kegg:C00127	Glutathione, Glutathione disulfide
Protein digestion and absorption - Homo sapiens (human)	kegg:C00025 kegg:C00152 kegg:C00049 kegg:C00188 kegg:C00041 kegg:C00073 kegg:C00082 kegg:C00148 kegg:C00079	L-Glutamate, L-Asparagine, L-Aspartate, L-Threonine, L-Alanine, L-Methionine, L-Tyrosine, L-Proline, L-Phenylalanine	Protein digestion and absorption - Homo sapiens (human)	kegg:C00188 kegg:C00073 kegg:C00079 kegg:C00041 kegg:C00025 kegg:C00049 kegg:C00148 kegg:C00082 kegg:C00152	L-Threonine, L-Methionine, L-Phenylalanine, L-Alanine, L-Glutamate, L-Aspartate, L-Proline, L-Tyrosine, L-Asparagine	Glutathione metabolism - Homo sapiens (human)	kegg:C00051 kegg:C00127 kegg:C00669 kegg:C00025 kegg:C00315	Glutathione, Glutathione disulfide, gamma-L-Glutamyl-L-cysteine, L-Glutamate, Spermidine
Arginine and proline metabolism - Homo sapiens (human)	kegg:C01157 kegg:C00315 kegg:C00025 kegg:C00077 kegg:C01877 kegg:C00148	Hydroxyproline, Spermidine, L-Glutamate, L-Ornithine, 4-Oxoproline, L-Proline	Central carbon metabolism in cancer - Homo sapiens (human)	kegg:C00073 kegg:C00079 kegg:C00041 kegg:C00025 kegg:C00049 kegg:C00148 kegg:C00082 kegg:C00152	L-Methionine, L-Phenylalanine, L-Alanine, L-Glutamate, L-Aspartate, L-Proline, L-Tyrosine, L-Asparagine	Vitamin digestion and absorption - Homo sapiens (human)	kegg:C00153 kegg:C00250 kegg:C00864 kegg:C00647 kegg:C00378 kegg:C00016	Nicotinamide, Pyridoxal, Pantothenate, Pyridoxamine phosphate, Thiamine, FAD
Central carbon metabolism in cancer - Homo sapiens (human)	kegg:C00025 kegg:C00152 kegg:C00049 kegg:C00041 kegg:C00073 kegg:C00082 kegg:C00148 kegg:C00079	L-Glutamate, L-Asparagine, L-Aspartate, L-Alanine, L-Methionine, L-Tyrosine, L-Proline, L-Phenylalanine	Phenylalanine metabolism - Homo sapiens (human)	kegg:C02505 kegg:C00079 kegg:C00423 kegg:C00082	2-Phenylacetamide, L-Phenylalanine, trans-Cinnamate, L-Tyrosine	Phenylalanine metabolism - Homo sapiens (human)	kegg:C00423 kegg:C00082 kegg:C00079 kegg:C02505	trans-Cinnamate, L-Tyrosine, L-Phenylalanine, 2-Phenylacetamide
Histidine metabolism - Homo sapiens (human)	kegg:C00025 kegg:C02835 kegg:C00049	L-Glutamate, Imidazole-4-acetate, L-Aspartate	Diabetic cardiomyopathy - Homo sapiens (human)	kegg:C00127 kegg:C00051	Glutathione disulfide, Glutathione	Pantothenate and CoA biosynthesis - Homo sapiens (human)	kegg:C00141 kegg:C00864 kegg:C00106 kegg:C00049	3-Methyl-2-oxobutanoic acid, Pantothenate, Uracil, L-Aspartate
Cysteine and methionine metabolism - Homo sapiens (human)	kegg:C00049 kegg:C00041 kegg:C00073 kegg:C00051 kegg:C02218 kegg:C00155 kegg:C02989 kegg:C00170 kegg:C01234 kegg:C00021	L-Aspartate, L-Alanine, L-Methionine, Glutathione, Dehydroalanine, L-Homocysteine, L-Methionine S-oxide, 5'-Methylthioadenosine, 1-Aminocyclopropane-1-carboxylate, S-Adenosyl-L-homocysteine	Lysine degradation - Homo sapiens (human)	kegg:C00408 kegg:C02727 kegg:C03793 kegg:C04076	L-Pipecolate, N6-Acetyl-L-lysine, N6,N6,N6-Trimethyl-L-lysine, L-2-Aminoadipate 6-semialdehyde	ABC transporters - Homo sapiens (human)	kegg:C00051 kegg:C00107 kegg:C00025 kegg:C00188 kegg:C00079 kegg:C00315 kegg:C00378 kegg:C04114 kegg:C00148 kegg:C00049 kegg:C00212 kegg:C00245 kegg:C00407 kegg:C00077 kegg:C00475 kegg:C01157 kegg:C00093 kegg:C00041	Glutathione, Dipeptide, L-Glutamate, L-Threonine, L-Phenylalanine, Spermidine, Thiamine, (E)-4-(Trimethylammonio)but-2-enoate, L-Proline, L-Aspartate, Adenosine, Taurine, L-Isoleucine, L-Ornithine, Cytidine, Hydroxyproline, sn-Glycerol 3-phosphate, L-Alanine
Alanine, aspartate and glutamate metabolism - Homo sapiens (human)	kegg:C00025 kegg:C00152 kegg:C00049 kegg:C00041	L-Glutamate, L-Asparagine, L-Aspartate, L-Alanine	Mineral absorption - Homo sapiens (human)	kegg:C00188 kegg:C00073 kegg:C00079 kegg:C00041 kegg:C00148 kegg:C00152 kegg:C00064 kegg:C00407	L-Threonine, L-Methionine, L-Phenylalanine, L-Alanine, L-Proline, L-Asparagine, L-Glutamine, L-Isoleucine	Cysteine and methionine metabolism - Homo sapiens (human)	kegg:C00051 kegg:C00073 kegg:C00155 kegg:C00049 kegg:C02989 kegg:C00021 kegg:C02218 kegg:C00041	Glutathione, L-Methionine, L-Homocysteine, L-Aspartate, L-Methionine S-oxide, S-Adenosyl-L-homocysteine, Dehydroalanine, L-Alanine
ABC transporters - Homo sapiens (human)	kegg:C01157 kegg:C00315 kegg:C00025 kegg:C00077 kegg:C00049 kegg:C00188 kegg:C00041 kegg:C00051 kegg:C00148 kegg:C00079 kegg:C04114 kegg:C00378 kegg:C00089	Hydroxyproline, Spermidine, L-Glutamate, L-Ornithine, L-Aspartate, L-Threonine, L-Alanine, Glutathione, L-Proline, L-Phenylalanine, (E)-4-(Trimethylammonio)but-2-enoate, Thiamine, Sucrose	Valine, leucine and isoleucine biosynthesis - Homo sapiens (human)	kegg:C00141 kegg:C00188 kegg:C00407	3-Methyl-2-oxobutanoic acid, L-Threonine, L-Isoleucine	Aminoacyl-tRNA biosynthesis - Homo sapiens (human)	kegg:C00025 kegg:C00188 kegg:C00082 kegg:C00079 kegg:C00073 kegg:C00152 kegg:C00148 kegg:C00049 kegg:C00407	L-Glutamate, L-Threonine, L-Tyrosine, L-Phenylalanine, L-Methionine, L-Asparagine, L-Proline, L-Aspartate, L-Isoleucine
Ferroptosis - Homo sapiens (human)	kegg:C00025 kegg:C00127 kegg:C00051 kegg:C00669	L-Glutamate, Glutathione disulfide, Glutathione, gamma-L-Glutamyl-L-cysteine	ABC transporters - Homo sapiens (human)	kegg:C01157 kegg:C00188 kegg:C00051 kegg:C00079 kegg:C00041 kegg:C00025 kegg:C00049 kegg:C00148 kegg:C00378 kegg:C00077 kegg:C04114 kegg:C00107 kegg:C00064 kegg:C00407 kegg:C00315 kegg:C00475 kegg:C00093	Hydroxyproline, L-Threonine, Glutathione, L-Phenylalanine, L-Alanine, L-Glutamate, L-Aspartate, L-Proline, Thiamine, L-Ornithine, (E)-4-(Trimethylammonio)but-2-enoate, Dipeptide, L-Glutamine, L-Isoleucine, Spermidine, Cytidine, sn-Glycerol 3-phosphate	Protein digestion and absorption - Homo sapiens (human)	kegg:C00025 kegg:C00188 kegg:C00082 kegg:C00079 kegg:C00073 kegg:C00152 kegg:C00148 kegg:C00049 kegg:C00407	L-Glutamate, L-Threonine, L-Tyrosine, L-Phenylalanine, L-Methionine, L-Asparagine, L-Proline, L-Aspartate, L-Isoleucine
Phenylalanine metabolism - Homo sapiens (human)	kegg:C02505 kegg:C00082 kegg:C00079 kegg:C00423	2-Phenylacetamide, L-Tyrosine, L-Phenylalanine, trans-Cinnamate	Glutathione metabolism - Homo sapiens (human)	kegg:C00127 kegg:C00051 kegg:C00669 kegg:C00025 kegg:C00077 kegg:C00315	Glutathione disulfide, Glutathione, gamma-L-Glutamyl-L-cysteine, L-Glutamate, L-Ornithine, Spermidine	Neuroactive ligand-receptor interaction - Homo sapiens (human)	kegg:C00025 kegg:C13856 kegg:C00049 kegg:C00212 kegg:C00245 kegg:C12270	L-Glutamate, 2-Arachidonoylglycerol, L-Aspartate, Adenosine, Taurine, N-Acetylaspartylglutamate
Mineral absorption - Homo sapiens (human)	kegg:C00152 kegg:C00188 kegg:C00041 kegg:C00073 kegg:C00148 kegg:C00079	L-Asparagine, L-Threonine, L-Alanine, L-Methionine, L-Proline, L-Phenylalanine	Neuroactive ligand-receptor interaction - Homo sapiens (human)	kegg:C00025 kegg:C13856 kegg:C00049	L-Glutamate, 2-Arachidonoylglycerol, L-Aspartate	Purine metabolism - Homo sapiens (human)	kegg:C00147 kegg:C00262 kegg:C00130 kegg:C00212 kegg:C00144 kegg:C00242	Adenine, Hypoxanthine, IMP, Adenosine, GMP, Guanine
Bile secretion - Homo sapiens (human)	kegg:C00315 kegg:C00051	Spermidine, Glutathione	Pantothenate and CoA biosynthesis - Homo sapiens (human)	kegg:C00141 kegg:C00049 kegg:C00106	3-Methyl-2-oxobutanoic acid, L-Aspartate, Uracil	Histidine metabolism - Homo sapiens (human)	kegg:C02835 kegg:C00025 kegg:C00860 kegg:C00049	Imidazole-4-acetate, L-Glutamate, L-Histidinol, L-Aspartate
Lysine degradation - Homo sapiens (human)	kegg:C00408 kegg:C02727 kegg:C04076 kegg:C03793	L-Pipecolate, N6-Acetyl-L-lysine, L-2-Aminoadipate 6-semialdehyde, N6,N6,N6-Trimethyl-L-lysine	Cysteine and methionine metabolism - Homo sapiens (human)	kegg:C00051 kegg:C00073 kegg:C00041 kegg:C00049 kegg:C00155 kegg:C02989 kegg:C00021 kegg:C02218	Glutathione, L-Methionine, L-Alanine, L-Aspartate, L-Homocysteine, L-Methionine S-oxide, S-Adenosyl-L-homocysteine, Dehydroalanine	Pyrimidine metabolism - Homo sapiens (human)	kegg:C00178 kegg:C00106 kegg:C00380 kegg:C00055 kegg:C00105 kegg:C02376 kegg:C00475	Thymine, Uracil, Cytosine, CMP, UMP, 5-Methylcytosine, Cytidine
Diabetic cardiomyopathy - Homo sapiens (human)	kegg:C00127 kegg:C00051 kegg:C00043	Glutathione disulfide, Glutathione, UDP-N-acetyl-alpha-D-glucosamine	Alanine, aspartate and glutamate metabolism - Homo sapiens (human)	kegg:C00041 kegg:C00025 kegg:C00049 kegg:C00152 kegg:C00064 kegg:C12270	L-Alanine, L-Glutamate, L-Aspartate, L-Asparagine, L-Glutamine, N-Acetylaspartylglutamate	Sphingolipid metabolism - Homo sapiens (human)	kegg:C00836 kegg:C00195 kegg:C00065 kegg:C00319 kegg:C00346	Sphinganine, N-Acylsphingosine, L-Serine, Sphingosine, Ethanolamine phosphate
Nicotinate and nicotinamide metabolism - Homo sapiens (human)	kegg:C01004 kegg:C00049 kegg:C00003 kegg:C01185	N-Methylnicotinate, L-Aspartate, NAD+, Nicotinate D-ribonucleotide	Arginine biosynthesis - Homo sapiens (human)	kegg:C00025 kegg:C00049 kegg:C00327 kegg:C00077 kegg:C00064 kegg:C00437	L-Glutamate, L-Aspartate, L-Citrulline, L-Ornithine, L-Glutamine, N-Acetylornithine	beta-Alanine metabolism - Homo sapiens (human)	kegg:C00864 kegg:C00315 kegg:C00106 kegg:C00049	Pantothenate, Spermidine, Uracil, L-Aspartate
Arginine biosynthesis - Homo sapiens (human)	kegg:C00025 kegg:C00077 kegg:C00049 kegg:C00437 kegg:C00327 kegg:C00064	L-Glutamate, L-Ornithine, L-Aspartate, N-Acetylornithine, L-Citrulline, L-Glutamine	Histidine metabolism - Homo sapiens (human)	kegg:C02835 kegg:C00025 kegg:C00049	Imidazole-4-acetate, L-Glutamate, L-Aspartate	Valine, leucine and isoleucine biosynthesis - Homo sapiens (human)	kegg:C00141 kegg:C00188	3-Methyl-2-oxobutanoic acid, L-Threonine
beta-Alanine metabolism - Homo sapiens (human)	kegg:C00315 kegg:C00049 kegg:C00106 kegg:C00135	Spermidine, L-Aspartate, Uracil, L-Histidine	Taurine and hypotaurine metabolism - Homo sapiens (human)	kegg:C00041 kegg:C00025 kegg:C00519	L-Alanine, L-Glutamate, Hypotaurine	Alanine, aspartate and glutamate metabolism - Homo sapiens (human)	kegg:C00025 kegg:C00152 kegg:C00049 kegg:C12270 kegg:C00041	L-Glutamate, L-Asparagine, L-Aspartate, N-Acetylaspartylglutamate, L-Alanine
Neuroactive ligand-receptor interaction - Homo sapiens (human)	kegg:C00025 kegg:C00049 kegg:C13856	L-Glutamate, L-Aspartate, 2-Arachidonoylglycerol	Arginine and proline metabolism - Homo sapiens (human)	kegg:C01157 kegg:C00025 kegg:C01877 kegg:C00148 kegg:C00077 kegg:C00315 kegg:C00300	Hydroxyproline, L-Glutamate, 4-Oxoproline, L-Proline, L-Ornithine, Spermidine, Creatine	Valine, leucine and isoleucine degradation - Homo sapiens (human)	kegg:C00141 kegg:C00407 kegg:C00356 kegg:C00024 kegg:C00123	3-Methyl-2-oxobutanoic acid, L-Isoleucine, (S)-3-Hydroxy-3-methylglutaryl-CoA, Acetyl-CoA, L-Leucine
Taurine and hypotaurine metabolism - Homo sapiens (human)	kegg:C00025 kegg:C00041 kegg:C00519	L-Glutamate, L-Alanine, Hypotaurine	Nicotinate and nicotinamide metabolism - Homo sapiens (human)	kegg:C01004 kegg:C00049 kegg:C00153 kegg:C01185 kegg:C00003	N-Methylnicotinate, L-Aspartate, Nicotinamide, Nicotinate D-ribonucleotide, NAD+	Nicotinate and nicotinamide metabolism - Homo sapiens (human)	kegg:C01004 kegg:C00153 kegg:C00049	N-Methylnicotinate, Nicotinamide, L-Aspartate
Valine, leucine and isoleucine biosynthesis - Homo sapiens (human)	kegg:C00188 kegg:C00141 kegg:C00407	L-Threonine, 3-Methyl-2-oxobutanoic acid, L-Isoleucine	Valine, leucine and isoleucine degradation - Homo sapiens (human)	kegg:C00141 kegg:C00407 kegg:C00356	3-Methyl-2-oxobutanoic acid, L-Isoleucine, (S)-3-Hydroxy-3-methylglutaryl-CoA	Glycerophospholipid metabolism - Homo sapiens (human)	kegg:C01996 kegg:C13482 kegg:C01233 kegg:C00114 kegg:C00346 kegg:C00093 kegg:C00307	Acetylcholine, Phosphodimethylethanolamine, sn-Glycero-3-phosphoethanolamine, Choline, Ethanolamine phosphate, sn-Glycerol 3-phosphate, CDP-choline
Taste transduction - Homo sapiens (human)	kegg:C00025 kegg:C00089	L-Glutamate, Sucrose	Glycine, serine and threonine metabolism - Homo sapiens (human)	kegg:C00188 kegg:C00049 kegg:C00576 kegg:C00300	L-Threonine, L-Aspartate, Nicotinamide, Nicotinate D-ribonucleotide, NAD+	Central carbon metabolism in cancer - Homo sapiens (human)	kegg:C00025 kegg:C00082 kegg:C00079 kegg:C00073 kegg:C00152 kegg:C00148 kegg:C00049 kegg:C00407 kegg:C00041	L-Glutamate, L-Tyrosine, L-Phenylalanine, L-Methionine, L-Asparagine, L-Proline, L-Aspartate, L-Isoleucine, L-Alanine
Pyrimidine metabolism - Homo sapiens (human)	kegg:C02376 kegg:C00337 kegg:C00475 kegg:C00106 kegg:C00064 kegg:C00055 kegg:C00105 kegg:C00380	5-Methylcytosine, (S)-Dihydroorotate, Cytidine, Uracil, L-Glutamine, CMP, UMP, Cytosine	Sphingolipid signaling pathway - Homo sapiens (human)	kegg:C00836 kegg:C00195 kegg:C00065 kegg:C00212 kegg:C00346 kegg:C00319	Sphinganine, N-Acylsphingosine, L-Serine, Adenosine, Ethanolamine phosphate, Sphingosine	Bile secretion - Homo sapiens (human)	kegg:C00051 kegg:C00315	Glutathione, Spermidine
Glycine, serine and threonine metabolism - Homo sapiens (human)	kegg:C00049 kegg:C00188 kegg:C00576 kegg:C00300	L-Aspartate, L-Threonine, Betaine aldehyde, Creatine	Sphingolipid metabolism - Homo sapiens (human)	kegg:C00836 kegg:C00195 kegg:C00065 kegg:C00346 kegg:C00319	Sphinganine, N-Acylsphingosine, L-Serine, Ethanolamine phosphate, Sphingosine	Lysine degradation - Homo sapiens (human)	kegg:C00408 kegg:C03793 kegg:C02727 kegg:C04076	L-Pipecolate, N6,N6,N6-Trimethyl-L-lysine, N6-Acetyl-L-lysine, L-2-Aminoadipate 6-semialdehyde
Sphingolipid metabolism - Homo sapiens (human)	kegg:C00319 kegg:C00346 kegg:C00065	Sphingosine, Ethanolamine phosphate, L-Serine	Purine metabolism - Homo sapiens (human)	kegg:C00147 kegg:C00130 kegg:C00262 kegg:C00064	Adenine, IMP, Hypoxanthine, L-Glutamine	Taste transduction - Homo sapiens (human)	kegg:C00025 kegg:C00130 kegg:C00144 kegg:C00089	L-Glutamate, IMP, GMP, Sucrose
Purine metabolism - Homo sapiens (human)	kegg:C00147 kegg:C00064 kegg:C00212 kegg:C00262 kegg:C00385 kegg:C00130 kegg:C00144	Adenine, L-Glutamine, Adenosine, Hypoxanthine, Xanthine, IMP, GMP	Pyrimidine metabolism - Homo sapiens (human)	kegg:C00106 kegg:C00178 kegg:C00064 kegg:C00475 kegg:C02376 kegg:C00380 kegg:C00055 kegg:C00105	Uracil, Thymine, L-Glutamine, Cytidine, 5-Methylcytosine, Cytosine, CMP, UMP	Arginine biosynthesis - Homo sapiens (human)	kegg:C00025 kegg:C00327 kegg:C00049 kegg:C00077	L-Glutamate, L-Citrulline, L-Aspartate, L-Ornithine
Pantothenate and CoA biosynthesis - Homo sapiens (human)	kegg:C00049 kegg:C00141 kegg:C00106	L-Aspartate, 3-Methyl-2-oxobutanoic acid, Uracil	beta-Alanine metabolism - Homo sapiens (human)	kegg:C00049 kegg:C00106 kegg:C00315 kegg:C00864 kegg:C00024 kegg:C00135	L-Aspartate, Uracil, Spermidine, Pantothenate, Acetyl-CoA, L-Histidine	Mineral absorption - Homo sapiens (human)	kegg:C00188 kegg:C00079 kegg:C00073 kegg:C00152 kegg:C00148 kegg:C00407 kegg:C00041 kegg:C00009	L-Threonine, L-Phenylalanine, L-Methionine, L-Asparagine, L-Proline, L-Isoleucine, L-Alanine, Orthophosphate
Valine, leucine and isoleucine degradation - Homo sapiens (human)	kegg:C00141 kegg:C00356 kegg:C00407	3-Methyl-2-oxobutanoic acid, (S)-3-Hydroxy-3-methylglutaryl-CoA, L-Isoleucine	Bile secretion - Homo sapiens (human)	kegg:C00051 kegg:C00315 kegg:C00024 kegg:C01996 kegg:C00114 kegg:C07207	Glutathione, Spermidine, Acetyl-CoA, Acetylcholine, Choline, Zalcitabine	Arginine and proline metabolism - Homo sapiens (human)	kegg:C00025 kegg:C01877 kegg:C00315 kegg:C00148 kegg:C00077 kegg:C01157 kegg:C03564 kegg:C00300	L-Glutamate, 4-Oxoproline, Spermidine, L-Proline, L-Ornithine, Hydroxyproline, 1-Pyrroline-2-carboxylate, Creatine
Sphingolipid signaling pathway - Homo sapiens (human)	kegg:C00319 kegg:C00346 kegg:C00212 kegg:C00065	Sphingosine, Ethanolamine phosphate, Adenosine, L-Serine	Taste transduction - Homo sapiens (human)	kegg:C00025 kegg:C00130 kegg:C00089 kegg:C01996 kegg:C00144 kegg:C00020	L-Glutamate, IMP, Sucrose, Acetylcholine, GMP, AMP	Sphingolipid signaling pathway - Homo sapiens (human)	kegg:C00836 kegg:C00195 kegg:C00065 kegg:C00319 kegg:C00346 kegg:C00212	Sphinganine, N-Acylsphingosine, L-Serine, Sphingosine, Ethanolamine phosphate, Adenosine
Glycerophospholipid metabolism - Homo sapiens (human)	kegg:C01233 kegg:C00346 kegg:C00307 kegg:C00093 kegg:C01996	sn-Glycero-3-phosphoethanolamine, Ethanolamine phosphate, CDP-choline, sn-Glycerol 3-phosphate, Acetylcholine	Vitamin digestion and absorption - Homo sapiens (human)	kegg:C00250 kegg:C00378 kegg:C00647 kegg:C00153 kegg:C00864 kegg:C00003 kegg:C00016	Pyridoxal, Thiamine, Pyridoxamine phosphate, Nicotinamide, Pantothenate, NAD+, FAD	Taurine and hypotaurine metabolism - Homo sapiens (human)	kegg:C00025 kegg:C00245 kegg:C00041 kegg:C00024 kegg:C00519	L-Glutamate, Taurine, L-Alanine, Acetyl-CoA, Hypotaurine
Vitamin digestion and absorption - Homo sapiens (human)	kegg:C00250 kegg:C00378 kegg:C00003 kegg:C00647	Pyridoxal, Thiamine, NAD+, Pyridoxamine phosphate	Glycerophospholipid metabolism - Homo sapiens (human)	kegg:C01233 kegg:C00093 kegg:C00307 kegg:C00346 kegg:C01996 kegg:C00114 kegg:C13482	sn-Glycero-3-phosphoethanolamine, sn-Glycerol 3-phosphate, CDP-choline, Ethanolamine phosphate, Acetylcholine, Choline, Phosphodimethylethanolamine	Glycine, serine and threonine metabolism - Homo sapiens (human)	kegg:C00188 kegg:C00049 kegg:C00300 kegg:C00576 kegg:C00114 kegg:C00065	L-Threonine, L-Aspartate, Creatine, Betaine aldehyde, Choline, L-Serine
RP Phase Day 3 IR			RP Phase Day 14 IR			RP Phase Day 30 IR
Pathway	Leading Edge Metabolite (KEGG ID)	Leading Edge Metabolite (compound name)	Pathway	Leading Edge Metabolite (KEGG ID)	Leading Edge Metabolite (compound name)	Pathway	Leading Edge Metabolite (KEGG ID)	Leading Edge Metabolite (compound name)
Cysteine and methionine metabolism - Homo sapiens (human)	kegg:C00155 kegg:C00041 kegg:C00051 kegg:C02218 kegg:C00049 kegg:C00170 kegg:C00073 kegg:C00491 kegg:C01234 kegg:C02291 kegg:C03145 kegg:C00065	L-Homocysteine, L-Alanine, Glutathione, Dehydroalanine, L-Aspartate, 5'-Methylthioadenosine, L-Methionine, L-Cystine, 1-Aminocyclopropane-1-carboxylate, L-Cystathionine, N-Formylmethionine, L-Serine	Central carbon metabolism in cancer - Homo sapiens (human)	kegg:C00073 kegg:C00082 kegg:C00079 kegg:C00078 kegg:C00041 kegg:C00049 kegg:C00148	L-Methionine, L-Tyrosine, L-Phenylalanine, L-Tryptophan, L-Alanine, L-Aspartate, L-Proline	Tryptophan metabolism - Homo sapiens (human)	kegg:C00637 kegg:C00328 kegg:C00078 kegg:C08313 kegg:C00954 kegg:C00978 kegg:C05636 kegg:C00955	Indole-3-acetaldehyde, L-Kynurenine, L-Tryptophan, Skatole, Indole-3-acetate, N-Acetylserotonin, 3-Hydroxykynurenamine, Indole-3-ethanol
Central carbon metabolism in cancer - Homo sapiens (human)	kegg:C00082 kegg:C00079 kegg:C00041 kegg:C00049 kegg:C00073 kegg:C00148 kegg:C00025 kegg:C00065 kegg:C00078	L-Tyrosine, L-Phenylalanine, L-Alanine, L-Aspartate, L-Methionine, L-Proline, L-Glutamate, L-Serine, L-Tryptophan	Phenylalanine metabolism - Homo sapiens (human)	kegg:C02505 kegg:C00082 kegg:C00180 kegg:C00079 kegg:C03519 kegg:C00596	2-Phenylacetamide, L-Tyrosine, Benzoate, L-Phenylalanine, N-Acetyl-L-phenylalanine, 2-Hydroxy-2,4-pentadienoate	Glutathione metabolism - Homo sapiens (human)	kegg:C00051 kegg:C00127 kegg:C01879 kegg:C00315	Glutathione, Glutathione disulfide, 5-Oxoproline, Spermidine
Glutathione metabolism - Homo sapiens (human)	kegg:C00315 kegg:C00127 kegg:C00051 kegg:C01879 kegg:C00025	Spermidine, Glutathione disulfide, Glutathione, 5-Oxoproline, L-Glutamate	Aminoacyl-tRNA biosynthesis - Homo sapiens (human)	kegg:C00073 kegg:C00082 kegg:C00079 kegg:C00078 kegg:C00041 kegg:C00049 kegg:C00148	L-Methionine, L-Tyrosine, L-Phenylalanine, L-Tryptophan, L-Alanine, L-Aspartate, L-Proline	Ubiquinone and other terpenoid-quinone biosynthesis - Homo sapiens (human)	kegg:C02483 kegg:C00390 kegg:C00082	gamma-Tocopherol, Ubiquinol, L-Tyrosine
Protein digestion and absorption - Homo sapiens (human)	kegg:C00082 kegg:C00079 kegg:C00041 kegg:C00049 kegg:C00073 kegg:C00491 kegg:C00148 kegg:C00025 kegg:C00065 kegg:C00078	L-Tyrosine, L-Phenylalanine, L-Alanine, L-Aspartate, L-Methionine, L-Cystine, L-Proline, L-Glutamate, L-Serine, L-Tryptophan	Protein digestion and absorption - Homo sapiens (human)	kegg:C00073 kegg:C00082 kegg:C00079 kegg:C00078 kegg:C00041 kegg:C00491 kegg:C00049 kegg:C00148 kegg:C00388	L-Methionine, L-Tyrosine, L-Phenylalanine, L-Tryptophan, L-Alanine, L-Cystine, L-Aspartate, L-Proline, Histamine	Phenylalanine, tyrosine and tryptophan biosynthesis - Homo sapiens (human)	kegg:C00078 kegg:C00079 kegg:C00082	L-Tryptophan, L-Phenylalanine, L-Tyrosine
Aminoacyl-tRNA biosynthesis - Homo sapiens (human)	kegg:C00082 kegg:C00079 kegg:C00041 kegg:C00049 kegg:C00073 kegg:C00148 kegg:C00025 kegg:C00065 kegg:C00078	L-Tyrosine, L-Phenylalanine, L-Alanine, L-Aspartate, L-Methionine, L-Proline, L-Glutamate, L-Serine, L-Tryptophan	Tryptophan metabolism - Homo sapiens (human)	kegg:C00978 kegg:C00328 kegg:C00637 kegg:C00078 kegg:C00954 kegg:C00955 kegg:C00643 kegg:C08313 kegg:C05636	N-Acetylserotonin, L-Kynurenine, Indole-3-acetaldehyde, L-Tryptophan, Indole-3-acetate, Indole-3-ethanol, 5-Hydroxy-L-tryptophan, Skatole, 3-Hydroxykynurenamine	Parkinson disease - Homo sapiens (human)	kegg:C00355 kegg:C00212 kegg:C00020 kegg:C00082	3,4-Dihydroxy-L-phenylalanine, Adenosine, AMP, L-Tyrosine
Ferroptosis - Homo sapiens (human)	kegg:C00127 kegg:C00219 kegg:C00051 kegg:C00491 kegg:C00025	Glutathione disulfide, Arachidonate, Glutathione, L-Cystine, L-Glutamate	Phenylalanine, tyrosine and tryptophan biosynthesis - Homo sapiens (human)	kegg:C00082 kegg:C00079 kegg:C00078	L-Tyrosine, L-Phenylalanine, L-Tryptophan	Amino sugar and nucleotide sugar metabolism - Homo sapiens (human)	kegg:C00043 kegg:C00461 kegg:C01674 kegg:C00190 kegg:C00734 kegg:C19972	UDP-N-acetyl-alpha-D-glucosamine, Chitin, Chitobiose, UDP-D-xylose, Chitosan, 2,4-Bis(acetamido)-2,4,6-trideoxy-beta-L-altropyranose
Ovarian steroidogenesis - Homo sapiens (human)	kegg:C00639 kegg:C00219	Prostaglandin F2alpha, Arachidonate	Ubiquinone and other terpenoid-quinone biosynthesis - Homo sapiens (human)	kegg:C02483 kegg:C00390 kegg:C00082	gamma-Tocopherol, Ubiquinol, L-Tyrosine	Alcoholism - Homo sapiens (human)	kegg:C00355 kegg:C00212 kegg:C00082	3,4-Dihydroxy-L-phenylalanine, Adenosine, L-Tyrosine
Phenylalanine metabolism - Homo sapiens (human)	kegg:C00082 kegg:C02505 kegg:C00180 kegg:C00079	L-Tyrosine, 2-Phenylacetamide, Benzoate, L-Phenylalanine	Mineral absorption - Homo sapiens (human)	kegg:C00073 kegg:C00079 kegg:C00078 kegg:C00041 kegg:C00148	L-Methionine, L-Phenylalanine, L-Tryptophan, L-Alanine, L-Proline	Protein digestion and absorption - Homo sapiens (human)	kegg:C00388 kegg:C00078 kegg:C00079 kegg:C00082 kegg:C00491 kegg:C00073 kegg:C00049 kegg:C00148 kegg:C00041	Histamine, L-Tryptophan, L-Phenylalanine, L-Tyrosine, L-Cystine, L-Methionine, L-Aspartate, L-Proline, L-Alanine
Arginine and proline metabolism - Homo sapiens (human)	kegg:C00315 kegg:C01157 kegg:C10497 kegg:C00148 kegg:C00025 kegg:C02305	Spermidine, Hydroxyproline, Feruloylputrescine, L-Proline, L-Glutamate, Phosphocreatine	Steroid hormone biosynthesis - Homo sapiens (human)	kegg:C05472 kegg:C01953 kegg:C05484 kegg:C13712 kegg:C05490	Urocortisol, Pregnenolone, Pregnanediol, Allopregnanolone, 11-Dehydrocorticosterone	Glycerophospholipid metabolism - Homo sapiens (human)	kegg:C00570 kegg:C13482 kegg:C18169	CDP-ethanolamine, Phosphodimethylethanolamine, Diacylglyceryl-N,N,N-trimethylhomoserine
Diabetic cardiomyopathy - Homo sapiens (human)	kegg:C00127 kegg:C00051 kegg:C00318	Glutathione disulfide, Glutathione, L-Carnitine	Cysteine and methionine metabolism - Homo sapiens (human)	kegg:C00073 kegg:C00155 kegg:C00041 kegg:C00051 kegg:C00491 kegg:C00049 kegg:C03145	L-Methionine, L-Homocysteine, L-Alanine, Glutathione, L-Cystine, L-Aspartate, N-Formylmethionine	Porphyrin and chlorophyll metabolism - Homo sapiens (human)	kegg:C05786 kegg:C00025 kegg:C00188 kegg:C00430 kegg:C02987 kegg:C00486 kegg:C00037	(3Z)-Phycocyanobilin, L-Glutamate, L-Threonine, 5-Aminolevulinate, L-Glutamyl-tRNA(Glu), Bilirubin, Glycine
Bile secretion - Homo sapiens (human)	kegg:C00639 kegg:C00315 kegg:C00051	Prostaglandin F2alpha, Spermidine, Glutathione	Glutathione metabolism - Homo sapiens (human)	kegg:C00127 kegg:C00051 kegg:C01879 kegg:C00315	Glutathione disulfide, Glutathione, 5-Oxoproline, Spermidine	Neomycin, kanamycin and gentamicin biosynthesis - Homo sapiens (human)	kegg:C00043 kegg:C00025 kegg:C01441 kegg:C17582 kegg:C17704	UDP-N-acetyl-alpha-D-glucosamine, L-Glutamate, Neamine, 2'-N-Acetylparomamine, Antibiotic JI-20A
Arginine biosynthesis - Homo sapiens (human)	kegg:C00327 kegg:C00049 kegg:C00025 kegg:C00437	L-Citrulline, L-Aspartate, L-Glutamate, N-Acetylornithine	Porphyrin and chlorophyll metabolism - Homo sapiens (human)	kegg:C05786 kegg:C00486 kegg:C00037 kegg:C00025 kegg:C00188 kegg:C02987 kegg:C00430	(3Z)-Phycocyanobilin, Bilirubin, Glycine, L-Glutamate, L-Threonine, L-Glutamyl-tRNA(Glu), 5-Aminolevulinate	Nicotinate and nicotinamide metabolism - Homo sapiens (human)	kegg:C01297 kegg:C00003 kegg:C00153 kegg:C00049	6-Hydroxypseudooxynicotine, NAD+, Nicotinamide, L-Aspartate
Mineral absorption - Homo sapiens (human)	kegg:C00079 kegg:C00041 kegg:C00073 kegg:C00148 kegg:C00065 kegg:C00078	L-Phenylalanine, L-Alanine, L-Methionine, L-Proline, L-Serine, L-Tryptophan	Taurine and hypotaurine metabolism - Homo sapiens (human)	kegg:C00041 kegg:C05844	L-Alanine, 5-L-Glutamyl-taurine	Regulation of lipolysis in adipocytes - Homo sapiens (human)	kegg:C00219 kegg:C00212 kegg:C00020	Arachidonate, Adenosine, AMP
ABC transporters - Homo sapiens (human)	kegg:C00315 kegg:C01157 kegg:C00079 kegg:C00041 kegg:C00051 kegg:C00049 kegg:C00491 kegg:C00148 kegg:C00025 kegg:C00065 kegg:C01606 kegg:C00973 kegg:C00212 kegg:C00719	Spermidine, Hydroxyproline, L-Phenylalanine, L-Alanine, Glutathione, L-Aspartate, L-Cystine, L-Proline, L-Glutamate, L-Serine, Phthalate, Cyclomaltodextrin, Adenosine, Betaine	Alanine, aspartate and glutamate metabolism - Homo sapiens (human)	kegg:C00041 kegg:C00049 kegg:C12270	L-Alanine, L-Aspartate, N-Acetylaspartylglutamate	Phenylalanine metabolism - Homo sapiens (human)	kegg:C02505 kegg:C00079 kegg:C03519 kegg:C00180 kegg:C00082 kegg:C00596	2-Phenylacetamide, L-Phenylalanine, N-Acetyl-L-phenylalanine, Benzoate, L-Tyrosine, 2-Hydroxy-2,4-pentadienoate
Biosynthesis of unsaturated fatty acids - Homo sapiens (human)	kegg:C01595 kegg:C00219 kegg:C00712	Linoleate, Arachidonate, (9Z)-Octadecenoic acid	Serotonergic synapse - Homo sapiens (human)	kegg:C00639 kegg:C00078 kegg:C00643 kegg:C00219	Prostaglandin F2alpha, L-Tryptophan, 5-Hydroxy-L-tryptophan, Arachidonate	Aminoacyl-tRNA biosynthesis - Homo sapiens (human)	kegg:C00078 kegg:C00079 kegg:C00082 kegg:C00073 kegg:C00049 kegg:C00148 kegg:C00041	L-Tryptophan, L-Phenylalanine, L-Tyrosine, L-Methionine, L-Aspartate, L-Proline, L-Alanine
Steroid hormone biosynthesis - Homo sapiens (human)	kegg:C05472 kegg:C05490 kegg:C01953 kegg:C05484 kegg:C13712	Urocortisol, 11-Dehydrocorticosterone, Pregnenolone, Pregnanediol, Allopregnanolone	ABC transporters - Homo sapiens (human)	kegg:C00079 kegg:C00041 kegg:C00051 kegg:C00491 kegg:C00049 kegg:C00148 kegg:C00093 kegg:C00719 kegg:C01157 kegg:C00315 kegg:C00107 kegg:C01606 kegg:C00212	L-Phenylalanine, L-Alanine, Glutathione, L-Cystine, L-Aspartate, L-Proline, sn-Glycerol 3-phosphate, Betaine, Hydroxyproline, Spermidine, Dipeptide, Phthalate, Adenosine	Diabetic cardiomyopathy - Homo sapiens (human)	kegg:C00051 kegg:C00127 kegg:C00195 kegg:C00318	Glutathione, Glutathione disulfide, N-Acylsphingosine, L-Carnitine
Glyoxylate and dicarboxylate metabolism - Homo sapiens (human)	kegg:C00025 kegg:C00065	L-Glutamate, L-Serine	Arginine biosynthesis - Homo sapiens (human)	kegg:C00049 kegg:C00327 kegg:C00437	L-Aspartate, L-Citrulline, N-Acetylornithine	Sphingolipid signaling pathway - Homo sapiens (human)	kegg:C00212 kegg:C00195 kegg:C00836 kegg:C00319	Adenosine, N-Acylsphingosine, Sphinganine, Sphingosine
Ubiquinone and other terpenoid-quinone biosynthesis - Homo sapiens (human)	kegg:C00082 kegg:C02483 kegg:C00390	L-Tyrosine, gamma-Tocopherol, Ubiquinol	Glyoxylate and dicarboxylate metabolism - Homo sapiens (human)	kegg:C00037 kegg:C00026 kegg:C00417 kegg:C00025 kegg:C00158 kegg:C00065	Glycine, 2-Oxoglutarate, cis-Aconitate, L-Glutamate, Citrate, L-Serine	Histidine metabolism - Homo sapiens (human)	kegg:C00388 kegg:C00785 kegg:C00860 kegg:C00049	Histamine, Urocanate, L-Histidinol, L-Aspartate
Alanine, aspartate and glutamate metabolism - Homo sapiens (human)	kegg:C00041 kegg:C00049 kegg:C00025	L-Alanine, L-Aspartate, L-Glutamate	Ovarian steroidogenesis - Homo sapiens (human)	kegg:C00639 kegg:C00219	Prostaglandin F2alpha, Arachidonate	Glyoxylate and dicarboxylate metabolism - Homo sapiens (human)	kegg:C00025 kegg:C00065 kegg:C00417 kegg:C00026 kegg:C00158 kegg:C00037	L-Glutamate, L-Serine, cis-Aconitate, 2-Oxoglutarate, Citrate, Glycine
beta-Alanine metabolism - Homo sapiens (human)	kegg:C00315 kegg:C00049 kegg:C00864 kegg:C00106 kegg:C00135	Spermidine, L-Aspartate, Pantothenate, Uracil, L-Histidine	Ferroptosis - Homo sapiens (human)	kegg:C00127 kegg:C00051 kegg:C00491 kegg:C00219 kegg:C21484 kegg:C21481	Glutathione disulfide, Glutathione, L-Cystine, Arachidonate, 1-Octadecanoyl-sn-glycero-3-phosphoethanolamine, 1-Octadecanoyl-2-(7Z,10Z,13Z,16Z-docosatetraenoyl)-sn-glycero-3-phosphoethanolamine	Ferroptosis - Homo sapiens (human)	kegg:C00051 kegg:C00127 kegg:C00219 kegg:C00491	Glutathione, Glutathione disulfide, Arachidonate, L-Cystine
Serotonergic synapse - Homo sapiens (human)	kegg:C00639 kegg:C00219 kegg:C00078 kegg:C00643	Prostaglandin F2alpha, Arachidonate, L-Tryptophan, 5-Hydroxy-L-tryptophan	Diabetic cardiomyopathy - Homo sapiens (human)	kegg:C00127 kegg:C00051 kegg:C00195	Glutathione disulfide, Glutathione, N-Acylsphingosine	Cysteine and methionine metabolism - Homo sapiens (human)	kegg:C00051 kegg:C00155 kegg:C03145 kegg:C00491 kegg:C00073 kegg:C00019 kegg:C00049 kegg:C00041	Glutathione, L-Homocysteine, N-Formylmethionine, L-Cystine, L-Methionine, S-Adenosyl-L-methionine, L-Aspartate, L-Alanine
Taurine and hypotaurine metabolism - Homo sapiens (human)	kegg:C00041 kegg:C05844 kegg:C00025 kegg:C00519	L-Alanine, 5-L-Glutamyl-taurine, L-Glutamate, Hypotaurine	Arginine and proline metabolism - Homo sapiens (human)	kegg:C10497 kegg:C00148 kegg:C02305 kegg:C01157 kegg:C00315	Feruloylputrescine, L-Proline, Phosphocreatine, Hydroxyproline, Spermidine	ABC transporters - Homo sapiens (human)	kegg:C00107 kegg:C00051 kegg:C00212 kegg:C00079 kegg:C00315 kegg:C00120 kegg:C01606 kegg:C00491 kegg:C00245 kegg:C00049 kegg:C00148 kegg:C00041	Dipeptide, Glutathione, Adenosine, L-Phenylalanine, Spermidine, Biotin, Phthalate, L-Cystine, Taurine, L-Aspartate, L-Proline, L-Alanine
Phenylalanine, tyrosine and tryptophan biosynthesis - Homo sapiens (human)	kegg:C00082 kegg:C00079 kegg:C00078	L-Tyrosine, L-Phenylalanine, L-Tryptophan	Neuroactive ligand-receptor interaction - Homo sapiens (human)	kegg:C00639 kegg:C00049 kegg:C00388 kegg:C12270 kegg:C13856 kegg:C00015 kegg:C01996 kegg:C00212	Prostaglandin F2alpha, L-Aspartate, Histamine, N-Acetylaspartylglutamate, 2-Arachidonoylglycerol, UDP, Acetylcholine, Adenosine	Vitamin digestion and absorption - Homo sapiens (human)	kegg:C00864 kegg:C00250 kegg:C00120 kegg:C00003 kegg:C00153	Pantothenate, Pyridoxal, Biotin, NAD+, Nicotinamide
Taste transduction - Homo sapiens (human)	kegg:C11045 kegg:C19378 kegg:C00025	Aspartame, Cyclamate, L-Glutamate	Thiamine metabolism - Homo sapiens (human)	kegg:C00082 kegg:C04294 kegg:C01081 kegg:C00003	L-Tyrosine, 5-(2-Hydroxyethyl)-4-methylthiazole, Thiamin monophosphate, NAD+	Central carbon metabolism in cancer - Homo sapiens (human)	kegg:C00078 kegg:C00079 kegg:C00082 kegg:C00073 kegg:C00049 kegg:C00148 kegg:C00041	L-Tryptophan, L-Phenylalanine, L-Tyrosine, L-Methionine, L-Aspartate, L-Proline, L-Alanine
Sphingolipid signaling pathway - Homo sapiens (human)	kegg:C00319 kegg:C00836 kegg:C00065 kegg:C00212 kegg:C00346	Sphingosine, Sphinganine, L-Serine, Adenosine, Ethanolamine phosphate	Neomycin, kanamycin and gentamicin biosynthesis - Homo sapiens (human)	kegg:C01441 kegg:C00025 kegg:C17582 kegg:C00043 kegg:C17704	Neamine, L-Glutamate, 2'-N-Acetylparomamine, UDP-N-acetyl-alpha-D-glucosamine, Antibiotic JI-20A	Mineral absorption - Homo sapiens (human)	kegg:C00078 kegg:C00079 kegg:C00073 kegg:C00148 kegg:C00041	L-Tryptophan, L-Phenylalanine, L-Methionine, L-Proline, L-Alanine
Tyrosine metabolism - Homo sapiens (human)	kegg:C00082 kegg:C17935 kegg:C00355 kegg:C05587 kegg:C01693	L-Tyrosine, Cysteinyldopa, 3,4-Dihydroxy-L-phenylalanine, 3-Methoxytyramine, L-Dopachrome	Biosynthesis of unsaturated fatty acids - Homo sapiens (human)	kegg:C01595 kegg:C03242 kegg:C00219 kegg:C00712 kegg:C16168	Linoleate, Dihomo-gamma-linolenate, Arachidonate, (9Z)-Octadecenoic acid, (6Z,9Z,12Z,15Z,18Z,21Z)-Tetracosahexaenoyl-CoA	Purine metabolism - Homo sapiens (human)	kegg:C00147 kegg:C01367 kegg:C00212 kegg:C00020 kegg:C00144 kegg:C00262	Adenine, 3'-AMP, Adenosine, AMP, GMP, Hypoxanthine
Vitamin digestion and absorption - Homo sapiens (human)	kegg:C00120 kegg:C00647 kegg:C00187 kegg:C00153 kegg:C00376 kegg:C00018 kegg:C00864 kegg:C00250 kegg:C00003	Biotin, Pyridoxamine phosphate, Cholesterol, Nicotinamide, Retinal, Pyridoxal phosphate, Pantothenate, Pyridoxal, NAD+	Pyrimidine metabolism - Homo sapiens (human)	kegg:C00178 kegg:C00039 kegg:C00214 kegg:C00380 kegg:C00015 kegg:C00106 kegg:C00055	Thymine, DNA, Thymidine, Cytosine, UDP, Uracil, CMP	Serotonergic synapse - Homo sapiens (human)	kegg:C00078 kegg:C00219 kegg:C00643 kegg:C00780	L-Tryptophan, Arachidonate, 5-Hydroxy-L-tryptophan, Serotonin
Sphingolipid metabolism - Homo sapiens (human)	kegg:C00319 kegg:C00836 kegg:C00065 kegg:C00346	Sphingosine, Sphinganine, L-Serine, Ethanolamine phosphate	Vitamin B6 metabolism - Homo sapiens (human)	kegg:C00314 kegg:C00250 kegg:C00971	Pyridoxine, Pyridoxal, 4-Pyridoxolactone	Taste transduction - Homo sapiens (human)	kegg:C11045 kegg:C19378 kegg:C00020 kegg:C00144	Aspartame, Cyclamate, AMP, GMP
Nicotinate and nicotinamide metabolism - Homo sapiens (human)	kegg:C00049 kegg:C01596 kegg:C00003	L-Aspartate, Maleamate, NAD+	Glycine, serine and threonine metabolism - Homo sapiens (human)	kegg:C00078 kegg:C00049 kegg:C00719 kegg:C00065 kegg:C00300 kegg:C00430	L-Tryptophan, L-Aspartate, Betaine, L-Serine, Creatine, 5-Aminolevulinate	cAMP signaling pathway - Homo sapiens (human)	kegg:C20792 kegg:C00212 kegg:C00020 kegg:C01996 kegg:C00780	Oleoylethanolamide, Adenosine, AMP,Acetylcholine, Serotonin
Neuroactive ligand-receptor interaction - Homo sapiens (human)	kegg:C00639 kegg:C00049 kegg:C00025 kegg:C00212	Prostaglandin F2alpha, L-Aspartate, L-Glutamate, Adenosine	cAMP signaling pathway - Homo sapiens (human)	kegg:C20792 kegg:C01996 kegg:C00212 kegg:C00780 kegg:C00788 kegg:C00575 kegg:C00020	Oleoylethanolamide, Acetylcholine, Adenosine, Serotonin, L-Adrenaline, 3',5'-Cyclic AMP, AMP	Neuroactive ligand-receptor interaction - Homo sapiens (human)	kegg:C00388 kegg:C00015 kegg:C00212 kegg:C12270 kegg:C00245 kegg:C00049 kegg:C13856 kegg:C01996 kegg:C00780 kegg:C00037	Histamine, UDP, Adenosine, N-Acetylaspartylglutamate, Taurine, L-Aspartate, 2-Arachidonoylglycerol, Acetylcholine, Serotonin, Glycine
Thiamine metabolism - Homo sapiens (human)	kegg:C00082 kegg:C04294 kegg:C01081 kegg:C00003 kegg:C00018	L-Tyrosine, 5-(2-Hydroxyethyl)-4-methylthiazole, Thiamin monophosphate, NAD+, Pyridoxal phosphate	Histidine metabolism - Homo sapiens (human)	kegg:C00049 kegg:C00388 kegg:C00785	L-Aspartate, Histamine, Urocanate	Biosynthesis of unsaturated fatty acids - Homo sapiens (human)	kegg:C00219 kegg:C16168 kegg:C03242	Arachidonate, (6Z,9Z,12Z,15Z,18Z,21Z)-Tetracosahexaenoyl-CoA, Dihomo-gamma-linolenate
Glycine, serine and threonine metabolism - Homo sapiens (human)	kegg:C00049 kegg:C02291 kegg:C00065 kegg:C00078 kegg:C00719	L-Aspartate, L-Cystathionine, L-Serine, L-Tryptophan, Betaine	Sphingolipid signaling pathway - Homo sapiens (human)	kegg:C00319 kegg:C00195 kegg:C00212 kegg:C00836 kegg:C00065	Sphingosine, N-Acylsphingosine, Adenosine, Sphinganine, L-Serine	Arginine and proline metabolism - Homo sapiens (human)	kegg:C10497 kegg:C00315 kegg:C00019 kegg:C00148 kegg:C02305	Feruloylputrescine, Spermidine, S-Adenosyl-L-methionine, L-Proline, Phosphocreatine
Alcoholism - Homo sapiens (human)	kegg:C00082 kegg:C00025 kegg:C00212	L-Tyrosine, L-Glutamate, Adenosine	Sphingolipid metabolism - Homo sapiens (human)	kegg:C00319 kegg:C00195 kegg:C00836 kegg:C12144 kegg:C00065	Sphingosine, N-Acylsphingosine, Sphinganine, Phytosphingosine, L-Serine	Sphingolipid metabolism - Homo sapiens (human)	kegg:C00195 kegg:C00836 kegg:C00319	N-Acylsphingosine, Sphinganine, Sphingosine
Tryptophan metabolism - Homo sapiens (human)	kegg:C00978 kegg:C00328 kegg:C00954 kegg:C05636 kegg:C00078 kegg:C00643 kegg:C08313 kegg:C05643 kegg:C00637 kegg:C00955 kegg:C05659 kegg:C00780	N-Acetylserotonin, L-Kynurenine, Indole-3-acetate, 3-Hydroxykynurenamine, L-Tryptophan, 5-Hydroxy-L-tryptophan, Skatole, 6-Hydroxymelatonin, Indole-3-acetaldehyde, Indole-3-ethanol, 5-Methoxytryptamine, Serotonin	Alcoholism - Homo sapiens (human)	kegg:C00082 kegg:C00355 kegg:C00212 kegg:C00575	L-Tyrosine, 3,4-Dihydroxy-L-phenylalanine, Adenosine, 3',5'-Cyclic AMP	Synaptic vesicle cycle - Homo sapiens (human)	kegg:C00388 kegg:C01996 kegg:C00780 kegg:C00037	Histamine, Acetylcholine, Serotonin, Glycine
Retrograde endocannabinoid signaling - Homo sapiens (human)	kegg:C00219 kegg:C00025 kegg:C11695 kegg:C00575	Arachidonate, L-Glutamate, Anandamide, 3',5'-Cyclic AMP	Synaptic vesicle cycle - Homo sapiens (human)	kegg:C00388 kegg:C01996 kegg:C00780	Histamine, Acetylcholine, Serotonin	beta-Alanine metabolism - Homo sapiens (human)	kegg:C00864 kegg:C00315 kegg:C00049 kegg:C00106	Pantothenate, Spermidine, L-Aspartate, Uracil
Histidine metabolism - Homo sapiens (human)	kegg:C00049 kegg:C00025 kegg:C00388 kegg:C00135 kegg:C00785	L-Aspartate, L-Glutamate, Histamine, L-Histidine, Urocanate	Tyrosine metabolism - Homo sapiens (human)	kegg:C00082 kegg:C05587 kegg:C00355 kegg:C00788	L-Tyrosine, 3-Methoxytyramine, 3,4-Dihydroxy-L-phenylalanine, L-Adrenaline	Inflammatory mediator regulation of TRP channels - Homo sapiens (human)	kegg:C00388 kegg:C00219	Histamine, Arachidonate
Parkinson disease - Homo sapiens (human)	kegg:C00082 kegg:C04599 kegg:C00212	L-Tyrosine, 1-Methyl-4-phenyl-1,2,3,6-tetrahydropyridine, Adenosine	Purine metabolism - Homo sapiens (human)	kegg:C00147 kegg:C00039 kegg:C00212 kegg:C00242 kegg:C01367 kegg:C00262 kegg:C00575 kegg:C00020 kegg:C00385 kegg:C00387	Adenine, DNA, Adenosine, Guanine, 3'-AMP, Hypoxanthine, 3',5'-Cyclic AMP, AMP,Xanthine, Guanosine	Pyrimidine metabolism - Homo sapiens (human)	kegg:C00015 kegg:C00214 kegg:C00380 kegg:C00178 kegg:C00055 kegg:C00106 kegg:C00039 kegg:C00295	UDP, Thymidine, Cytosine, Thymine, CMP, Uracil, DNA, Orotate
Porphyrin and chlorophyll metabolism - Homo sapiens (human)	kegg:C00486 kegg:C05786	Bilirubin, (3Z)-Phycocyanobilin	Taste transduction - Homo sapiens (human)	kegg:C11045 kegg:C01996 kegg:C19378 kegg:C00780 kegg:C00575 kegg:C00020	Aspartame, Acetylcholine, Cyclamate, Serotonin, 3',5'-Cyclic AMP, AMP	Taurine and hypotaurine metabolism - Homo sapiens (human)	kegg:C05844 kegg:C00245 kegg:C00041	5-L-Glutamyl-taurine, Taurine, L-Alanine
Pyrimidine metabolism - Homo sapiens (human)	kegg:C00039 kegg:C00380 kegg:C00178 kegg:C00055 kegg:C00214 kegg:C00106 kegg:C00015	DNA, Cytosine, Thymine, CMP, Thymidine, Uracil, UDP	Retrograde endocannabinoid signaling - Homo sapiens (human)	kegg:C00219 kegg:C13856 kegg:C00575 kegg:C11695	Arachidonate, 2-Arachidonoylglycerol, 3',5'-Cyclic AMP, Anandamide	Lysine degradation - Homo sapiens (human)	kegg:C00408 kegg:C04020	L-Pipecolate, D-Lysopine
Regulation of lipolysis in adipocytes - Homo sapiens (human)	kegg:C00219 kegg:C00212 kegg:C00575	Arachidonate, Adenosine, 3',5'-Cyclic AMP	Bile secretion - Homo sapiens (human)	kegg:C00639 kegg:C00051 kegg:C00315 kegg:C01996 kegg:C07207	Prostaglandin F2alpha, Glutathione, Spermidine, Acetylcholine, Zalcitabine	Thiamine metabolism - Homo sapiens (human)	kegg:C00082 kegg:C00003 kegg:C04294 kegg:C00037	L-Tyrosine, NAD+, 5-(2-Hydroxyethyl)-4-methylthiazole, Glycine
cAMP signaling pathway - Homo sapiens (human)	kegg:C20792 kegg:C00212 kegg:C00780 kegg:C00575	Oleoylethanolamide, Adenosine, Serotonin, 3',5'-Cyclic AMP	Nicotinate and nicotinamide metabolism - Homo sapiens (human)	kegg:C00049 kegg:C01297 kegg:C00003 kegg:C00153	L-Aspartate, 6-Hydroxypseudooxynicotine, NAD+, Nicotinamide	Steroid hormone biosynthesis - Homo sapiens (human)	kegg:C02140 kegg:C05490 kegg:C00187 kegg:C05472 kegg:C05484 kegg:C13712 kegg:C01953	Corticosterone, 11-Dehydrocorticosterone, Cholesterol, Urocortisol, Pregnanediol, Allopregnanolone, Pregnenolone
Pathways of neurodegeneration - multiple diseases - Homo sapiens (human)	kegg:C00025 kegg:C04599	L-Glutamate, 1-Methyl-4-phenyl-1,2,3,6-tetrahydropyridine	Pantothenate and CoA biosynthesis - Homo sapiens (human)	kegg:C00049 kegg:C04079 kegg:C00864 kegg:C00106	L-Aspartate, N-((R)-Pantothenoyl)-L-cysteine, Pantothenate, Uracil	Retrograde endocannabinoid signaling - Homo sapiens (human)	kegg:C00219 kegg:C13856	Arachidonate, 2-Arachidonoylglycerol
Glycerophospholipid metabolism - Homo sapiens (human)	kegg:C13482 kegg:C00114 kegg:C18169 kegg:C01996 kegg:C00570 kegg:C00093 kegg:C00346 kegg:C20466	Phosphodimethylethanolamine, Choline, Diacylglyceryl-N,N,N-trimethylhomoserine, Acetylcholine, CDP-ethanolamine, sn-Glycerol 3-phosphate, Ethanolamine phosphate, 2,3-Bis-O-(geranylgeranyl)-sn-glycero-1-phospho-L-serine	Glycerophospholipid metabolism - Homo sapiens (human)	kegg:C00093 kegg:C01996 kegg:C20466	sn-Glycerol 3-phosphate, Acetylcholine, 2,3-Bis-O-(geranylgeranyl)-sn-glycero-1-phospho-L-serine	Aldosterone synthesis and secretion - Homo sapiens (human)	kegg:C00219 kegg:C00020 kegg:C00003 kegg:C01953	Arachidonate, AMP, NAD+, Pregnenolone
Vitamin B6 metabolism - Homo sapiens (human)	kegg:C00314 kegg:C00250 kegg:C00971 kegg:C00018	Pyridoxine, Pyridoxal, 4-Pyridoxolactone, Pyridoxal phosphate	Inflammatory mediator regulation of TRP channels - Homo sapiens (human)	kegg:C06866 kegg:C00219 kegg:C00388 kegg:C00780 kegg:C00575 kegg:C11695	Capsaicin, Arachidonate, Histamine, Serotonin, 3',5'-Cyclic AMP, Anandamide	Pantothenate and CoA biosynthesis - Homo sapiens (human)	kegg:C00864 kegg:C00049 kegg:C04079 kegg:C00106	Pantothenate, L-Aspartate, N-((R)-Pantothenoyl)-L-cysteine, Uracil
Thermogenesis - Homo sapiens (human)	kegg:C00318 kegg:C02301 kegg:C11695 kegg:C00575	L-Carnitine, O-Acylcarnitine, Anandamide, 3',5'-Cyclic AMP	Regulation of lipolysis in adipocytes - Homo sapiens (human)	kegg:C00219 kegg:C00212 kegg:C00788 kegg:C00575 kegg:C00020	Arachidonate, Adenosine, L-Adrenaline, 3',5'-Cyclic AMP, AMP	Tyrosine metabolism - Homo sapiens (human)	kegg:C00355 kegg:C00082 kegg:C05587	3,4-Dihydroxy-L-phenylalanine, L-Tyrosine, 3-Methoxytyramine
Pantothenate and CoA biosynthesis - Homo sapiens (human)	kegg:C00049 kegg:C04079 kegg:C00864 kegg:C00106	L-Aspartate, N-((R)-Pantothenoyl)-L-cysteine, Pantothenate, Uracil	beta-Alanine metabolism - Homo sapiens (human)	kegg:C00049 kegg:C00315 kegg:C00864 kegg:C00106	L-Aspartate, Spermidine, Pantothenate, Uracil	Vitamin B6 metabolism - Homo sapiens (human)	kegg:C00971 kegg:C00250 kegg:C00314	4-Pyridoxolactone, Pyridoxal, Pyridoxine
Aldosterone synthesis and secretion - Homo sapiens (human)	kegg:C00219 kegg:C00003 kegg:C01953 kegg:C00575	Arachidonate, NAD+, Pregnenolone, 3',5'-Cyclic AMP	Parkinson disease - Homo sapiens (human)	kegg:C00082 kegg:C00355 kegg:C00212 kegg:C00575 kegg:C00020 kegg:C04599	L-Tyrosine, 3,4-Dihydroxy-L-phenylalanine, Adenosine, 3',5'-Cyclic AMP, AMP, 1-Methyl-4-phenyl-1,2,3,6-tetrahydropyridine	Ovarian steroidogenesis - Homo sapiens (human)	kegg:C00219 kegg:C01953 kegg:C00639 kegg:C00187 kegg:C00575	Arachidonate, Pregnenolone, Prostaglandin F2alpha, Cholesterol, 3',5'-Cyclic AMP
Purine metabolism - Homo sapiens (human)	kegg:C00039 kegg:C00147 kegg:C00212 kegg:C00242 kegg:C00262 kegg:C00387 kegg:C00575	DNA, Adenine, Adenosine, Guanine, Hypoxanthine, Guanosine, 3',5'-Cyclic AMP	Pathways of neurodegeneration - multiple diseases - Homo sapiens (human)	kegg:C00009 kegg:C00025 kegg:C04599 kegg:C00020 kegg:C01996	Orthophosphate, L-Glutamate, 1-Methyl-4-phenyl-1,2,3,6-tetrahydropyridine, AMP, Acetylcholine	Alanine, aspartate and glutamate metabolism - Homo sapiens (human)	kegg:C12270 kegg:C00049 kegg:C00041 kegg:C00158 kegg:C00026	N-Acetylaspartylglutamate, L-Aspartate, L-Alanine, Citrate, 2-Oxoglutarate
Inflammatory mediator regulation of TRP channels - Homo sapiens (human)	kegg:C00219 kegg:C06866 kegg:C11695 kegg:C00780 kegg:C00388 kegg:C00575	Arachidonate, Capsaicin, Anandamide, Serotonin, Histamine, 3',5'-Cyclic AMP	Amino sugar and nucleotide sugar metabolism - Homo sapiens (human)	kegg:C00190 kegg:C19972 kegg:C00043 kegg:C00734	UDP-D-xylose, 2,4-Bis(acetamido)-2,4,6-trideoxy-beta-L-altropyranose, UDP-N-acetyl-alpha-D-glucosamine, Chitosan	Thermogenesis - Homo sapiens (human)	kegg:C13856 kegg:C00318 kegg:C00575 kegg:C02301	2-Arachidonoylglycerol, L-Carnitine, 3',5'-Cyclic AMP, O-Acylcarnitine
Synaptic vesicle cycle - Homo sapiens (human)	kegg:C00025 kegg:C00780 kegg:C00388 kegg:C01996 kegg:C00037	L-Glutamate, Serotonin Histamine, Acetylcholine, Glycine	Lysine degradation - Homo sapiens (human)	kegg:C00408 kegg:C00956 kegg:C04020	L-Pipecolate, L-2-Aminoadipate, D-Lysopine	Arginine biosynthesis - Homo sapiens (human)	kegg:C00327 kegg:C00049 kegg:C00026 kegg:C00437	L-Citrulline, L-Aspartate, 2-Oxoglutarate, N-Acetylornithine
Neomycin, kanamycin and gentamicin biosynthesis - Homo sapiens (human)	kegg:C00025 kegg:C17704	L-Glutamate, Antibiotic JI-20A	Vitamin digestion and absorption - Homo sapiens (human)	kegg:C00250 kegg:C00003 kegg:C00864 kegg:C00153	Pyridoxal, NAD+, Pantothenate, Nicotinamide	Glycine, serine and threonine metabolism - Homo sapiens (human)	kegg:C00078 kegg:C00049 kegg:C00037 kegg:C00719 kegg:C00300 kegg:C00114	L-Tryptophan, L-Aspartate, Glycine, Betaine, Creatine, Choline
Amino sugar and nucleotide sugar metabolism - Homo sapiens (human)	kegg:C00190 kegg:C19972 kegg:C00734	UDP-D-xylose, 2,4-Bis(acetamido)-2,4,6-trideoxy-beta-L-altropyranose, Chitosan	Thermogenesis - Homo sapiens (human)	kegg:C13856 kegg:C00575 kegg:C11695 kegg:C00318 kegg:C02301	2-Arachidonoylglycerol, 3',5'-Cyclic AMP, Anandamide, L-Carnitine, O-Acylcarnitine	Bile secretion - Homo sapiens (human)	kegg:C00051 kegg:C00315 kegg:C05551 kegg:C01937 kegg:C00318 kegg:C07207 kegg:C01996 kegg:C00780	Glutathione, Spermidine, Penicillin G, Methotrexate, L-Carnitine, Zalcitabine, Acetylcholine, Serotonin
Lysine degradation - Homo sapiens (human)	kegg:C00408 kegg:C00956	L-Pipecolate, L-2-Aminoadipate	Aldosterone synthesis and secretion - Homo sapiens (human)	kegg:C00219 kegg:C00003 kegg:C00575 kegg:C00020 kegg:C01953	Arachidonate, NAD+, 3',5'-Cyclic AMP, AMP, Pregnenolone	Pathways of neurodegeneration - multiple diseases - Homo sapiens (human)	kegg:C00020 kegg:C01996 kegg:C04599	AMP, Acetylcholine, 1-Methyl-4-phenyl-1,2,3,6-tetrahydropyridine
