# Supplementary material for: Metabolomics analysis of pathways underlying radiation-induced salivary gland dysfunction stages
Source: PLoS One. 2023 Nov 20;18(11):e0294355. doi: 10.1371/journal.pone.0294355 (PMC10659204; doi:10.1371/journal.pone.0294355)
Supplement: S5 Table — (XLSX) [file pone.0294355.s010.xlsx]

## Sheet: Sheet1
S5 Table. Full list of identified MetaMapp metabolite communities at days 3, 14, and 30 IR in HILIC and RP phases.
HILIC Day 3 IR	community	cluster_size	number_significant_metabolites	pathway	pathway_pvalue	hyper_geometric_test_pvalue
	2	120	42	Arginine biosynthesis - Homo sapiens (human)	2.97263e-05	2.16115e-08
	5	105	24	Phenylalanine metabolism - Homo sapiens (human)	0.0115457	0.505532
	1	65	22	Purine metabolism - Homo sapiens (human)	1.71553e-07	0.725233
	10	67	22	Alanine, aspartate and glutamate metabolism - Homo sapiens (human)	1	0.725233
	12	61	21	Nicotinate and nicotinamide metabolism - Homo sapiens (human)	0.0139846	0.813674
HILIC Day 14 IR	community	cluster_size	number_significant_metabolites	pathway	pathway_pvalue	hyper_geometric_test_pvalue
	2	120	33	Arginine biosynthesis - Homo sapiens (human)	2.97263e-05	0.00165994
	14	61	26	Nicotinate and nicotinamide metabolism - Homo sapiens (human)	0.0139846	0.19144
	6	105	24	Phenylalanine metabolism - Homo sapiens (human)	0.0115457	0.386505
	16	51	24	Vitamin digestion and absorption - Homo sapiens (human)	0.155321	0.386505
	1	64	21	Purine metabolism - Homo sapiens (human)	1.71553e-07	0.722393
	12	65	13	Alanine, aspartate and glutamate metabolism - Homo sapiens (human)	1	0.998613
HILIC Day 30 IR	community	cluster_size	number_significant_metabolites	pathway	pathway_pvalue	hyper_geometric_test_pvalue
	2	104	31	Lysine degradation - Homo sapiens (human)	0.000435148	7.3933e-05
	1	65	25	Purine metabolism - Homo sapiens (human)	1.71553e-07	0.0212171
	15	59	23	Nicotinate and nicotinamide metabolism - Homo sapiens (human)	0.0123589	0.0748794
	6	106	18	Phenylalanine metabolism - Homo sapiens (human)	0.0115457	0.519837
	13	64	12	Alanine, aspartate and glutamate metabolism - Homo sapiens (human)	1	0.972049
RP Day 3 IR	community	cluster_size	number_significant_metabolites	pathway	pathway_pvalue	hyper_geometric_test_pvalue
	14	124	31	Alanine, aspartate and glutamate metabolism - Homo sapiens (human)	1	0.02399
	6	138	30	Phenylalanine metabolism - Homo sapiens (human)	0.0236017	0.0458471
	4	123	28	Tryptophan metabolism - Homo sapiens (human)	6.98473e-05	0.133923
	1	121	26	Glutathione metabolism - Homo sapiens (human)	4.6106e-06	0.297148
	2	176	24	Tyrosine metabolism - Homo sapiens (human)	0.000228335	0.516573
	5	66	20	Biosynthesis of unsaturated fatty acids - Homo sapiens (human)	0.0381838	0.883636
	10	118	20	Thermogenesis - Homo sapiens (human)	0.0671539	0.883636
	20	112	18	Ferroptosis - Homo sapiens (human)	0.00211486	0.962028
	3	117	17	Purine metabolism - Homo sapiens (human)	7.05585e-10	0.980664
RP Day 14 IR	community	cluster_size	number_significant_metabolites	pathway	pathway_pvalue	hyper_geometric_test_pvalue
	14	116	31	Alanine, aspartate and glutamate metabolism - Homo sapiens (human)	1	0.0059527
	2	182	30	Tyrosine metabolism - Homo sapiens (human)	0.000228335	0.0130558
	4	123	27	Tryptophan metabolism - Homo sapiens (human)	6.98473e-05	0.0870569
	6	130	26	Phenylalanine metabolism - Homo sapiens (human)	0.0236017	0.141922
	1	130	23	Glutathione metabolism - Homo sapiens (human)	3.73671e-06	0.416942
	9	56	22	Diabetic cardiomyopathy - Homo sapiens (human)	0.0671539	0.531209
	10	119	20	Thermogenesis - Homo sapiens (human)	0.0671539	0.744342
	3	116	17	Purine metabolism - Homo sapiens (human)	7.05585e-10	0.93752
	20	106	16	Ferroptosis - Homo sapiens (human)	0.00211486	0.966412
	5	62	10	Biosynthesis of unsaturated fatty acids - Homo sapiens (human)	0.0434708	0.99988
RP Day 30 IR	community	cluster_size	number_significant_metabolites	pathway	pathway_pvalue	hyper_geometric_test_pvalue
	5	123	30	Tryptophan metabolism - Homo sapiens (human)	6.98473e-05	4.53013e-05
	9	50	25	Diabetic cardiomyopathy - Homo sapiens (human)	0.0671539	0.00680371
	2	181	24	Tyrosine metabolism - Homo sapiens (human)	0.000228335	0.0147209
	22	86	21	Alanine, aspartate and glutamate metabolism - Homo sapiens (human)	1	0.0963653
	1	148	20	Glutathione metabolism - Homo sapiens (human)	6.9826e-05	0.156637
	7	130	18	Phenylalanine metabolism - Homo sapiens (human)	0.0236017	0.33917
	3	117	16	Purine metabolism - Homo sapiens (human)	7.05585e-10	0.574547
	6	64	14	Biosynthesis of unsaturated fatty acids - Homo sapiens (human)	0.040792	0.788855
	10	120	14	Thermogenesis - Homo sapiens (human)	0.057788	0.788855
	18	110	13	Ferroptosis - Homo sapiens (human)	0.00211486	0.86761
