# Supplementary material for: Metabolomics analysis of pathways underlying radiation-induced salivary gland dysfunction stages
Source: PLoS One. 2023 Nov 20;18(11):e0294355. doi: 10.1371/journal.pone.0294355 (PMC10659204; doi:10.1371/journal.pone.0294355)
Supplement: S6 Table — (XLSX) [file pone.0294355.s011.xlsx]

## Sheet: Sheet1
S6 Table. Full list of pathways annotated to MetaMapp metabolite communities at days 3, 14, and 30 IR in HILIC and RP phases.
HILIC Phase Day 3 IR							RP Phase Day 3 IR
Community 2	pathway	pval	padj	overlap	size	overlap metabolites	Community 6	pathway	pval	padj	overlap	size	overlap metabolites
	Arginine biosynthesis - Homo sapiens (human)	2.97263e-05	0.000832337	5	5	kegg:C00049 kegg:C00077 kegg:C00025 kegg:C00437 kegg:C00327		Phenylalanine metabolism - Homo sapiens (human)	0.0236017	1	3	9	kegg:C01198 kegg:C00166 kegg:C02505
	Lysine degradation - Homo sapiens (human)	0.000511771	0.0071648	5	7	kegg:C00408 kegg:C03793 kegg:C00449 kegg:C00956 kegg:C02727		Pathways of neurodegeneration - multiple diseases - Homo sapiens (human)	0.322635	1	1	5	kegg:C04599
	Glutathione metabolism - Homo sapiens (human)	0.00251686	0.0218843	5	9	kegg:C00077 kegg:C00669 kegg:C00127 kegg:C00025 kegg:C00051		Amino sugar and nucleotide sugar metabolism - Homo sapiens (human)	0.322635	1	1	5	kegg:C00190
	Ferroptosis - Homo sapiens (human)	0.00312632	0.0218843	4	6	kegg:C00669 kegg:C00127 kegg:C00025 kegg:C00051		Phenylalanine, tyrosine and tryptophan biosynthesis - Homo sapiens (human)	0.42102	1	1	7	kegg:C00166
	Arginine and proline metabolism - Homo sapiens (human)	0.00455706	0.0255195	5	10	kegg:C00077 kegg:C01877 kegg:C00148 kegg:C00025 kegg:C18174		Vitamin digestion and absorption - Homo sapiens (human)	0.42102	1	1	7	kegg:C00250
	Central carbon metabolism in cancer - Homo sapiens (human)	0.0172675	0.0540435	5	13	kegg:C00049 kegg:C00123 kegg:C00148 kegg:C00025 kegg:C00407		Parkinson disease - Homo sapiens (human)	0.42102	1	1	7	kegg:C04599
	Aminoacyl-tRNA biosynthesis - Homo sapiens (human)	0.0172675	0.0540435	5	13	kegg:C00407 kegg:C00049 kegg:C00123 kegg:C00148 kegg:C00025		Pyrimidine metabolism - Homo sapiens (human)	0.464847	1	1	8	kegg:C00214
	Protein digestion and absorption - Homo sapiens (human)	0.0172675	0.0540435	5	13	kegg:C00407 kegg:C00049 kegg:C00123 kegg:C00148 kegg:C00025		Alanine, aspartate and glutamate metabolism - Homo sapiens (human)	1	1	0	7
	Alanine, aspartate and glutamate metabolism - Homo sapiens (human)	0.0173711	0.0540435	3	5	kegg:C00049 kegg:C00025 kegg:C12270		Tryptophan metabolism - Homo sapiens (human)	1	1	0	13
	ABC transporters - Homo sapiens (human)	0.0371118	0.103913	7	26	kegg:C00407 kegg:C00148 kegg:C00077 kegg:C00049 kegg:C00025 kegg:C00123 kegg:C00051		Inflammatory mediator regulation of TRP channels - Homo sapiens (human)	1	1	0	6
	Neuroactive ligand-receptor interaction - Homo sapiens (human)	0.0503686	0.128211	3	7	kegg:C00049 kegg:C00025 kegg:C12270		Aldosterone synthesis and secretion - Homo sapiens (human)	1	1	0	6
	Valine, leucine and isoleucine biosynthesis - Homo sapiens (human)	0.13038	0.281349	2	5	kegg:C00407 kegg:C00123		Regulation of lipolysis in adipocytes - Homo sapiens (human)	1	1	0	6
	Mineral absorption - Homo sapiens (human)	0.130627	0.281349	3	10	kegg:C00407 kegg:C00123 kegg:C00148		Alcoholism - Homo sapiens (human)	1	1	0	5
	Diabetic cardiomyopathy - Homo sapiens (human)	0.179762	0.335555	2	6	kegg:C00127 kegg:C00051		Arginine and proline metabolism - Homo sapiens (human)	1	1	0	8
	Taurine and hypotaurine metabolism - Homo sapiens (human)	0.179762	0.335555	2	6	kegg:C05844 kegg:C00025		Ubiquinone and other terpenoid-quinone biosynthesis - Homo sapiens (human)	1	1	0	5
	Histidine metabolism - Homo sapiens (human)	0.231519	0.405158	2	7	kegg:C00049 kegg:C00025		Glycerophospholipid metabolism - Homo sapiens (human)	1	1	0	6
	Cysteine and methionine metabolism - Homo sapiens (human)	0.388311	0.639571	2	10	kegg:C00049 kegg:C00051		Central carbon metabolism in cancer - Homo sapiens (human)	1	1	0	15
	beta-Alanine metabolism - Homo sapiens (human)	0.509506	0.750851	1	5	kegg:C00049		Serotonergic synapse - Homo sapiens (human)	1	1	0	5
	Taste transduction - Homo sapiens (human)	0.509506	0.750851	1	5	kegg:C00025		beta-Alanine metabolism - Homo sapiens (human)	1	1	0	7
	Nicotinate and nicotinamide metabolism - Homo sapiens (human)	0.575455	0.767273	1	6	kegg:C00049		Diabetic cardiomyopathy - Homo sapiens (human)	1	1	0	5
	Glycine, serine and threonine metabolism - Homo sapiens (human)	0.575455	0.767273	1	6	kegg:C00049		Glutathione metabolism - Homo sapiens (human)	1	1	0	7
	Bile secretion - Homo sapiens (human)	0.632777	0.805353	1	7	kegg:C00051		Nicotinate and nicotinamide metabolism - Homo sapiens (human)	1	1	0	5
	Pyrimidine metabolism - Homo sapiens (human)	1	1	0	7			Ferroptosis - Homo sapiens (human)	1	1	0	8
	Glycerophospholipid metabolism - Homo sapiens (human)	1	1	0	5			Bile secretion - Homo sapiens (human)	1	1	0	15
	Phenylalanine metabolism - Homo sapiens (human)	1	1	0	5			Lysine degradation - Homo sapiens (human)	1	1	0	7
	Sphingolipid signaling pathway - Homo sapiens (human)	1	1	0	5			Biosynthesis of unsaturated fatty acids - Homo sapiens (human)	1	1	0	6
	Vitamin digestion and absorption - Homo sapiens (human)	1	1	0	8			Pantothenate and CoA biosynthesis - Homo sapiens (human)	1	1	0	6
	Purine metabolism - Homo sapiens (human)	1	1	0	7			Cysteine and methionine metabolism - Homo sapiens (human)	1	1	0	13
HILIC Phase Day 14 IR								Histidine metabolism - Homo sapiens (human)	1	1	0	7
Community 2	pathway	pval	padj	overlap	size	overlap metabolites		Thermogenesis - Homo sapiens (human)	1	1	0	5
	Arginine biosynthesis - Homo sapiens (human)	2.97263e-05	0.000832337	5	5	kegg:C00049 kegg:C00077 kegg:C00025 kegg:C00437 kegg:C00327		ABC transporters - Homo sapiens (human)	1	1	0	27
	Lysine degradation - Homo sapiens (human)	0.000511771	0.0071648	5	7	kegg:C00408 kegg:C03793 kegg:C00449 kegg:C00956 kegg:C02727		Aminoacyl-tRNA biosynthesis - Homo sapiens (human)	1	1	0	15
	Glutathione metabolism - Homo sapiens (human)	0.00251686	0.0218843	5	9	kegg:C00077 kegg:C00669 kegg:C00127 kegg:C00025 kegg:C00051		Sphingolipid signaling pathway - Homo sapiens (human)	1	1	0	6
	Ferroptosis - Homo sapiens (human)	0.00312632	0.0218843	4	6	kegg:C00669 kegg:C00127 kegg:C00025 kegg:C00051		cAMP signaling pathway - Homo sapiens (human)	1	1	0	7
	Arginine and proline metabolism - Homo sapiens (human)	0.00455706	0.0255195	5	10	kegg:C00077 kegg:C01877 kegg:C00148 kegg:C00025 kegg:C18174		Glycine, serine and threonine metabolism - Homo sapiens (human)	1	1	0	10
	Central carbon metabolism in cancer - Homo sapiens (human)	0.0172675	0.0540435	5	13	kegg:C00049 kegg:C00123 kegg:C00148 kegg:C00025 kegg:C00407		Sphingolipid metabolism - Homo sapiens (human)	1	1	0	6
	Aminoacyl-tRNA biosynthesis - Homo sapiens (human)	0.0172675	0.0540435	5	13	kegg:C00407 kegg:C00049 kegg:C00123 kegg:C00148 kegg:C00025		Porphyrin and chlorophyll metabolism - Homo sapiens (human)	1	1	0	7
	Protein digestion and absorption - Homo sapiens (human)	0.0172675	0.0540435	5	13	kegg:C00407 kegg:C00049 kegg:C00123 kegg:C00148 kegg:C00025		Protein digestion and absorption - Homo sapiens (human)	1	1	0	17
	Alanine, aspartate and glutamate metabolism - Homo sapiens (human)	0.0173711	0.0540435	3	5	kegg:C00049 kegg:C00025 kegg:C12270		Mineral absorption - Homo sapiens (human)	1	1	0	11
	ABC transporters - Homo sapiens (human)	0.0371118	0.103913	7	26	kegg:C00407 kegg:C00148 kegg:C00077 kegg:C00049 kegg:C00025 kegg:C00123 kegg:C00051		Taurine and hypotaurine metabolism - Homo sapiens (human)	1	1	0	6
	Neuroactive ligand-receptor interaction - Homo sapiens (human)	0.0503686	0.128211	3	7	kegg:C00049 kegg:C00025 kegg:C12270		Purine metabolism - Homo sapiens (human)	1	1	0	11
	Valine, leucine and isoleucine biosynthesis - Homo sapiens (human)	0.13038	0.281349	2	5	kegg:C00407 kegg:C00123		Neuroactive ligand-receptor interaction - Homo sapiens (human)	1	1	0	12
	Mineral absorption - Homo sapiens (human)	0.130627	0.281349	3	10	kegg:C00407 kegg:C00123 kegg:C00148		Neomycin, kanamycin and gentamicin biosynthesis - Homo sapiens (human)	1	1	0	5
	Diabetic cardiomyopathy - Homo sapiens (human)	0.179762	0.335555	2	6	kegg:C00127 kegg:C00051		Tyrosine metabolism - Homo sapiens (human)	1	1	0	6
	Taurine and hypotaurine metabolism - Homo sapiens (human)	0.179762	0.335555	2	6	kegg:C05844 kegg:C00025		Arginine biosynthesis - Homo sapiens (human)	1	1	0	5
	Histidine metabolism - Homo sapiens (human)	0.231519	0.405158	2	7	kegg:C00049 kegg:C00025		Taste transduction - Homo sapiens (human)	1	1	0	9
	Cysteine and methionine metabolism - Homo sapiens (human)	0.388311	0.639571	2	10	kegg:C00049 kegg:C00051		Synaptic vesicle cycle - Homo sapiens (human)	1	1	0	5
	beta-Alanine metabolism - Homo sapiens (human)	0.509506	0.750851	1	5	kegg:C00049		Glyoxylate and dicarboxylate metabolism - Homo sapiens (human)	1	1	0	6
	Taste transduction - Homo sapiens (human)	0.509506	0.750851	1	5	kegg:C00025		Retrograde endocannabinoid signaling - Homo sapiens (human)	1	1	0	5
	Nicotinate and nicotinamide metabolism - Homo sapiens (human)	0.575455	0.767273	1	6	kegg:C00049		Thiamine metabolism - Homo sapiens (human)	1	1	0	6
	Glycine, serine and threonine metabolism - Homo sapiens (human)	0.575455	0.767273	1	6	kegg:C00049	RP Phase Day 3 IR
	Bile secretion - Homo sapiens (human)	0.632777	0.805353	1	7	kegg:C00051	Community 14	pathway	pval	padj	overlap	size	overlap metabolites
	Pyrimidine metabolism - Homo sapiens (human)	1	1	0	7			Alanine, aspartate and glutamate metabolism - Homo sapiens (human)	1	1	0	7
	Glycerophospholipid metabolism - Homo sapiens (human)	1	1	0	5			Tryptophan metabolism - Homo sapiens (human)	1	1	0	13
	Phenylalanine metabolism - Homo sapiens (human)	1	1	0	5			Pathways of neurodegeneration - multiple diseases - Homo sapiens (human)	1	1	0	5
	Sphingolipid signaling pathway - Homo sapiens (human)	1	1	0	5			Inflammatory mediator regulation of TRP channels - Homo sapiens (human)	1	1	0	6
	Vitamin digestion and absorption - Homo sapiens (human)	1	1	0	8			Aldosterone synthesis and secretion - Homo sapiens (human)	1	1	0	6
	Purine metabolism - Homo sapiens (human)	1	1	0	7			Regulation of lipolysis in adipocytes - Homo sapiens (human)	1	1	0	6
HILIC Phase Day 30 IR								Alcoholism - Homo sapiens (human)	1	1	0	5
Community 1	pathway	pval	padj	overlap	size	overlap metabolites		Arginine and proline metabolism - Homo sapiens (human)	1	1	0	8
	Purine metabolism - Homo sapiens (human)	1.71553e-07	4.80349e-06	7	7	kegg:C00242 kegg:C00147 kegg:C00144 kegg:C00262 kegg:C00385 kegg:C00020 kegg:C00212		Ubiquinone and other terpenoid-quinone biosynthesis - Homo sapiens (human)	1	1	0	5
	Pyrimidine metabolism - Homo sapiens (human)	0.00451336	0.0631871	4	7	kegg:C00475 kegg:C00105 kegg:C00380 kegg:C00055		Pyrimidine metabolism - Homo sapiens (human)	1	1	0	8
	Vitamin digestion and absorption - Homo sapiens (human)	0.0082725	0.07721	4	8	kegg:C00010 kegg:C00016 kegg:C00378 kegg:C00003		Glycerophospholipid metabolism - Homo sapiens (human)	1	1	0	6
	Glycerophospholipid metabolism - Homo sapiens (human)	0.013061	0.0914272	3	5	kegg:C00093 kegg:C00307 kegg:C00346		Central carbon metabolism in cancer - Homo sapiens (human)	1	1	0	15
	Sphingolipid signaling pathway - Homo sapiens (human)	0.109586	0.511399	2	5	kegg:C00212 kegg:C00346		Serotonergic synapse - Homo sapiens (human)	1	1	0	5
	Taste transduction - Homo sapiens (human)	0.109586	0.511399	2	5	kegg:C00020 kegg:C00144		beta-Alanine metabolism - Homo sapiens (human)	1	1	0	7
	Diabetic cardiomyopathy - Homo sapiens (human)	0.152373	0.533304	2	6	kegg:C00043 kegg:C00024		Phenylalanine metabolism - Homo sapiens (human)	1	1	0	9
	Ferroptosis - Homo sapiens (human)	0.152373	0.533304	2	6	kegg:C00010 kegg:C00024		Diabetic cardiomyopathy - Homo sapiens (human)	1	1	0	5
	ABC transporters - Homo sapiens (human)	0.181244	0.563871	5	26	kegg:C00093 kegg:C00378 kegg:C00475 kegg:C00212 kegg:C00009		Glutathione metabolism - Homo sapiens (human)	1	1	0	7
	Glutathione metabolism - Homo sapiens (human)	0.292421	0.818779	2	9	kegg:C00024 kegg:C16562		Nicotinate and nicotinamide metabolism - Homo sapiens (human)	1	1	0	5
	beta-Alanine metabolism - Homo sapiens (human)	0.473276	0.924085	1	5	kegg:C00024		Ferroptosis - Homo sapiens (human)	1	1	0	8
	Phenylalanine metabolism - Homo sapiens (human)	0.473276	0.924085	1	5	kegg:C00024		Bile secretion - Homo sapiens (human)	1	1	0	15
	Valine, leucine and isoleucine biosynthesis - Homo sapiens (human)	0.473276	0.924085	1	5	kegg:C00024		Lysine degradation - Homo sapiens (human)	1	1	0	7
	Nicotinate and nicotinamide metabolism - Homo sapiens (human)	0.537457	0.924085	1	6	kegg:C00003		Phenylalanine, tyrosine and tryptophan biosynthesis - Homo sapiens (human)	1	1	0	7
	Taurine and hypotaurine metabolism - Homo sapiens (human)	0.537457	0.924085	1	6	kegg:C00024		Biosynthesis of unsaturated fatty acids - Homo sapiens (human)	1	1	0	6
	Bile secretion - Homo sapiens (human)	0.594055	0.924085	1	7	kegg:C00024		Pantothenate and CoA biosynthesis - Homo sapiens (human)	1	1	0	6
	Lysine degradation - Homo sapiens (human)	0.594055	0.924085	1	7	kegg:C00024		Cysteine and methionine metabolism - Homo sapiens (human)	1	1	0	13
	Neuroactive ligand-receptor interaction - Homo sapiens (human)	0.594055	0.924085	1	7	kegg:C00212		Histidine metabolism - Homo sapiens (human)	1	1	0	7
	Cysteine and methionine metabolism - Homo sapiens (human)	0.726559	1	1	10	kegg:C00021		Thermogenesis - Homo sapiens (human)	1	1	0	5
	Mineral absorption - Homo sapiens (human)	0.726559	1	1	10	kegg:C00009		ABC transporters - Homo sapiens (human)	1	1	0	27
	Central carbon metabolism in cancer - Homo sapiens (human)	0.816817	1	1	13	kegg:C00024		Aminoacyl-tRNA biosynthesis - Homo sapiens (human)	1	1	0	15
	Alanine, aspartate and glutamate metabolism - Homo sapiens (human)	1	1	0	5			Sphingolipid signaling pathway - Homo sapiens (human)	1	1	0	6
	Arginine and proline metabolism - Homo sapiens (human)	1	1	0	10			cAMP signaling pathway - Homo sapiens (human)	1	1	0	7
	Histidine metabolism - Homo sapiens (human)	1	1	0	7			Glycine, serine and threonine metabolism - Homo sapiens (human)	1	1	0	10
	Aminoacyl-tRNA biosynthesis - Homo sapiens (human)	1	1	0	13			Sphingolipid metabolism - Homo sapiens (human)	1	1	0	6
	Glycine, serine and threonine metabolism - Homo sapiens (human)	1	1	0	6			Porphyrin and chlorophyll metabolism - Homo sapiens (human)	1	1	0	7
	Protein digestion and absorption - Homo sapiens (human)	1	1	0	13			Protein digestion and absorption - Homo sapiens (human)	1	1	0	17
	Arginine biosynthesis - Homo sapiens (human)	1	1	0	5			Vitamin digestion and absorption - Homo sapiens (human)	1	1	0	7
HILIC Phase Day 30 IR								Mineral absorption - Homo sapiens (human)	1	1	0	11
Community 2	pathway	pval	padj	overlap	size	overlap metabolites		Taurine and hypotaurine metabolism - Homo sapiens (human)	1	1	0	6
	Lysine degradation - Homo sapiens (human)	0.000435148	0.0121842	5	7	kegg:C00408 kegg:C03793 kegg:C00449 kegg:C00956 kegg:C02727		Purine metabolism - Homo sapiens (human)	1	1	0	11
	Arginine biosynthesis - Homo sapiens (human)	0.00100977	0.0141367	4	5	kegg:C00077 kegg:C00025 kegg:C00437 kegg:C00327		Parkinson disease - Homo sapiens (human)	1	1	0	7
	Glutathione metabolism - Homo sapiens (human)	0.0021565	0.01929	5	9	kegg:C00077 kegg:C00669 kegg:C00127 kegg:C00025 kegg:C00051		Neuroactive ligand-receptor interaction - Homo sapiens (human)	1	1	0	12
	Ferroptosis - Homo sapiens (human)	0.00275572	0.01929	4	6	kegg:C00669 kegg:C00127 kegg:C00025 kegg:C00051		Neomycin, kanamycin and gentamicin biosynthesis - Homo sapiens (human)	1	1	0	5
	Arginine and proline metabolism - Homo sapiens (human)	0.00391949	0.0219492	5	10	kegg:C00077 kegg:C01877 kegg:C00148 kegg:C00025 kegg:C18174		Tyrosine metabolism - Homo sapiens (human)	1	1	0	6
	Central carbon metabolism in cancer - Homo sapiens (human)	0.0679373	0.23778	4	13	kegg:C00123 kegg:C00148 kegg:C00025 kegg:C00407		Amino sugar and nucleotide sugar metabolism - Homo sapiens (human)	1	1	0	5
	Aminoacyl-tRNA biosynthesis - Homo sapiens (human)	0.0679373	0.23778	4	13	kegg:C00407 kegg:C00123 kegg:C00148 kegg:C00025		Arginine biosynthesis - Homo sapiens (human)	1	1	0	5
	Protein digestion and absorption - Homo sapiens (human)	0.0679373	0.23778	4	13	kegg:C00407 kegg:C00123 kegg:C00148 kegg:C00025		Taste transduction - Homo sapiens (human)	1	1	0	9
	ABC transporters - Homo sapiens (human)	0.0927046	0.287739	6	26	kegg:C00407 kegg:C00148 kegg:C00077 kegg:C00025 kegg:C00123 kegg:C00051		Synaptic vesicle cycle - Homo sapiens (human)	1	1	0	5
	Mineral absorption - Homo sapiens (human)	0.121153	0.287739	3	10	kegg:C00407 kegg:C00123 kegg:C00148		Glyoxylate and dicarboxylate metabolism - Homo sapiens (human)	1	1	0	6
	Alanine, aspartate and glutamate metabolism - Homo sapiens (human)	0.123317	0.287739	2	5	kegg:C00025 kegg:C12270		Retrograde endocannabinoid signaling - Homo sapiens (human)	1	1	0	5
	Valine, leucine and isoleucine biosynthesis - Homo sapiens (human)	0.123317	0.287739	2	5	kegg:C00407 kegg:C00123		Thiamine metabolism - Homo sapiens (human)	1	1	0	6
	Diabetic cardiomyopathy - Homo sapiens (human)	0.170503	0.341005	2	6	kegg:C00127 kegg:C00051	RP Phase Day 14 IR
	Taurine and hypotaurine metabolism - Homo sapiens (human)	0.170503	0.341005	2	6	kegg:C05844 kegg:C00025	Community 2	pathway	pval	padj	overlap	size	overlap metabolites
	Neuroactive ligand-receptor interaction - Homo sapiens (human)	0.220197	0.411035	2	7	kegg:C00025 kegg:C12270		Tyrosine metabolism - Homo sapiens (human)	0.000228335	0.0114168	4	6	kegg:C05587 kegg:C01179 kegg:C00082 kegg:C00355
	Taste transduction - Homo sapiens (human)	0.497658	0.870902	1	5	kegg:C00025		Phenylalanine, tyrosine and tryptophan biosynthesis - Homo sapiens (human)	0.00794548	0.198637	3	7	kegg:C00079 kegg:C01179 kegg:C00082
	Bile secretion - Homo sapiens (human)	0.620238	0.964814	1	7	kegg:C00051		Phenylalanine metabolism - Homo sapiens (human)	0.0173702	0.289503	3	9	kegg:C00079 kegg:C00082 kegg:C05598
	Histidine metabolism - Homo sapiens (human)	0.620238	0.964814	1	7	kegg:C00025		Alcoholism - Homo sapiens (human)	0.0381624	0.381624	2	5	kegg:C00355 kegg:C00082
	Cysteine and methionine metabolism - Homo sapiens (human)	0.751575	1	1	10	kegg:C00051		Ubiquinone and other terpenoid-quinone biosynthesis - Homo sapiens (human)	0.0381624	0.381624	2	5	kegg:C01179 kegg:C00082
	Pyrimidine metabolism - Homo sapiens (human)	1	1	0	7			Parkinson disease - Homo sapiens (human)	0.0736323	0.613603	2	7	kegg:C00355 kegg:C00082
	Glycerophospholipid metabolism - Homo sapiens (human)	1	1	0	5			Central carbon metabolism in cancer - Homo sapiens (human)	0.264447	1	2	15	kegg:C00079 kegg:C00082
	beta-Alanine metabolism - Homo sapiens (human)	1	1	0	5			Aminoacyl-tRNA biosynthesis - Homo sapiens (human)	0.264447	1	2	15	kegg:C00079 kegg:C00082
	Phenylalanine metabolism - Homo sapiens (human)	1	1	0	5			Nicotinate and nicotinamide metabolism - Homo sapiens (human)	0.293252	1	1	5	kegg:C01297
	Nicotinate and nicotinamide metabolism - Homo sapiens (human)	1	1	0	6			Protein digestion and absorption - Homo sapiens (human)	0.315996	1	2	17	kegg:C00079 kegg:C00082
	Sphingolipid signaling pathway - Homo sapiens (human)	1	1	0	5			Thiamine metabolism - Homo sapiens (human)	0.340929	1	1	6	kegg:C00082
	Glycine, serine and threonine metabolism - Homo sapiens (human)	1	1	0	6			Arginine and proline metabolism - Homo sapiens (human)	0.4271	1	1	8	kegg:C10497
	Vitamin digestion and absorption - Homo sapiens (human)	1	1	0	8			Taste transduction - Homo sapiens (human)	0.465979	1	1	9	kegg:C11045
	Purine metabolism - Homo sapiens (human)	1	1	0	7			Mineral absorption - Homo sapiens (human)	0.536205	1	1	11	kegg:C00079
								Tryptophan metabolism - Homo sapiens (human)	0.597432	1	1	13	kegg:C00328
								Bile secretion - Homo sapiens (human)	0.650783	1	1	15	kegg:C01937
								ABC transporters - Homo sapiens (human)	0.853071	1	1	27	kegg:C00079
								Alanine, aspartate and glutamate metabolism - Homo sapiens (human)	1	1	0	7
								Pathways of neurodegeneration - multiple diseases - Homo sapiens (human)	1	1	0	5
								Inflammatory mediator regulation of TRP channels - Homo sapiens (human)	1	1	0	6
								Aldosterone synthesis and secretion - Homo sapiens (human)	1	1	0	6
								Regulation of lipolysis in adipocytes - Homo sapiens (human)	1	1	0	6
								Pyrimidine metabolism - Homo sapiens (human)	1	1	0	8
								Glycerophospholipid metabolism - Homo sapiens (human)	1	1	0	6
								Serotonergic synapse - Homo sapiens (human)	1	1	0	5
								beta-Alanine metabolism - Homo sapiens (human)	1	1	0	7
								Diabetic cardiomyopathy - Homo sapiens (human)	1	1	0	5
								Glutathione metabolism - Homo sapiens (human)	1	1	0	7
								Ferroptosis - Homo sapiens (human)	1	1	0	8
								Lysine degradation - Homo sapiens (human)	1	1	0	7
								Biosynthesis of unsaturated fatty acids - Homo sapiens (human)	1	1	0	6
								Pantothenate and CoA biosynthesis - Homo sapiens (human)	1	1	0	6
								Cysteine and methionine metabolism - Homo sapiens (human)	1	1	0	13
								Histidine metabolism - Homo sapiens (human)	1	1	0	7
								Thermogenesis - Homo sapiens (human)	1	1	0	5
								Sphingolipid signaling pathway - Homo sapiens (human)	1	1	0	6
								cAMP signaling pathway - Homo sapiens (human)	1	1	0	7
								Glycine, serine and threonine metabolism - Homo sapiens (human)	1	1	0	10
								Sphingolipid metabolism - Homo sapiens (human)	1	1	0	6
								Porphyrin and chlorophyll metabolism - Homo sapiens (human)	1	1	0	7
								Vitamin digestion and absorption - Homo sapiens (human)	1	1	0	7
								Taurine and hypotaurine metabolism - Homo sapiens (human)	1	1	0	6
								Purine metabolism - Homo sapiens (human)	1	1	0	11
								Neuroactive ligand-receptor interaction - Homo sapiens (human)	1	1	0	12
								Neomycin, kanamycin and gentamicin biosynthesis - Homo sapiens (human)	1	1	0	5
								Amino sugar and nucleotide sugar metabolism - Homo sapiens (human)	1	1	0	5
								Arginine biosynthesis - Homo sapiens (human)	1	1	0	5
								Synaptic vesicle cycle - Homo sapiens (human)	1	1	0	5
								Glyoxylate and dicarboxylate metabolism - Homo sapiens (human)	1	1	0	6
								Retrograde endocannabinoid signaling - Homo sapiens (human)	1	1	0	5
							RP Phase Day 14 IR
							Community 14	pathway	pval	padj	overlap	size	overlap metabolites
								Alanine, aspartate and glutamate metabolism - Homo sapiens (human)	1	1	0	7
								Tryptophan metabolism - Homo sapiens (human)	1	1	0	13
								Pathways of neurodegeneration - multiple diseases - Homo sapiens (human)	1	1	0	5
								Inflammatory mediator regulation of TRP channels - Homo sapiens (human)	1	1	0	6
								Aldosterone synthesis and secretion - Homo sapiens (human)	1	1	0	6
								Regulation of lipolysis in adipocytes - Homo sapiens (human)	1	1	0	6
								Alcoholism - Homo sapiens (human)	1	1	0	5
								Arginine and proline metabolism - Homo sapiens (human)	1	1	0	8
								Ubiquinone and other terpenoid-quinone biosynthesis - Homo sapiens (human)	1	1	0	5
								Pyrimidine metabolism - Homo sapiens (human)	1	1	0	8
								Glycerophospholipid metabolism - Homo sapiens (human)	1	1	0	6
								Central carbon metabolism in cancer - Homo sapiens (human)	1	1	0	15
								Serotonergic synapse - Homo sapiens (human)	1	1	0	5
								beta-Alanine metabolism - Homo sapiens (human)	1	1	0	7
								Phenylalanine metabolism - Homo sapiens (human)	1	1	0	9
								Diabetic cardiomyopathy - Homo sapiens (human)	1	1	0	5
								Glutathione metabolism - Homo sapiens (human)	1	1	0	7
								Nicotinate and nicotinamide metabolism - Homo sapiens (human)	1	1	0	5
								Ferroptosis - Homo sapiens (human)	1	1	0	8
								Bile secretion - Homo sapiens (human)	1	1	0	15
								Lysine degradation - Homo sapiens (human)	1	1	0	7
								Phenylalanine, tyrosine and tryptophan biosynthesis - Homo sapiens (human)	1	1	0	7
								Biosynthesis of unsaturated fatty acids - Homo sapiens (human)	1	1	0	6
								Pantothenate and CoA biosynthesis - Homo sapiens (human)	1	1	0	6
								Cysteine and methionine metabolism - Homo sapiens (human)	1	1	0	13
								Histidine metabolism - Homo sapiens (human)	1	1	0	7
								Thermogenesis - Homo sapiens (human)	1	1	0	5
								ABC transporters - Homo sapiens (human)	1	1	0	27
								Aminoacyl-tRNA biosynthesis - Homo sapiens (human)	1	1	0	15
								Sphingolipid signaling pathway - Homo sapiens (human)	1	1	0	6
								cAMP signaling pathway - Homo sapiens (human)	1	1	0	7
								Glycine, serine and threonine metabolism - Homo sapiens (human)	1	1	0	10
								Sphingolipid metabolism - Homo sapiens (human)	1	1	0	6
								Porphyrin and chlorophyll metabolism - Homo sapiens (human)	1	1	0	7
								Protein digestion and absorption - Homo sapiens (human)	1	1	0	17
								Vitamin digestion and absorption - Homo sapiens (human)	1	1	0	7
								Mineral absorption - Homo sapiens (human)	1	1	0	11
								Taurine and hypotaurine metabolism - Homo sapiens (human)	1	1	0	6
								Purine metabolism - Homo sapiens (human)	1	1	0	11
								Parkinson disease - Homo sapiens (human)	1	1	0	7
								Neuroactive ligand-receptor interaction - Homo sapiens (human)	1	1	0	12
								Neomycin, kanamycin and gentamicin biosynthesis - Homo sapiens (human)	1	1	0	5
								Tyrosine metabolism - Homo sapiens (human)	1	1	0	6
								Amino sugar and nucleotide sugar metabolism - Homo sapiens (human)	1	1	0	5
								Arginine biosynthesis - Homo sapiens (human)	1	1	0	5
								Taste transduction - Homo sapiens (human)	1	1	0	9
								Synaptic vesicle cycle - Homo sapiens (human)	1	1	0	5
								Glyoxylate and dicarboxylate metabolism - Homo sapiens (human)	1	1	0	6
								Retrograde endocannabinoid signaling - Homo sapiens (human)	1	1	0	5
								Thiamine metabolism - Homo sapiens (human)	1	1	0	6
							RP Phase Day 30 IR
							Community 2	pathway	pval	padj	overlap	size	overlap metabolites
								Tyrosine metabolism - Homo sapiens (human)	0.000228335	0.0114168	4	6	kegg:C05587 kegg:C01179 kegg:C00082 kegg:C00355
								Phenylalanine, tyrosine and tryptophan biosynthesis - Homo sapiens (human)	0.00794548	0.198637	3	7	kegg:C00079 kegg:C01179 kegg:C00082
								Phenylalanine metabolism - Homo sapiens (human)	0.0173702	0.289503	3	9	kegg:C00079 kegg:C00082 kegg:C05598
								Alcoholism - Homo sapiens (human)	0.0381624	0.381624	2	5	kegg:C00355 kegg:C00082
								Ubiquinone and other terpenoid-quinone biosynthesis - Homo sapiens (human)	0.0381624	0.381624	2	5	kegg:C01179 kegg:C00082
								Parkinson disease - Homo sapiens (human)	0.0736323	0.613603	2	7	kegg:C00355 kegg:C00082
								Central carbon metabolism in cancer - Homo sapiens (human)	0.264447	1	2	15	kegg:C00079 kegg:C00082
								Aminoacyl-tRNA biosynthesis - Homo sapiens (human)	0.264447	1	2	15	kegg:C00079 kegg:C00082
								Nicotinate and nicotinamide metabolism - Homo sapiens (human)	0.293252	1	1	5	kegg:C01297
								Protein digestion and absorption - Homo sapiens (human)	0.315996	1	2	17	kegg:C00079 kegg:C00082
								Thiamine metabolism - Homo sapiens (human)	0.340929	1	1	6	kegg:C00082
								Arginine and proline metabolism - Homo sapiens (human)	0.4271	1	1	8	kegg:C10497
								Taste transduction - Homo sapiens (human)	0.465979	1	1	9	kegg:C11045
								Mineral absorption - Homo sapiens (human)	0.536205	1	1	11	kegg:C00079
								Tryptophan metabolism - Homo sapiens (human)	0.597432	1	1	13	kegg:C00328
								Bile secretion - Homo sapiens (human)	0.650783	1	1	15	kegg:C01937
								ABC transporters - Homo sapiens (human)	0.853071	1	1	27	kegg:C00079
								Alanine, aspartate and glutamate metabolism - Homo sapiens (human)	1	1	0	7
								Pathways of neurodegeneration - multiple diseases - Homo sapiens (human)	1	1	0	5
								Inflammatory mediator regulation of TRP channels - Homo sapiens (human)	1	1	0	6
								Aldosterone synthesis and secretion - Homo sapiens (human)	1	1	0	6
								Regulation of lipolysis in adipocytes - Homo sapiens (human)	1	1	0	6
								Pyrimidine metabolism - Homo sapiens (human)	1	1	0	8
								Glycerophospholipid metabolism - Homo sapiens (human)	1	1	0	6
								Serotonergic synapse - Homo sapiens (human)	1	1	0	5
								beta-Alanine metabolism - Homo sapiens (human)	1	1	0	7
								Diabetic cardiomyopathy - Homo sapiens (human)	1	1	0	5
								Glutathione metabolism - Homo sapiens (human)	1	1	0	7
								Ferroptosis - Homo sapiens (human)	1	1	0	8
								Lysine degradation - Homo sapiens (human)	1	1	0	7
								Biosynthesis of unsaturated fatty acids - Homo sapiens (human)	1	1	0	6
								Pantothenate and CoA biosynthesis - Homo sapiens (human)	1	1	0	6
								Cysteine and methionine metabolism - Homo sapiens (human)	1	1	0	13
								Histidine metabolism - Homo sapiens (human)	1	1	0	7
								Thermogenesis - Homo sapiens (human)	1	1	0	5
								Sphingolipid signaling pathway - Homo sapiens (human)	1	1	0	6
								cAMP signaling pathway - Homo sapiens (human)	1	1	0	7
								Glycine, serine and threonine metabolism - Homo sapiens (human)	1	1	0	10
								Sphingolipid metabolism - Homo sapiens (human)	1	1	0	6
								Porphyrin and chlorophyll metabolism - Homo sapiens (human)	1	1	0	7
								Vitamin digestion and absorption - Homo sapiens (human)	1	1	0	7
								Taurine and hypotaurine metabolism - Homo sapiens (human)	1	1	0	6
								Purine metabolism - Homo sapiens (human)	1	1	0	11
								Neuroactive ligand-receptor interaction - Homo sapiens (human)	1	1	0	12
								Neomycin, kanamycin and gentamicin biosynthesis - Homo sapiens (human)	1	1	0	5
								Amino sugar and nucleotide sugar metabolism - Homo sapiens (human)	1	1	0	5
								Arginine biosynthesis - Homo sapiens (human)	1	1	0	5
								Synaptic vesicle cycle - Homo sapiens (human)	1	1	0	5
								Glyoxylate and dicarboxylate metabolism - Homo sapiens (human)	1	1	0	6
								Retrograde endocannabinoid signaling - Homo sapiens (human)	1	1	0	5
							RP Phase Day 30 IR
							Community 5	pathway	pval	padj	overlap	size	overlap metabolites
								Tryptophan metabolism - Homo sapiens (human)	6.98473e-05	0.00349236	6	13	kegg:C00078 kegg:C00643 kegg:C08313 kegg:C00954 kegg:C00978 kegg:C00637
								Serotonergic synapse - Homo sapiens (human)	0.0381624	0.954059	2	5	kegg:C00078 kegg:C00643
								Aminoacyl-tRNA biosynthesis - Homo sapiens (human)	0.264447	1	2	15	kegg:C00078 kegg:C02987
								Nicotinate and nicotinamide metabolism - Homo sapiens (human)	0.293252	1	1	5	kegg:C00153
								Tyrosine metabolism - Homo sapiens (human)	0.340929	1	1	6	kegg:C01693
								Phenylalanine, tyrosine and tryptophan biosynthesis - Homo sapiens (human)	0.385479	1	1	7	kegg:C00078
								Porphyrin and chlorophyll metabolism - Homo sapiens (human)	0.385479	1	1	7	kegg:C02987
								Vitamin digestion and absorption - Homo sapiens (human)	0.385479	1	1	7	kegg:C00153
								Glycine, serine and threonine metabolism - Homo sapiens (human)	0.502293	1	1	10	kegg:C00078
								Mineral absorption - Homo sapiens (human)	0.536205	1	1	11	kegg:C00078
								Central carbon metabolism in cancer - Homo sapiens (human)	0.650783	1	1	15	kegg:C00078
								Bile secretion - Homo sapiens (human)	0.650783	1	1	15	kegg:C11195
								Protein digestion and absorption - Homo sapiens (human)	0.697244	1	1	17	kegg:C00078
								Alanine, aspartate and glutamate metabolism - Homo sapiens (human)	1	1	0	7
								Pathways of neurodegeneration - multiple diseases - Homo sapiens (human)	1	1	0	5
								Inflammatory mediator regulation of TRP channels - Homo sapiens (human)	1	1	0	6
								Aldosterone synthesis and secretion - Homo sapiens (human)	1	1	0	6
								Regulation of lipolysis in adipocytes - Homo sapiens (human)	1	1	0	6
								Alcoholism - Homo sapiens (human)	1	1	0	5
								Arginine and proline metabolism - Homo sapiens (human)	1	1	0	8
								Ubiquinone and other terpenoid-quinone biosynthesis - Homo sapiens (human)	1	1	0	5
								Pyrimidine metabolism - Homo sapiens (human)	1	1	0	8
								Glycerophospholipid metabolism - Homo sapiens (human)	1	1	0	6
								beta-Alanine metabolism - Homo sapiens (human)	1	1	0	7
								Phenylalanine metabolism - Homo sapiens (human)	1	1	0	9
								Diabetic cardiomyopathy - Homo sapiens (human)	1	1	0	5
								Glutathione metabolism - Homo sapiens (human)	1	1	0	7
								Ferroptosis - Homo sapiens (human)	1	1	0	8
								Lysine degradation - Homo sapiens (human)	1	1	0	7
								Biosynthesis of unsaturated fatty acids - Homo sapiens (human)	1	1	0	6
								Pantothenate and CoA biosynthesis - Homo sapiens (human)	1	1	0	6
								Cysteine and methionine metabolism - Homo sapiens (human)	1	1	0	13
								Histidine metabolism - Homo sapiens (human)	1	1	0	7
								Thermogenesis - Homo sapiens (human)	1	1	0	5
								ABC transporters - Homo sapiens (human)	1	1	0	27
								Sphingolipid signaling pathway - Homo sapiens (human)	1	1	0	6
								cAMP signaling pathway - Homo sapiens (human)	1	1	0	7
								Sphingolipid metabolism - Homo sapiens (human)	1	1	0	6
								Taurine and hypotaurine metabolism - Homo sapiens (human)	1	1	0	6
								Purine metabolism - Homo sapiens (human)	1	1	0	11
								Parkinson disease - Homo sapiens (human)	1	1	0	7
								Neuroactive ligand-receptor interaction - Homo sapiens (human)	1	1	0	12
								Neomycin, kanamycin and gentamicin biosynthesis - Homo sapiens (human)	1	1	0	5
								Amino sugar and nucleotide sugar metabolism - Homo sapiens (human)	1	1	0	5
								Arginine biosynthesis - Homo sapiens (human)	1	1	0	5
								Taste transduction - Homo sapiens (human)	1	1	0	9
								Synaptic vesicle cycle - Homo sapiens (human)	1	1	0	5
								Glyoxylate and dicarboxylate metabolism - Homo sapiens (human)	1	1	0	6
								Retrograde endocannabinoid signaling - Homo sapiens (human)	1	1	0	5
								Thiamine metabolism - Homo sapiens (human)	1	1	0	6
							RP Phase Day 30 IR
							Community 9	pathway	pval	padj	overlap	size	overlap metabolites
								Diabetic cardiomyopathy - Homo sapiens (human)	0.0671539	1	1	5	kegg:C00318
								Thermogenesis - Homo sapiens (human)	0.0671539	1	1	5	kegg:C00318
								Bile secretion - Homo sapiens (human)	0.189943	1	1	15	kegg:C00318
								Alanine, aspartate and glutamate metabolism - Homo sapiens (human)	1	1	0	7
								Tryptophan metabolism - Homo sapiens (human)	1	1	0	13
								Pathways of neurodegeneration - multiple diseases - Homo sapiens (human)	1	1	0	5
								Inflammatory mediator regulation of TRP channels - Homo sapiens (human)	1	1	0	6
								Aldosterone synthesis and secretion - Homo sapiens (human)	1	1	0	6
								Regulation of lipolysis in adipocytes - Homo sapiens (human)	1	1	0	6
								Alcoholism - Homo sapiens (human)	1	1	0	5
								Arginine and proline metabolism - Homo sapiens (human)	1	1	0	8
								Ubiquinone and other terpenoid-quinone biosynthesis - Homo sapiens (human)	1	1	0	5
								Pyrimidine metabolism - Homo sapiens (human)	1	1	0	8
								Glycerophospholipid metabolism - Homo sapiens (human)	1	1	0	6
								Central carbon metabolism in cancer - Homo sapiens (human)	1	1	0	15
								Serotonergic synapse - Homo sapiens (human)	1	1	0	5
								beta-Alanine metabolism - Homo sapiens (human)	1	1	0	7
								Phenylalanine metabolism - Homo sapiens (human)	1	1	0	9
								Glutathione metabolism - Homo sapiens (human)	1	1	0	7
								Nicotinate and nicotinamide metabolism - Homo sapiens (human)	1	1	0	5
								Ferroptosis - Homo sapiens (human)	1	1	0	8
								Lysine degradation - Homo sapiens (human)	1	1	0	7
								Phenylalanine, tyrosine and tryptophan biosynthesis - Homo sapiens (human)	1	1	0	7
								Biosynthesis of unsaturated fatty acids - Homo sapiens (human)	1	1	0	6
								Pantothenate and CoA biosynthesis - Homo sapiens (human)	1	1	0	6
								Cysteine and methionine metabolism - Homo sapiens (human)	1	1	0	13
								Histidine metabolism - Homo sapiens (human)	1	1	0	7
								ABC transporters - Homo sapiens (human)	1	1	0	27
								Aminoacyl-tRNA biosynthesis - Homo sapiens (human)	1	1	0	15
								Sphingolipid signaling pathway - Homo sapiens (human)	1	1	0	6
								cAMP signaling pathway - Homo sapiens (human)	1	1	0	7
								Glycine, serine and threonine metabolism - Homo sapiens (human)	1	1	0	10
								Sphingolipid metabolism - Homo sapiens (human)	1	1	0	6
								Porphyrin and chlorophyll metabolism - Homo sapiens (human)	1	1	0	7
								Protein digestion and absorption - Homo sapiens (human)	1	1	0	17
								Vitamin digestion and absorption - Homo sapiens (human)	1	1	0	7
								Mineral absorption - Homo sapiens (human)	1	1	0	11
								Taurine and hypotaurine metabolism - Homo sapiens (human)	1	1	0	6
								Purine metabolism - Homo sapiens (human)	1	1	0	11
								Parkinson disease - Homo sapiens (human)	1	1	0	7
								Neuroactive ligand-receptor interaction - Homo sapiens (human)	1	1	0	12
								Neomycin, kanamycin and gentamicin biosynthesis - Homo sapiens (human)	1	1	0	5
								Tyrosine metabolism - Homo sapiens (human)	1	1	0	6
								Amino sugar and nucleotide sugar metabolism - Homo sapiens (human)	1	1	0	5
								Arginine biosynthesis - Homo sapiens (human)	1	1	0	5
								Taste transduction - Homo sapiens (human)	1	1	0	9
								Synaptic vesicle cycle - Homo sapiens (human)	1	1	0	5
								Glyoxylate and dicarboxylate metabolism - Homo sapiens (human)	1	1	0	6
								Retrograde endocannabinoid signaling - Homo sapiens (human)	1	1	0	5
								Thiamine metabolism - Homo sapiens (human)	1	1	0	6
