# Supplementary material for: Metabolomics analysis of pathways underlying radiation-induced salivary gland dysfunction stages
Source: PLoS One. 2023 Nov 20;18(11):e0294355. doi: 10.1371/journal.pone.0294355 (PMC10659204; doi:10.1371/journal.pone.0294355)
Supplement: S7 Table — (XLSX) [file pone.0294355.s012.xlsx]

## Sheet: Sheet1
S7 Table. Pathway enrichment results for weighted correlation network analysis metabolite modules combining untreated, days 3, 14, and 30 IR in HILIC and RP phases.
HILIC Phase								RP Phase
module	green	grey	brown	yellow	turquoise	red	blue	green	greenyellow	grey	magenta	purple	cyan	pink	salmon	tan	turquoise	red	brown
pathway	Neuroactive ligand-receptor interaction - Homo sapiens (human)	Glycine, serine and threonine metabolism - Homo sapiens (human)	Purine metabolism - Homo sapiens (human)	Pyrimidine metabolism - Homo sapiens (human)	Aminoacyl-tRNA biosynthesis - Homo sapiens (human)	beta-Alanine metabolism - Homo sapiens (human)	Bile secretion - Homo sapiens (human)	Vitamin digestion and absorption - Homo sapiens (human)	Phenylalanine metabolism - Homo sapiens (human)	Amino sugar and nucleotide sugar metabolism - Homo sapiens (human)	Purine metabolism - Homo sapiens (human)	cAMP signaling pathway - Homo sapiens (human)	Purine metabolism - Homo sapiens (human)	Neuroactive ligand-receptor interaction - Homo sapiens (human)	Thermogenesis - Homo sapiens (human)	Pyrimidine metabolism - Homo sapiens (human)	Neomycin, kanamycin and gentamicin biosynthesis - Homo sapiens (human)	Arginine biosynthesis - Homo sapiens (human)	Tryptophan metabolism - Homo sapiens (human)
pval	0.000978092	0.00348453	0.304059	0.0206288	0.0086003	0.208702	0.0537007	0.00568024	0.00559511	0.0161451	0.000396062	0.00861038	0.0377951	0.0159786	0.0400837	0.030443	0.00381121	0.0139604	0.00441577
padj	0.0303208	0.10802	1	0.319746	0.133305	1	0.962961	0.301053	0.296541	0.586352	0.0209913	0.45635	0.766054	0.846867	1	1	0.19112	0.450877	0.234036
overlap	4	3	2	5	13	1	3	4	8	2	5	3	2	4	2	3	3	3	7
size	8	7	10	10	14	6	7	9	10	6	12	7	12	14	5	9	5	5	14
overlap metabolites	kegg:C00245 kegg:C00212 kegg:C00025 kegg:C12270	kegg:C00114 kegg:C00719 kegg:C00576	kegg:C01367 kegg:C00020	kegg:C00015 kegg:C00178 kegg:C00106 kegg:C00380 kegg:C00055	kegg:C00073 kegg:C00152 kegg:C00407 kegg:C00079 kegg:C00188 kegg:C00049 kegg:C00082 kegg:C00041 kegg:C00123 kegg:C00064 kegg:C00148 kegg:C00025 kegg:C00135	kegg:C00106	kegg:C01996 kegg:C00024 kegg:C00051	kegg:C00018 kegg:C00153 kegg:C00864 kegg:C00120	kegg:C00079 kegg:C00423 kegg:C00180 kegg:C00082 kegg:C00166 kegg:C03519 kegg:C02505 kegg:C05598	kegg:C00461 kegg:C00734	kegg:C00144 kegg:C00262 kegg:C00387 kegg:C00575 kegg:C00037	kegg:C01996 kegg:C00212 kegg:C00780	kegg:C00262 kegg:C00385	kegg:C13856 kegg:C00788 kegg:C00388 kegg:C12270	kegg:C02301 kegg:C13856	kegg:C00178 kegg:C00106 kegg:C00055	kegg:C17582 kegg:C01441 kegg:C17704	kegg:C00049 kegg:C00025 kegg:C00437	kegg:C00078 kegg:C00643 kegg:C08313 kegg:C00955 kegg:C05643 kegg:C03824 kegg:C00637
module	green	grey	brown	yellow	turquoise	red	blue	green	greenyellow	grey	magenta	purple	cyan	pink	salmon	tan	turquoise	red	brown
pathway	Taurine and hypotaurine metabolism - Homo sapiens (human)	Histidine metabolism - Homo sapiens (human)	Sphingolipid metabolism - Homo sapiens (human)	Purine metabolism - Homo sapiens (human)	Protein digestion and absorption - Homo sapiens (human)	Pantothenate and CoA biosynthesis - Homo sapiens (human)	Ferroptosis - Homo sapiens (human)	Purine metabolism - Homo sapiens (human)	Aminoacyl-tRNA biosynthesis - Homo sapiens (human)	Ubiquinone and other terpenoid-quinone biosynthesis - Homo sapiens (human)	Aldosterone synthesis and secretion - Homo sapiens (human)	Alcoholism - Homo sapiens (human)	Diabetic cardiomyopathy - Homo sapiens (human)	Biosynthesis of unsaturated fatty acids - Homo sapiens (human)	Pathways of neurodegeneration - multiple diseases - Homo sapiens (human)	Glycerophospholipid metabolism - Homo sapiens (human)	Pantothenate and CoA biosynthesis - Homo sapiens (human)	Sphingolipid signaling pathway - Homo sapiens (human)	Lysine degradation - Homo sapiens (human)
pval	0.00494554	0.0729013	0.44508	0.0206288	0.0086003	0.208702	0.0779861	0.0180768	0.0145644	0.0221265	0.00640873	0.0400837	0.127011	0.0909983	0.29935	0.133688	0.00721206	0.0255214	0.0190282
padj	0.0766559	1	1	0.319746	0.133305	1	0.962961	0.479036	0.385958	0.586352	0.113221	0.531109	0.766054	1	1	1	0.19112	0.450877	0.504246
overlap	3	2	1	5	13	1	3	4	10	2	3	2	1	2	1	2	3	3	4
size	6	9	5	10	14	6	8	12	15	7	7	5	5	7	5	8	6	6	7
overlap metabolites	kegg:C00245 kegg:C00519 kegg:C00025	kegg:C01152 kegg:C00860	kegg:C00065	kegg:C00242 kegg:C00147 kegg:C00144 kegg:C01367 kegg:C00020	kegg:C00073 kegg:C00152 kegg:C00407 kegg:C00079 kegg:C00188 kegg:C00049 kegg:C00082 kegg:C00041 kegg:C00123 kegg:C00064 kegg:C00148 kegg:C00025 kegg:C00135	kegg:C00106	kegg:C00010 kegg:C00024 kegg:C00051	kegg:C00147 kegg:C00262 kegg:C01367 kegg:C00020	kegg:C00073 kegg:C00037 kegg:C00079 kegg:C00188 kegg:C00183 kegg:C00049 kegg:C00082 kegg:C02987 kegg:C00041 kegg:C00148	kegg:C01179 kegg:C00156	kegg:C02140 kegg:C00575 kegg:C00003	kegg:C00355 kegg:C00212	kegg:C00318	kegg:C16168 kegg:C03242	kegg:C04599	kegg:C13482 kegg:C00346	kegg:C00183 kegg:C00106 kegg:C04079	kegg:C00065 kegg:C00836 kegg:C00319	kegg:C03793 kegg:C00449 kegg:C00956 kegg:C00026
module	green	grey	brown	yellow	turquoise	red	blue	green	greenyellow	grey	magenta	purple	cyan	pink	salmon	tan	turquoise	red	brown
pathway	Purine metabolism - Homo sapiens (human)	Glycerophospholipid metabolism - Homo sapiens (human)	beta-Alanine metabolism - Homo sapiens (human)	Valine, leucine and isoleucine biosynthesis - Homo sapiens (human)	Mineral absorption - Homo sapiens (human)	Glycerophospholipid metabolism - Homo sapiens (human)	Glutathione metabolism - Homo sapiens (human)	Nicotinate and nicotinamide metabolism - Homo sapiens (human)	Mineral absorption - Homo sapiens (human)	Pantothenate and CoA biosynthesis - Homo sapiens (human)	Lysine degradation - Homo sapiens (human)	Vitamin B6 metabolism - Homo sapiens (human)	Ovarian steroidogenesis - Homo sapiens (human)	Tryptophan metabolism - Homo sapiens (human)	Retrograde endocannabinoid signaling - Homo sapiens (human)	Tryptophan metabolism - Homo sapiens (human)	Protein digestion and absorption - Homo sapiens (human)	Sphingolipid metabolism - Homo sapiens (human)	Central carbon metabolism in cancer - Homo sapiens (human)
pval	0.0247509	0.313247	0.507387	0.0767761	0.0326218	0.239351	0.137898	0.0691337	0.0569528	0.193492	0.00640873	0.0400837	0.127011	0.283731	0.29935	0.319885	0.034558	0.0255214	0.0297633
padj	0.25576	1	1	0.595015	0.309926	1	0.962961	1	0.655775	1	0.113221	0.531109	0.766054	1	1	1	0.610524	0.450877	0.525819
overlap	3	1	1	3	10	1	3	2	7	1	3	2	1	2	1	2	4	3	6
size	10	7	6	6	11	7	10	5	11	6	7	5	5	14	5	14	17	6	15
overlap metabolites	kegg:C00147 kegg:C00262 kegg:C00212	kegg:C00114	kegg:C00864	kegg:C02631 kegg:C00407 kegg:C00123	kegg:C00073 kegg:C00407 kegg:C00079 kegg:C00188 kegg:C00041 kegg:C00152 kegg:C00123 kegg:C00064 kegg:C00148 kegg:C00009	kegg:C00114	kegg:C00024 kegg:C01419 kegg:C00051	kegg:C00153 kegg:C01297	kegg:C00073 kegg:C00037 kegg:C00079 kegg:C00188 kegg:C00183 kegg:C00041 kegg:C00148	kegg:C00429	kegg:C00408 kegg:C04020 kegg:C00037	kegg:C00647 kegg:C00971	kegg:C00219	kegg:C05643 kegg:C00637	kegg:C13856	kegg:C05834 kegg:C05636	kegg:C00073 kegg:C00246 kegg:C00183 kegg:C00491	kegg:C00836 kegg:C00319 kegg:C00065	kegg:C00158 kegg:C00073 kegg:C00078 kegg:C00082 kegg:C00026 kegg:C00135
module	green	grey	brown	yellow	turquoise	red	blue	green	greenyellow	grey	magenta	purple	cyan	pink	salmon	tan	turquoise	red	brown
pathway	Alanine, aspartate and glutamate metabolism - Homo sapiens (human)	Bile secretion - Homo sapiens (human)	Pantothenate and CoA biosynthesis - Homo sapiens (human)	Taste transduction - Homo sapiens (human)	Central carbon metabolism in cancer - Homo sapiens (human)	Bile secretion - Homo sapiens (human)	beta-Alanine metabolism - Homo sapiens (human)	ABC transporters - Homo sapiens (human)	Ferroptosis - Homo sapiens (human)	beta-Alanine metabolism - Homo sapiens (human)	Regulation of lipolysis in adipocytes - Homo sapiens (human)	Synaptic vesicle cycle - Homo sapiens (human)	Thermogenesis - Homo sapiens (human)	Pathways of neurodegeneration - multiple diseases - Homo sapiens (human)	Ubiquinone and other terpenoid-quinone biosynthesis - Homo sapiens (human)	Diabetic cardiomyopathy - Homo sapiens (human)	Thiamine metabolism - Homo sapiens (human)	beta-Alanine metabolism - Homo sapiens (human)	Pyrimidine metabolism - Homo sapiens (human)
pval	0.0574089	0.313247	0.507387	0.0767761	0.0429817	0.239351	0.18638	0.116748	0.0602729	0.222053	0.0476016	0.0400837	0.127011	0.324193	0.39281	0.348327	0.0709779	0.0408449	0.0517761
padj	0.296613	1	1	0.595015	0.309926	1	0.962961	1	0.655775	1	0.504577	0.531109	0.766054	1	1	1	0.887188	0.541195	0.686033
overlap	2	1	1	3	12	1	2	5	6	1	2	2	1	1	1	1	2	3	4
size	6	7	6	6	14	7	6	29	9	7	6	5	5	5	7	5	6	7	9
overlap metabolites	kegg:C00025 kegg:C12270	kegg:C00114	kegg:C00864	kegg:C00089 kegg:C00020 kegg:C00144	kegg:C00073 kegg:C00079 kegg:C00049 kegg:C00082 kegg:C00041 kegg:C00152 kegg:C00123 kegg:C00064 kegg:C00148 kegg:C00025 kegg:C00407 kegg:C00135	kegg:C00114	kegg:C00024 kegg:C00135	kegg:C00245 kegg:C00120 kegg:C00973 kegg:C00114 kegg:C00089	kegg:C21481 kegg:C21484 kegg:C00219 kegg:C00127 kegg:C00356 kegg:C00051	kegg:C00429	kegg:C02140 kegg:C00575	kegg:C00780 kegg:C01996	kegg:C00318	kegg:C00009	kegg:C00423	kegg:C00318	kegg:C01081 kegg:C04294	kegg:C00386 kegg:C00049 kegg:C00315	kegg:C00039 kegg:C00429 kegg:C00295 kegg:C00380
module	green	grey	brown	yellow	turquoise	red	blue	green	greenyellow	grey	magenta	purple	cyan	pink	salmon	tan	turquoise	red	brown
pathway	Sphingolipid signaling pathway - Homo sapiens (human)	Ferroptosis - Homo sapiens (human)	Sphingolipid signaling pathway - Homo sapiens (human)	Vitamin digestion and absorption - Homo sapiens (human)	Arginine biosynthesis - Homo sapiens (human)	Glycine, serine and threonine metabolism - Homo sapiens (human)	Diabetic cardiomyopathy - Homo sapiens (human)	Glycerophospholipid metabolism - Homo sapiens (human)	Ubiquinone and other terpenoid-quinone biosynthesis - Homo sapiens (human)	Lysine degradation - Homo sapiens (human)	Thiamine metabolism - Homo sapiens (human)	Neuroactive ligand-receptor interaction - Homo sapiens (human)	Retrograde endocannabinoid signaling - Homo sapiens (human)	Diabetic cardiomyopathy - Homo sapiens (human)	cAMP signaling pathway - Homo sapiens (human)	Nicotinate and nicotinamide metabolism - Homo sapiens (human)	Inflammatory mediator regulation of TRP channels - Homo sapiens (human)	Histidine metabolism - Homo sapiens (human)	Glyoxylate and dicarboxylate metabolism - Homo sapiens (human)
pval	0.0574089	0.349647	0.507387	0.163824	0.0499881	0.239351	0.18638	0.162034	0.0618656	0.222053	0.0476016	0.0638934	0.127011	0.324193	0.39281	0.348327	0.0945917	0.0597975	0.0665335
padj	0.296613	1	1	0.91444	0.309926	1	0.962961	1	0.655775	1	0.504577	0.677271	0.766054	1	1	1	0.887188	0.593935	0.705256
overlap	2	1	1	3	6	1	2	2	5	1	2	3	1	1	1	1	2	3	3
size	6	8	6	8	6	7	6	8	7	7	6	14	5	5	7	5	7	8	6
overlap metabolites	kegg:C00319 kegg:C00212	kegg:C21484	kegg:C00065	kegg:C00153 kegg:C00864 kegg:C00016	kegg:C00049 kegg:C00064 kegg:C00077 kegg:C00025 kegg:C00437 kegg:C00327	kegg:C00114	kegg:C00024 kegg:C00051	kegg:C00114 kegg:C00570	kegg:C00423 kegg:C02483 kegg:C00082 kegg:C00251 kegg:C00390	kegg:C00956	kegg:C00037 kegg:C00003	kegg:C01996 kegg:C00212 kegg:C00780	kegg:C00219	kegg:C00195	kegg:C20792	kegg:C01297	kegg:C06866 kegg:C04742	kegg:C00386 kegg:C00049 kegg:C00025	kegg:C00158 kegg:C00417 kegg:C00026
module	green	grey	brown	yellow	turquoise	red	blue	green	greenyellow	grey	magenta	purple	cyan	pink	salmon	tan	turquoise	red	brown
pathway	Taste transduction - Homo sapiens (human)	ABC transporters - Homo sapiens (human)	Taste transduction - Homo sapiens (human)	Valine, leucine and isoleucine degradation - Homo sapiens (human)	ABC transporters - Homo sapiens (human)	Pyrimidine metabolism - Homo sapiens (human)	Taste transduction - Homo sapiens (human)	Bile secretion - Homo sapiens (human)	Glycine, serine and threonine metabolism - Homo sapiens (human)	Tyrosine metabolism - Homo sapiens (human)	Taste transduction - Homo sapiens (human)	Parkinson disease - Homo sapiens (human)	Regulation of lipolysis in adipocytes - Homo sapiens (human)	Ovarian steroidogenesis - Homo sapiens (human)	Parkinson disease - Homo sapiens (human)	Thermogenesis - Homo sapiens (human)	Cysteine and methionine metabolism - Homo sapiens (human)	Ferroptosis - Homo sapiens (human)	Cysteine and methionine metabolism - Homo sapiens (human)
pval	0.0574089	0.416538	0.507387	0.226897	0.103626	0.324937	0.18638	0.198767	0.106106	0.222053	0.122192	0.0771156	0.150526	0.324193	0.39281	0.348327	0.100436	0.0821173	0.0972873
padj	0.296613	1	1	0.91444	0.5354	1	0.962961	1	0.680241	1	0.618059	0.681187	0.766054	1	1	1	0.887188	0.593935	0.773517
overlap	2	2	1	2	20	1	2	3	6	1	2	2	1	1	1	1	3	3	5
size	6	27	6	5	27	10	6	17	10	7	10	7	6	5	7	5	15	9	15
overlap metabolites	kegg:C00089 kegg:C00025	kegg:C00719 kegg:C00114	kegg:C00020	kegg:C00407 kegg:C00123	kegg:C00407 kegg:C00064 kegg:C00148 kegg:C00315 kegg:C00093 kegg:C00077 kegg:C00079 kegg:C01157 kegg:C00378 kegg:C00475 kegg:C00919 kegg:C00049 kegg:C00041 kegg:C00025 kegg:C00123 kegg:C00051 kegg:C00188 kegg:C04114 kegg:C00009 kegg:C00135	kegg:C00106	kegg:C01996 kegg:C00089	kegg:C01937 kegg:C00486 kegg:C00114	kegg:C00719 kegg:C00037 kegg:C00188 kegg:C00049 kegg:C00430 kegg:C00300	kegg:C01179	kegg:C00575 kegg:C00144	kegg:C00355 kegg:C00212	kegg:C00219	kegg:C01953	kegg:C04599	kegg:C00318	kegg:C00073 kegg:C00491 kegg:C03145	kegg:C21484 kegg:C00219 kegg:C00025	kegg:C00073 kegg:C00019 kegg:C00170 kegg:C19787 kegg:C00051
module	green	grey	brown	yellow	turquoise	red	blue	green	greenyellow	grey	magenta	purple	cyan	pink	salmon	tan	turquoise	red	brown
pathway	ABC transporters - Homo sapiens (human)	Alanine, aspartate and glutamate metabolism - Homo sapiens (human)	Glycine, serine and threonine metabolism - Homo sapiens (human)	beta-Alanine metabolism - Homo sapiens (human)	Pyrimidine metabolism - Homo sapiens (human)	ABC transporters - Homo sapiens (human)	Lysine degradation - Homo sapiens (human)	Glycine, serine and threonine metabolism - Homo sapiens (human)	Protein digestion and absorption - Homo sapiens (human)	Phenylalanine, tyrosine and tryptophan biosynthesis - Homo sapiens (human)	Mineral absorption - Homo sapiens (human)	Bile secretion - Homo sapiens (human)	Serotonergic synapse - Homo sapiens (human)	Thermogenesis - Homo sapiens (human)	Ferroptosis - Homo sapiens (human)	Vitamin B6 metabolism - Homo sapiens (human)	ABC transporters - Homo sapiens (human)	Cysteine and methionine metabolism - Homo sapiens (human)	Steroid hormone biosynthesis - Homo sapiens (human)
pval	0.101944	1	0.562892	0.301958	0.179996	0.665452	0.239451	0.231824	0.113664	0.249649	0.143699	0.103481	0.150526	0.324193	0.474068	0.348327	0.175285	0.0937372	0.102163
padj	0.451466	1	1	0.91444	0.797126	1	1	1	0.680241	1	0.618059	0.783499	0.766054	1	1	1	1	0.593935	0.773517
overlap	4	0	1	2	8	1	2	2	9	1	2	3	1	1	1	1	4	4	3
size	27	6	7	6	10	27	7	10	17	8	11	17	6	5	9	5	29	15	7
overlap metabolites	kegg:C00245 kegg:C00025 kegg:C00089 kegg:C00212	0	kegg:C00065	kegg:C00106 kegg:C00864	kegg:C00106 kegg:C02376 kegg:C00475 kegg:C00337 kegg:C00064 kegg:C00105 kegg:C00380 kegg:C00055	kegg:C00114	kegg:C00449 kegg:C00024	kegg:C00114 kegg:C02291	kegg:C00073 kegg:C00037 kegg:C00079 kegg:C00188 kegg:C00183 kegg:C00049 kegg:C00082 kegg:C00041 kegg:C00148	kegg:C01179	kegg:C00037 kegg:C00152	kegg:C05551 kegg:C00780 kegg:C01996	kegg:C00219	kegg:C13856	kegg:C21481	kegg:C00250	kegg:C00719 kegg:C00093 kegg:C00491 kegg:C00183	kegg:C02218 kegg:C00049 kegg:C00065 kegg:C01234	kegg:C01953 kegg:C05484 kegg:C13712
module	green	grey	brown	yellow	turquoise	red	blue	green	greenyellow	grey	magenta	purple	cyan	pink	salmon	tan	turquoise	red	brown
pathway	Glutathione metabolism - Homo sapiens (human)	Arginine and proline metabolism - Homo sapiens (human)	Vitamin digestion and absorption - Homo sapiens (human)	Diabetic cardiomyopathy - Homo sapiens (human)	Cysteine and methionine metabolism - Homo sapiens (human)	Alanine, aspartate and glutamate metabolism - Homo sapiens (human)	Neuroactive ligand-receptor interaction - Homo sapiens (human)	Taste transduction - Homo sapiens (human)	ABC transporters - Homo sapiens (human)	Pyrimidine metabolism - Homo sapiens (human)	Neuroactive ligand-receptor interaction - Homo sapiens (human)	Taste transduction - Homo sapiens (human)	Sphingolipid signaling pathway - Homo sapiens (human)	Synaptic vesicle cycle - Homo sapiens (human)	Phenylalanine metabolism - Homo sapiens (human)	Pantothenate and CoA biosynthesis - Homo sapiens (human)	Mineral absorption - Homo sapiens (human)	Ovarian steroidogenesis - Homo sapiens (human)	Phenylalanine, tyrosine and tryptophan biosynthesis - Homo sapiens (human)
pval	0.1457	1	0.612318	0.301958	0.242896	1	0.293273	0.231824	0.114935	0.276312	0.212025	0.145138	0.150526	0.324193	0.510616	0.402084	0.204026	0.112063	0.143617
padj	0.564589	1	1	0.91444	0.850896	1	1	1	0.680241	1	0.618059	0.961538	0.766054	1	1	1	1	0.593935	0.846882
overlap	2	0	1	2	9	0	2	2	14	1	2	2	1	1	1	1	2	2	3
size	10	11	8	6	12	6	8	10	29	9	14	10	6	5	10	6	11	5	8
overlap metabolites	kegg:C00025 kegg:C16562	0	kegg:C00864	kegg:C00318 kegg:C00195	kegg:C00073 kegg:C02218 kegg:C00155 kegg:C02989 kegg:C00049 kegg:C00041 kegg:C00021 kegg:C01234 kegg:C00051	0	kegg:C13856 kegg:C01996	kegg:C00089 kegg:C00020	kegg:C00148 kegg:C00719 kegg:C00387 kegg:C00079 kegg:C01157 kegg:C00049 kegg:C00041 kegg:C00107 kegg:C00051 kegg:C00037 kegg:C00188 kegg:C00183 kegg:C04114 kegg:C00430	kegg:C00429	kegg:C00015 kegg:C00037	kegg:C01996 kegg:C00780	kegg:C00836	kegg:C00388	kegg:C00423	kegg:C00106	kegg:C00073 kegg:C00183	kegg:C00187 kegg:C00219	kegg:C00078 kegg:C00082 kegg:C00826
module	green	grey	brown	yellow	turquoise	red	blue	green	greenyellow	grey	magenta	purple	cyan	pink	salmon	tan	turquoise	red	brown
pathway	Arginine and proline metabolism - Homo sapiens (human)	Pyrimidine metabolism - Homo sapiens (human)	Histidine metabolism - Homo sapiens (human)	Nicotinate and nicotinamide metabolism - Homo sapiens (human)	Alanine, aspartate and glutamate metabolism - Homo sapiens (human)	Arginine and proline metabolism - Homo sapiens (human)	Histidine metabolism - Homo sapiens (human)	Pathways of neurodegeneration - multiple diseases - Homo sapiens (human)	Thiamine metabolism - Homo sapiens (human)	Alanine, aspartate and glutamate metabolism - Homo sapiens (human)	Central carbon metabolism in cancer - Homo sapiens (human)	Purine metabolism - Homo sapiens (human)	Sphingolipid metabolism - Homo sapiens (human)	Retrograde endocannabinoid signaling - Homo sapiens (human)	Neuroactive ligand-receptor interaction - Homo sapiens (human)	Sphingolipid signaling pathway - Homo sapiens (human)	Central carbon metabolism in cancer - Homo sapiens (human)	Nicotinate and nicotinamide metabolism - Homo sapiens (human)	Vitamin B6 metabolism - Homo sapiens (human)
pval	0.17085	1	0.65631	0.301958	0.247034	1	0.346713	0.38323	0.128126	1	0.235566	0.195449	0.150526	0.324193	0.633581	0.402084	0.322364	0.112063	0.205992
padj	0.588484	1	1	0.91444	0.850896	1	1	1	0.680241	1	0.618059	1	0.766054	1	1	1	1	0.593935	0.846882
overlap	2	0	1	2	5	0	2	1	4	0	2	2	1	1	1	1	2	2	2
size	11	10	9	6	6	11	9	5	6	7	15	12	6	5	14	6	15	5	5
overlap metabolites	kegg:C03564 kegg:C00025	0	kegg:C00785	kegg:C00153 kegg:C05842	kegg:C00152 kegg:C00049 kegg:C00041 kegg:C00064 kegg:C00025	0	kegg:C05828 kegg:C00135	kegg:C00020	kegg:C01081 kegg:C00082 kegg:C04294 kegg:C00037	0	kegg:C00037 kegg:C00152	kegg:C00147 kegg:C00212	kegg:C00836	kegg:C13856	kegg:C13856	kegg:C00346	kegg:C00073 kegg:C00183	kegg:C00049 kegg:C01596	kegg:C00314 kegg:C00250
module	green	grey	brown	yellow	turquoise	red	blue	green	greenyellow	grey	magenta	purple	cyan	pink	salmon	tan	turquoise	red	brown
pathway	Sphingolipid metabolism - Homo sapiens (human)	Central carbon metabolism in cancer - Homo sapiens (human)	Pyrimidine metabolism - Homo sapiens (human)	Pantothenate and CoA biosynthesis - Homo sapiens (human)	Phenylalanine metabolism - Homo sapiens (human)	Central carbon metabolism in cancer - Homo sapiens (human)	Phenylalanine metabolism - Homo sapiens (human)	Vitamin B6 metabolism - Homo sapiens (human)	Central carbon metabolism in cancer - Homo sapiens (human)	Tryptophan metabolism - Homo sapiens (human)	Aminoacyl-tRNA biosynthesis - Homo sapiens (human)	Pathways of neurodegeneration - multiple diseases - Homo sapiens (human)	Inflammatory mediator regulation of TRP channels - Homo sapiens (human)	Regulation of lipolysis in adipocytes - Homo sapiens (human)	Alanine, aspartate and glutamate metabolism - Homo sapiens (human)	Sphingolipid metabolism - Homo sapiens (human)	Aminoacyl-tRNA biosynthesis - Homo sapiens (human)	Retrograde endocannabinoid signaling - Homo sapiens (human)	Aminoacyl-tRNA biosynthesis - Homo sapiens (human)
pval	0.302238	1	0.695449	0.301958	0.35334	1	0.516913	0.38323	0.128347	1	0.235566	0.29935	0.173446	0.37539	1	0.402084	0.322364	0.112063	0.247961
padj	0.907276	1	1	0.91444	0.913595	1	1	1	0.680241	1	0.618059	1	0.766054	1	1	1	1	0.593935	0.846882
overlap	1	0	1	2	4	0	1	1	8	0	2	1	1	1	0	1	2	2	4
size	5	14	10	6	5	14	5	5	15	14	15	5	7	6	7	6	15	5	15
overlap metabolites	kegg:C00319	0	kegg:C00055	kegg:C00106 kegg:C00864	kegg:C00079 kegg:C00423 kegg:C00082 kegg:C02505	0	kegg:C00024	kegg:C00018	kegg:C00073 kegg:C00037 kegg:C00079 kegg:C00183 kegg:C00049 kegg:C00082 kegg:C00041 kegg:C00148	0	kegg:C00152 kegg:C00037	kegg:C01996	kegg:C00219	kegg:C00788	0	kegg:C00346	kegg:C00073 kegg:C00183	kegg:C00025 kegg:C00219	kegg:C00073 kegg:C00078 kegg:C00082 kegg:C00135
module	green	grey	brown	yellow	turquoise	red	blue	green	greenyellow	grey	magenta	purple	cyan	pink	salmon	tan	turquoise	red	brown
pathway	Nicotinate and nicotinamide metabolism - Homo sapiens (human)	beta-Alanine metabolism - Homo sapiens (human)	Glutathione metabolism - Homo sapiens (human)	Mineral absorption - Homo sapiens (human)	Valine, leucine and isoleucine degradation - Homo sapiens (human)	Phenylalanine metabolism - Homo sapiens (human)	Sphingolipid metabolism - Homo sapiens (human)	Regulation of lipolysis in adipocytes - Homo sapiens (human)	Arginine and proline metabolism - Homo sapiens (human)	Pathways of neurodegeneration - multiple diseases - Homo sapiens (human)	ABC transporters - Homo sapiens (human)	Regulation of lipolysis in adipocytes - Homo sapiens (human)	Aldosterone synthesis and secretion - Homo sapiens (human)	Sphingolipid signaling pathway - Homo sapiens (human)	Tryptophan metabolism - Homo sapiens (human)	beta-Alanine metabolism - Homo sapiens (human)	beta-Alanine metabolism - Homo sapiens (human)	Glyoxylate and dicarboxylate metabolism - Homo sapiens (human)	Serotonergic synapse - Homo sapiens (human)
pval	0.351204	1	0.695449	0.324479	0.35334	1	0.516913	0.440338	0.188431	1	0.263224	0.347711	0.173446	0.37539	1	0.45149	0.430082	0.155334	0.275722
padj	0.907276	1	1	0.91444	0.913595	1	1	1	0.81951	1	0.618059	1	0.766054	1	1	1	1	0.710658	0.846882
overlap	1	0	1	3	4	0	1	1	5		3	1	1	1	0	1	1	2	2
size	6	6	10	11	5	5	5	6	9	0	29	6	7	6	14	7	7	6	6
overlap metabolites	kegg:C01185	0	kegg:C01879	kegg:C00407 kegg:C00079 kegg:C00123	kegg:C00407 kegg:C00356 kegg:C00141 kegg:C00123	0	kegg:C00836	kegg:C00020	kegg:C01877 kegg:C01157 kegg:C00148 kegg:C10497 kegg:C00300	5	kegg:C00387 kegg:C00037 kegg:C01606	kegg:C00212	kegg:C00219	kegg:C00195	0	kegg:C00106	kegg:C00106	kegg:C00065 kegg:C00025	kegg:C00078 kegg:C00643
module	green	grey	brown	yellow	turquoise	red	blue	green	greenyellow	grey	magenta	purple	cyan	pink	salmon	tan	turquoise	red	brown
pathway	Arginine biosynthesis - Homo sapiens (human)	Phenylalanine metabolism - Homo sapiens (human)	Arginine and proline metabolism - Homo sapiens (human)	Central carbon metabolism in cancer - Homo sapiens (human)	Glutathione metabolism - Homo sapiens (human)	Diabetic cardiomyopathy - Homo sapiens (human)	Valine, leucine and isoleucine degradation - Homo sapiens (human)	Pantothenate and CoA biosynthesis - Homo sapiens (human)	Glutathione metabolism - Homo sapiens (human)	Inflammatory mediator regulation of TRP channels - Homo sapiens (human)	Alcoholism - Homo sapiens (human)	Serotonergic synapse - Homo sapiens (human)	Biosynthesis of unsaturated fatty acids - Homo sapiens (human)	Sphingolipid metabolism - Homo sapiens (human)	Inflammatory mediator regulation of TRP channels - Homo sapiens (human)	Tyrosine metabolism - Homo sapiens (human)	Biosynthesis of unsaturated fatty acids - Homo sapiens (human)	Alanine, aspartate and glutamate metabolism - Homo sapiens (human)	Taurine and hypotaurine metabolism - Homo sapiens (human)
pval	0.351204	1	0.730255	0.487982	0.406254	1	0.516913	0.440338	0.216474	1	0.273781	0.347711	0.173446	0.37539	1	0.45149	0.430082	0.20113	0.275722
padj	0.907276	1	1	1	0.913595	1	1	1	0.81951	1	0.618059	1	0.766054	1	1	1	1	0.710658	0.846882
overlap	1	0	1	3	7	0	1	1	4	0	1	1	1	1	0	1	1	2	2
size	6	5	11	14	10	6	5	6	7	7	5	6	7	6	7	7	7	7	6
overlap metabolites	kegg:C00025	0	kegg:C01877	kegg:C00079 kegg:C00123 kegg:C00407	kegg:C00077 kegg:C00669 kegg:C01879 kegg:C00315 kegg:C00127 kegg:C00025 kegg:C00051	0	kegg:C00024	kegg:C00864	kegg:C00037 kegg:C01879 kegg:C00127 kegg:C00051	0	kegg:C00575	kegg:C00780	kegg:C00219	kegg:C00195	0	kegg:C17935	kegg:C00249	kegg:C00049 kegg:C00025	kegg:C05844 kegg:C00026
module	green	grey	brown	yellow	turquoise	red	blue	green	greenyellow	grey	magenta	purple	cyan	pink	salmon	tan	turquoise	red	brown
pathway	Glycerophospholipid metabolism - Homo sapiens (human)	Diabetic cardiomyopathy - Homo sapiens (human)	Mineral absorption - Homo sapiens (human)	Aminoacyl-tRNA biosynthesis - Homo sapiens (human)	Glycerophospholipid metabolism - Homo sapiens (human)	Glutathione metabolism - Homo sapiens (human)	Pantothenate and CoA biosynthesis - Homo sapiens (human)	Taurine and hypotaurine metabolism - Homo sapiens (human)	Biosynthesis of unsaturated fatty acids - Homo sapiens (human)	Aldosterone synthesis and secretion - Homo sapiens (human)	Diabetic cardiomyopathy - Homo sapiens (human)	Sphingolipid signaling pathway - Homo sapiens (human)	Ferroptosis - Homo sapiens (human)	Alanine, aspartate and glutamate metabolism - Homo sapiens (human)	Aldosterone synthesis and secretion - Homo sapiens (human)	Vitamin digestion and absorption - Homo sapiens (human)	Porphyrin and chlorophyll metabolism - Homo sapiens (human)	Aldosterone synthesis and secretion - Homo sapiens (human)	Thiamine metabolism - Homo sapiens (human)
pval	0.396893	1	0.730255	0.487982	0.441305	1	0.58302	0.440338	0.216474	1	0.273781	0.347711	0.217558	0.422789	1	0.538604	0.430082	0.20113	0.275722
padj	0.946438	1	1	1	0.913595	1	1	1	0.81951	1	0.618059	1	0.886966	1	1	1	1	0.710658	0.846882
overlap	1	0	1	3	5	0	1	1	4	0	1	1	1	1	0	1	1	2	2
size	7	6	11	14	7	10	6	6	7	7	5	6	9	7	7	9	7	7	6
overlap metabolites	kegg:C13482	0	kegg:C00065	kegg:C00407 kegg:C00079 kegg:C00123	kegg:C01996 kegg:C00093 kegg:C01233 kegg:C00307 kegg:C00346	0	kegg:C00010	kegg:C00245	kegg:C00219 kegg:C06429 kegg:C01595 kegg:C00712	0	kegg:C00043	kegg:C00212	kegg:C00219	kegg:C12270	0	kegg:C00250	kegg:C05786	kegg:C00187 kegg:C00219	kegg:C00082 kegg:C00003
module	green	grey	brown	yellow	turquoise	red	blue	green	greenyellow	grey	magenta	purple	cyan	pink	salmon	tan	turquoise	red	brown
pathway	Ferroptosis - Homo sapiens (human)	Glutathione metabolism - Homo sapiens (human)	Cysteine and methionine metabolism - Homo sapiens (human)	Protein digestion and absorption - Homo sapiens (human)	Lysine degradation - Homo sapiens (human)	Nicotinate and nicotinamide metabolism - Homo sapiens (human)	Sphingolipid signaling pathway - Homo sapiens (human)	Thiamine metabolism - Homo sapiens (human)	Porphyrin and chlorophyll metabolism - Homo sapiens (human)	Regulation of lipolysis in adipocytes - Homo sapiens (human)	Ovarian steroidogenesis - Homo sapiens (human)	Thiamine metabolism - Homo sapiens (human)	Bile secretion - Homo sapiens (human)	Inflammatory mediator regulation of TRP channels - Homo sapiens (human)	Regulation of lipolysis in adipocytes - Homo sapiens (human)	Bile secretion - Homo sapiens (human)	Tyrosine metabolism - Homo sapiens (human)	Glutathione metabolism - Homo sapiens (human)	Bile secretion - Homo sapiens (human)
pval	0.439516	1	0.761194	0.487982	0.441305	1	0.58302	0.440338	0.216474	1	0.273781	0.347711	0.372878	0.422789	1	0.77041	0.430082	0.20113	0.33229
padj	0.973214	1	1	1	0.913595	1	1	1	0.81951	1	0.618059	1	1	1	1	1	1	0.710658	0.846882
overlap	1	0	1	3	5	0	1	1	4	0	1	1	1	1	0	1	1	2	4
size	8	10	12	14	7	6	6	6	7	6	5	6	17	7	6	17	7	7	17
overlap metabolites	kegg:C00025	0	kegg:C00065	kegg:C00407 kegg:C00079 kegg:C00123	kegg:C00408 kegg:C03793 kegg:C00956 kegg:C02727 kegg:C04076	0	kegg:C00836	kegg:C00018	kegg:C00037 kegg:C00188 kegg:C02987 kegg:C00430	0	kegg:C00575	kegg:C04294	kegg:C00318	kegg:C00388	0	kegg:C00318	kegg:C05587	kegg:C00315 kegg:C00025	kegg:C01996 kegg:C00026 kegg:C00051 kegg:C06804
module	green	grey	brown	yellow	turquoise	red	blue	green	greenyellow	grey	magenta	purple	cyan	pink	salmon	tan	turquoise	red	brown
pathway	Histidine metabolism - Homo sapiens (human)	Nicotinate and nicotinamide metabolism - Homo sapiens (human)	Central carbon metabolism in cancer - Homo sapiens (human)	ABC transporters - Homo sapiens (human)	Arginine and proline metabolism - Homo sapiens (human)	Ferroptosis - Homo sapiens (human)	Valine, leucine and isoleucine biosynthesis - Homo sapiens (human)	Aldosterone synthesis and secretion - Homo sapiens (human)	Diabetic cardiomyopathy - Homo sapiens (human)	Alcoholism - Homo sapiens (human)	Nicotinate and nicotinamide metabolism - Homo sapiens (human)	Inflammatory mediator regulation of TRP channels - Homo sapiens (human)	Alanine, aspartate and glutamate metabolism - Homo sapiens (human)	Aldosterone synthesis and secretion - Homo sapiens (human)	Alcoholism - Homo sapiens (human)	Alanine, aspartate and glutamate metabolism - Homo sapiens (human)	Glycerophospholipid metabolism - Homo sapiens (human)	Biosynthesis of unsaturated fatty acids - Homo sapiens (human)	Protein digestion and absorption - Homo sapiens (human)
pval	0.479266	1	0.813094	0.57215	0.561806	1	0.58302	0.492246	0.251108	1	0.273781	0.39281	1	0.422789	1	1	0.474367	0.20113	0.33229
padj	0.990484	1	1	1	0.913595	1	1	1	0.887249	1	0.618059	1	1	1	1	1	1	0.710658	0.846882
overlap	1	0	1	5	7	0	1	1	3	0	1	1	0	1	0	0	1	2	4
size	9	6	14	27	11	8	6	7	5	5	5	7	7	7	5	7	8	7	17
overlap metabolites	kegg:C00025	0	kegg:C00065	kegg:C00407 kegg:C00079 kegg:C00107 kegg:C00123 kegg:C00089	kegg:C00077 kegg:C01877 kegg:C01157 kegg:C00315 kegg:C00148 kegg:C00025 kegg:C00300	0	kegg:C00024	kegg:C00020	kegg:C00318 kegg:C00127 kegg:C00051	0	kegg:C00003	kegg:C00780	0	kegg:C01953	0	0	kegg:C00093	kegg:C00219 kegg:C03242	kegg:C00073 kegg:C00078 kegg:C00082 kegg:C00135
module	green	grey	brown	yellow	turquoise	red	blue	green	greenyellow	grey	magenta	purple	cyan	pink	salmon	tan	turquoise	red	brown
pathway	Central carbon metabolism in cancer - Homo sapiens (human)	Lysine degradation - Homo sapiens (human)	Aminoacyl-tRNA biosynthesis - Homo sapiens (human)	Arginine and proline metabolism - Homo sapiens (human)	beta-Alanine metabolism - Homo sapiens (human)	Lysine degradation - Homo sapiens (human)	Taurine and hypotaurine metabolism - Homo sapiens (human)	Ubiquinone and other terpenoid-quinone biosynthesis - Homo sapiens (human)	Phenylalanine, tyrosine and tryptophan biosynthesis - Homo sapiens (human)	Arginine and proline metabolism - Homo sapiens (human)	Thermogenesis - Homo sapiens (human)	Glutathione metabolism - Homo sapiens (human)	Tryptophan metabolism - Homo sapiens (human)	Steroid hormone biosynthesis - Homo sapiens (human)	Arginine and proline metabolism - Homo sapiens (human)	Pathways of neurodegeneration - multiple diseases - Homo sapiens (human)	Histidine metabolism - Homo sapiens (human)	Phenylalanine, tyrosine and tryptophan biosynthesis - Homo sapiens (human)	Alanine, aspartate and glutamate metabolism - Homo sapiens (human)
pval	0.641005	1	0.813094	0.628992	0.565953	1	0.58302	0.492246	0.315716	1	0.273781	0.39281	1	0.422789	1	1	0.474367	0.24824	0.345146
padj	1	1	1	1	0.913595	1	1	1	1	1	0.618059	1	1	1	1	1	1	0.739566	0.846882
overlap	1	0	1	2	4	0	1	1	4	0	1	1	0	1	0	0	1	2	2
size	14	7	14	11	6	7	6	7	8	9	5	7	14	7	9	5	8	8	7
overlap metabolites	kegg:C00025	0	kegg:C00065	kegg:C01035 kegg:C00791	kegg:C00049 kegg:C00315 kegg:C00106 kegg:C00135	0	kegg:C00024	kegg:C00423	kegg:C00079 kegg:C00082 kegg:C00251 kegg:C00166	0	kegg:C00575	kegg:C01419	0	kegg:C01953	0	0	kegg:C00785	kegg:C00166 kegg:C00296	kegg:C00158 kegg:C00026
module	green	grey	brown	yellow	turquoise	red	blue	green	greenyellow	grey	magenta	purple	cyan	pink	salmon	tan	turquoise	red	brown
pathway	Aminoacyl-tRNA biosynthesis - Homo sapiens (human)	Pantothenate and CoA biosynthesis - Homo sapiens (human)	Protein digestion and absorption - Homo sapiens (human)	Phenylalanine metabolism - Homo sapiens (human)	Pantothenate and CoA biosynthesis - Homo sapiens (human)	Cysteine and methionine metabolism - Homo sapiens (human)	Central carbon metabolism in cancer - Homo sapiens (human)	beta-Alanine metabolism - Homo sapiens (human)	Pantothenate and CoA biosynthesis - Homo sapiens (human)	Glycerophospholipid metabolism - Homo sapiens (human)	Neomycin, kanamycin and gentamicin biosynthesis - Homo sapiens (human)	Tyrosine metabolism - Homo sapiens (human)	Pathways of neurodegeneration - multiple diseases - Homo sapiens (human)	cAMP signaling pathway - Homo sapiens (human)	Pyrimidine metabolism - Homo sapiens (human)	Inflammatory mediator regulation of TRP channels - Homo sapiens (human)	Arginine and proline metabolism - Homo sapiens (human)	ABC transporters - Homo sapiens (human)	Aldosterone synthesis and secretion - Homo sapiens (human)
pval	0.641005	1	0.813094	0.638287	0.565953	1	0.585343	0.492246	0.37409	1	0.273781	0.39281	1	0.422789	1	1	0.515279	0.261999	0.345146
padj	1	1	1	1	0.913595	1	1	1	1	1	0.618059	1	1	1	1	1	1	0.739566	0.846882
overlap	1	0	1	1	4	0	2	1	3	0	1	1	0	1	0	0	1	5	2
size	14	6	14	5	6	12	14	7	6	8	5	7	5	7	9	7	9	29	7
overlap metabolites	kegg:C00025	0	kegg:C00065	kegg:C00079	kegg:C00831 kegg:C00049 kegg:C00106 kegg:C00141	0	kegg:C00024 kegg:C00135	kegg:C00864	kegg:C00183 kegg:C00049 kegg:C00106	0	kegg:C00043	kegg:C00355	0	kegg:C00788	0	0	kegg:C02305	kegg:C00065 kegg:C00315 kegg:C01674 kegg:C00049 kegg:C00025	kegg:C01953 kegg:C00003
module	green	grey	brown	yellow	turquoise	red	blue	green	greenyellow	grey	magenta	purple	cyan	pink	salmon	tan	turquoise	red	brown
pathway	Protein digestion and absorption - Homo sapiens (human)	Cysteine and methionine metabolism - Homo sapiens (human)	ABC transporters - Homo sapiens (human)	Sphingolipid metabolism - Homo sapiens (human)	Valine, leucine and isoleucine biosynthesis - Homo sapiens (human)	Histidine metabolism - Homo sapiens (human)	Glycerophospholipid metabolism - Homo sapiens (human)	cAMP signaling pathway - Homo sapiens (human)	Taurine and hypotaurine metabolism - Homo sapiens (human)	Central carbon metabolism in cancer - Homo sapiens (human)	Synaptic vesicle cycle - Homo sapiens (human)	Glycerophospholipid metabolism - Homo sapiens (human)	Alcoholism - Homo sapiens (human)	Parkinson disease - Homo sapiens (human)	Glycerophospholipid metabolism - Homo sapiens (human)	Aldosterone synthesis and secretion - Homo sapiens (human)	Pyrimidine metabolism - Homo sapiens (human)	Central carbon metabolism in cancer - Homo sapiens (human)	beta-Alanine metabolism - Homo sapiens (human)
pval	0.641005	1	0.963756	0.638287	0.565953	1	0.640281	0.492246	0.37409	1	0.273781	0.434862	1	0.422789	1	1	0.515279	0.265127	0.345146
padj	1	1	1	1	0.913595	1	1	1	1	1	0.618059	1	1	1	1	1	1	0.739566	0.846882
overlap	1	0	1	1	4	0	1	1	3	0	1	1	0	1	0	0	1	3	2
size	14	12	27	5	6	9	7	7	6	15	5	8	5	7	8	7	9	15	7
overlap metabolites	kegg:C00025	0	kegg:C00065	kegg:C00195	kegg:C00407 kegg:C00188 kegg:C00123 kegg:C00141	0	kegg:C01996	kegg:C00020	kegg:C05844 kegg:C00519 kegg:C00041	0	kegg:C00037	kegg:C01996	0	kegg:C00009	0	0	kegg:C00106	kegg:C00049 kegg:C00065 kegg:C00025	kegg:C00429 kegg:C00135
module	green	grey	brown	yellow	turquoise	red	blue	green	greenyellow	grey	magenta	purple	cyan	pink	salmon	tan	turquoise	red	brown
pathway	Pyrimidine metabolism - Homo sapiens (human)	Aminoacyl-tRNA biosynthesis - Homo sapiens (human)	Alanine, aspartate and glutamate metabolism - Homo sapiens (human)	Cysteine and methionine metabolism - Homo sapiens (human)	Ferroptosis - Homo sapiens (human)	Aminoacyl-tRNA biosynthesis - Homo sapiens (human)	Glycine, serine and threonine metabolism - Homo sapiens (human)	Porphyrin and chlorophyll metabolism - Homo sapiens (human)	Amino sugar and nucleotide sugar metabolism - Homo sapiens (human)	Serotonergic synapse - Homo sapiens (human)	Retrograde endocannabinoid signaling - Homo sapiens (human)	Pyrimidine metabolism - Homo sapiens (human)	Arginine and proline metabolism - Homo sapiens (human)	Tyrosine metabolism - Homo sapiens (human)	Central carbon metabolism in cancer - Homo sapiens (human)	Regulation of lipolysis in adipocytes - Homo sapiens (human)	Ferroptosis - Homo sapiens (human)	Aminoacyl-tRNA biosynthesis - Homo sapiens (human)	Glutathione metabolism - Homo sapiens (human)
pval	1	1	1	0.678761	0.619101	1	0.640281	0.492246	0.37409	1	0.273781	0.474068	1	0.422789	1	1	0.515279	0.265127	0.345146
padj	1	1	1	1	0.913595	1	1	1	1	1	0.618059	1	1	1	1	1	1	0.739566	0.846882
overlap	0	0	0	2	5	0	1	1	3	0	1	1	0	1	0	0	1	3	2
size	10	14	6	12	8	14	7	7	6	6	5	9	9	7	15	6	9	15	7
overlap metabolites	0	0	0	kegg:C00170 kegg:C19787	kegg:C00669 kegg:C00127 kegg:C00356 kegg:C00025 kegg:C00051	0	kegg:C00576	kegg:C00486	kegg:C00190 kegg:C19972 kegg:C00734	0	kegg:C00575	kegg:C00214	0	kegg:C00788	0	0	kegg:C00491	kegg:C00049 kegg:C00065 kegg:C00025	kegg:C01419 kegg:C00051
module	green	grey	brown	yellow	turquoise	red	blue	green	greenyellow	grey	magenta	purple	cyan	pink	salmon	tan	turquoise	red	brown
pathway	beta-Alanine metabolism - Homo sapiens (human)	Sphingolipid signaling pathway - Homo sapiens (human)	Glycerophospholipid metabolism - Homo sapiens (human)	Sphingolipid signaling pathway - Homo sapiens (human)	Bile secretion - Homo sapiens (human)	Sphingolipid signaling pathway - Homo sapiens (human)	Vitamin digestion and absorption - Homo sapiens (human)	Parkinson disease - Homo sapiens (human)	Pyrimidine metabolism - Homo sapiens (human)	Steroid hormone biosynthesis - Homo sapiens (human)	Bile secretion - Homo sapiens (human)	Vitamin digestion and absorption - Homo sapiens (human)	Ubiquinone and other terpenoid-quinone biosynthesis - Homo sapiens (human)	Histidine metabolism - Homo sapiens (human)	Serotonergic synapse - Homo sapiens (human)	Alcoholism - Homo sapiens (human)	Phenylalanine metabolism - Homo sapiens (human)	Arginine and proline metabolism - Homo sapiens (human)	Tyrosine metabolism - Homo sapiens (human)
pval	1	1	1	0.705553	0.73215	1	0.689854	0.492246	0.417544	1	0.28305	0.474068	1	0.466665	1	1	0.553071	0.295704	0.345146
padj	1	1	1	1	0.913595	1	1	1	1	1	0.618059	1	1	1	1	1	1	0.783616	0.846882
overlap	0	0	0	1	4	0	1	1	4	0	2	1	0	1	0	0	1	2	2
size	6	6	7	6	7	6	8	7	9	7	17	9	7	8	6	5	10	9	7
overlap metabolites	0	0	0	kegg:C00195	kegg:C00315 kegg:C01996 kegg:C07207 kegg:C00051	0	kegg:C00010	kegg:C00020	kegg:C00039 kegg:C00178 kegg:C00106 kegg:C00380	0	kegg:C00575 kegg:C11195	kegg:C00647	0	kegg:C00388	0	0	kegg:C01198	kegg:C00315 kegg:C00025	kegg:C00082 kegg:C01693
module	green	grey	brown	yellow	turquoise	red	blue	green	greenyellow	grey	magenta	purple	cyan	pink	salmon	tan	turquoise	red	brown
pathway	Phenylalanine metabolism - Homo sapiens (human)	Sphingolipid metabolism - Homo sapiens (human)	Phenylalanine metabolism - Homo sapiens (human)	Arginine biosynthesis - Homo sapiens (human)	Glycine, serine and threonine metabolism - Homo sapiens (human)	Sphingolipid metabolism - Homo sapiens (human)	ABC transporters - Homo sapiens (human)	Tyrosine metabolism - Homo sapiens (human)	Lysine degradation - Homo sapiens (human)	Phenylalanine metabolism - Homo sapiens (human)	Protein digestion and absorption - Homo sapiens (human)	Phenylalanine metabolism - Homo sapiens (human)	Pyrimidine metabolism - Homo sapiens (human)	Arginine and proline metabolism - Homo sapiens (human)	Steroid hormone biosynthesis - Homo sapiens (human)	Arginine and proline metabolism - Homo sapiens (human)	Glycine, serine and threonine metabolism - Homo sapiens (human)	Protein digestion and absorption - Homo sapiens (human)	Glycerophospholipid metabolism - Homo sapiens (human)
pval	1	1	1	0.705553	0.73215	1	0.736585	0.492246	0.492302	1	0.28305	0.510616	1	0.507274	1	1	0.553071	0.335149	0.412322
padj	1	1	1	1	0.913595	1	1	1	1	1	0.618059	1	1	1	1	1	1	0.789851	0.846882
overlap	0	0	0	1	4	0	3	1	3	0	2	1	0	1	0	0	1	3	2
size	5	5	5	6	7	6	27	7	7	10	17	10	9	9	7	9	10	17	8
overlap metabolites	0	0	0	kegg:C00327	kegg:C00188 kegg:C00049 kegg:C00576 kegg:C00300	0	kegg:C00089 kegg:C00051 kegg:C00135	kegg:C17935	kegg:C00408 kegg:C00037 kegg:C00956	0	kegg:C00152 kegg:C00037	kegg:C05598	0	kegg:C10497	0	0	kegg:C00719	kegg:C00049 kegg:C00065 kegg:C00025	kegg:C01996 kegg:C18169
module	green	grey	brown	yellow	turquoise	red	blue	green	greenyellow	grey	magenta	purple	cyan	pink	salmon	tan	turquoise	red	brown
pathway	Diabetic cardiomyopathy - Homo sapiens (human)	Protein digestion and absorption - Homo sapiens (human)	Diabetic cardiomyopathy - Homo sapiens (human)	Glycerophospholipid metabolism - Homo sapiens (human)	Histidine metabolism - Homo sapiens (human)	Protein digestion and absorption - Homo sapiens (human)	Arginine and proline metabolism - Homo sapiens (human)	Histidine metabolism - Homo sapiens (human)	Ovarian steroidogenesis - Homo sapiens (human)	Diabetic cardiomyopathy - Homo sapiens (human)	Serotonergic synapse - Homo sapiens (human)	Tryptophan metabolism - Homo sapiens (human)	Glycerophospholipid metabolism - Homo sapiens (human)	Ferroptosis - Homo sapiens (human)	beta-Alanine metabolism - Homo sapiens (human)	Ubiquinone and other terpenoid-quinone biosynthesis - Homo sapiens (human)	Alanine, aspartate and glutamate metabolism - Homo sapiens (human)	Glycine, serine and threonine metabolism - Homo sapiens (human)	Histidine metabolism - Homo sapiens (human)
pval	1	1	1	0.760503	0.757806	1	0.801897	0.539419	0.592469	1	0.319017	0.633581	1	0.507274	1	1	1	0.342766	0.412322
padj	1	1	1	1	0.913595	1	1	1	1	1	0.618059	1	1	1	1	1	1	0.789851	0.846882
overlap	0	0	0	1	5	0	1	1	2	0	1	1	0	1	0	0	0	2	2
size	6	14	6	7	9	14	11	8	5	5	6	14	8	9	7	7	7	10	8
overlap metabolites	0	0	0	kegg:C13482	kegg:C00049 kegg:C05829 kegg:C00025 kegg:C02835 kegg:C00135	0	kegg:C18174	kegg:C00860	kegg:C00639 kegg:C00219	0	kegg:C00575	kegg:C00780	0	kegg:C21480	0	0	0	kegg:C00049 kegg:C00065	kegg:C00026 kegg:C00135
module	green	grey	brown	yellow	turquoise	red	blue	green	greenyellow	grey	magenta	purple	cyan	pink	salmon	tan	turquoise	red	brown
pathway	Bile secretion - Homo sapiens (human)	Vitamin digestion and absorption - Homo sapiens (human)	Nicotinate and nicotinamide metabolism - Homo sapiens (human)	Bile secretion - Homo sapiens (human)	Diabetic cardiomyopathy - Homo sapiens (human)	Vitamin digestion and absorption - Homo sapiens (human)	Cysteine and methionine metabolism - Homo sapiens (human)	Pyrimidine metabolism - Homo sapiens (human)	Thermogenesis - Homo sapiens (human)	Ovarian steroidogenesis - Homo sapiens (human)	Amino sugar and nucleotide sugar metabolism - Homo sapiens (human)	Cysteine and methionine metabolism - Homo sapiens (human)	Central carbon metabolism in cancer - Homo sapiens (human)	Mineral absorption - Homo sapiens (human)	Diabetic cardiomyopathy - Homo sapiens (human)	Central carbon metabolism in cancer - Homo sapiens (human)	Tryptophan metabolism - Homo sapiens (human)	Taste transduction - Homo sapiens (human)	Arginine and proline metabolism - Homo sapiens (human)
pval	1	1	1	0.760503	0.837217	1	0.829588	0.582282	0.592469	1	0.319017	0.659261	1	0.579628	1	1	1	0.342766	0.475974
padj	1	1	1	1	0.913595	1	1	1	1	1	0.618059	1	1	1	1	1	1	0.789851	0.846882
overlap	0	0	0	1	3	0	1	1	2	0	1	1	0	1	0	0	0	2	2
size	7	8	6	7	6	8	12	9	5	5	6	15	15	11	5	15	14	10	9
overlap metabolites	0	0	0	kegg:C00318	kegg:C00043 kegg:C00127 kegg:C00051	0	kegg:C00051	kegg:C00055	kegg:C11695 kegg:C00318	0	kegg:C00043	kegg:C03145	0	kegg:C00009	0	0	0	kegg:C19378 kegg:C00025	kegg:C00019 kegg:C01157
module	green	grey	brown	yellow	turquoise	red	blue	green	greenyellow	grey	magenta	purple	cyan	pink	salmon	tan	turquoise	red	brown
pathway	Lysine degradation - Homo sapiens (human)	Valine, leucine and isoleucine biosynthesis - Homo sapiens (human)	Ferroptosis - Homo sapiens (human)	Neuroactive ligand-receptor interaction - Homo sapiens (human)	Nicotinate and nicotinamide metabolism - Homo sapiens (human)	Valine, leucine and isoleucine biosynthesis - Homo sapiens (human)	Aminoacyl-tRNA biosynthesis - Homo sapiens (human)	Phenylalanine metabolism - Homo sapiens (human)	Vitamin B6 metabolism - Homo sapiens (human)	Glutathione metabolism - Homo sapiens (human)	Glyoxylate and dicarboxylate metabolism - Homo sapiens (human)	ABC transporters - Homo sapiens (human)	Steroid hormone biosynthesis - Homo sapiens (human)	ABC transporters - Homo sapiens (human)	Ovarian steroidogenesis - Homo sapiens (human)	Serotonergic synapse - Homo sapiens (human)	Pathways of neurodegeneration - multiple diseases - Homo sapiens (human)	Pathways of neurodegeneration - multiple diseases - Homo sapiens (human)	Vitamin digestion and absorption - Homo sapiens (human)
pval	1	1	1	0.805356	0.837217	1	0.874122	0.621222	0.592469	1	0.319017	0.87848	1	0.65851	1	1	1	0.474076	0.475974
padj	1	1	1	1	0.913595	1	1	1	1	1	0.618059	1	1	1	1	1	1	0.82839	0.846882
overlap	0	0	0	1	3	0	1	1	2	0	1	1	0	2	0	0	0	1	2
size	7	6	8	8	6	6	14	10	5	7	6	29	7	29	5	6	5	5	9
overlap metabolites	0	0	0	kegg:C00015	kegg:C00049 kegg:C00003 kegg:C01004	0	kegg:C00135	kegg:C00423	kegg:C00314 kegg:C00250	0	kegg:C00037	kegg:C00212	0	kegg:C00107 kegg:C00009	0	0	0	kegg:C00025	kegg:C00250 kegg:C00003
module	green	grey	brown	yellow	turquoise	red	blue	green	greenyellow	grey	magenta	purple	cyan	pink	salmon	tan	turquoise	red	brown
pathway	Pantothenate and CoA biosynthesis - Homo sapiens (human)	Mineral absorption - Homo sapiens (human)	Bile secretion - Homo sapiens (human)	Alanine, aspartate and glutamate metabolism - Homo sapiens (human)	Taurine and hypotaurine metabolism - Homo sapiens (human)	Mineral absorption - Homo sapiens (human)	Protein digestion and absorption - Homo sapiens (human)	Neuroactive ligand-receptor interaction - Homo sapiens (human)	Arginine biosynthesis - Homo sapiens (human)	Nicotinate and nicotinamide metabolism - Homo sapiens (human)	Alanine, aspartate and glutamate metabolism - Homo sapiens (human)	Alanine, aspartate and glutamate metabolism - Homo sapiens (human)	beta-Alanine metabolism - Homo sapiens (human)	Bile secretion - Homo sapiens (human)	Glutathione metabolism - Homo sapiens (human)	Steroid hormone biosynthesis - Homo sapiens (human)	Aldosterone synthesis and secretion - Homo sapiens (human)	Alcoholism - Homo sapiens (human)	Phenylalanine metabolism - Homo sapiens (human)
pval	1	1	1	1	0.837217	1	0.874122	0.744359	0.592469	1	0.361506	1	1	0.739838	1	1	1	0.474076	0.535324
padj	1	1	1	1	0.913595	1	1	1	1	1	0.618059	1	1	1	1	1	1	0.82839	0.846882
overlap	0	0	0	0	3	0	1	1	2	0	1	0	0	1	0	0	0	1	2
size	6	11	7	6	6	11	14	14	5	5	7	7	7	17	7	7	7	5	10
overlap metabolites	0	0	0	0	kegg:C05844 kegg:C00025 kegg:C00041	0	kegg:C00135	kegg:C00245	kegg:C00049 kegg:C00327	0	kegg:C00152	0	0	kegg:C07207	0	0	0	kegg:C00025	kegg:C00082 kegg:C00596
module	green	grey	brown	yellow	turquoise	red	blue	green	greenyellow	grey	magenta	purple	cyan	pink	salmon	tan	turquoise	red	brown
pathway	Cysteine and methionine metabolism - Homo sapiens (human)	Taurine and hypotaurine metabolism - Homo sapiens (human)	Lysine degradation - Homo sapiens (human)	Glutathione metabolism - Homo sapiens (human)	Taste transduction - Homo sapiens (human)	Taurine and hypotaurine metabolism - Homo sapiens (human)	Alanine, aspartate and glutamate metabolism - Homo sapiens (human)	Cysteine and methionine metabolism - Homo sapiens (human)	Retrograde endocannabinoid signaling - Homo sapiens (human)	Ferroptosis - Homo sapiens (human)	Inflammatory mediator regulation of TRP channels - Homo sapiens (human)	Aldosterone synthesis and secretion - Homo sapiens (human)	Phenylalanine metabolism - Homo sapiens (human)	Protein digestion and absorption - Homo sapiens (human)	Nicotinate and nicotinamide metabolism - Homo sapiens (human)	Phenylalanine metabolism - Homo sapiens (human)	Regulation of lipolysis in adipocytes - Homo sapiens (human)	Neomycin, kanamycin and gentamicin biosynthesis - Homo sapiens (human)	Glycine, serine and threonine metabolism - Homo sapiens (human)
pval	1	1	1	1	0.837217	1	1	0.768393	0.592469	1	0.361506	1	1	0.739838	1	1	1	0.474076	0.535324
padj	1	1	1	1	0.913595	1	1	1	1	1	0.618059	1	1	1	1	1	1	0.82839	0.846882
overlap	0	0	0	0	3	0	0	1	2	0	1	0	0	1	0	0	0	1	2
size	12	6	7	10	6	6	6	15	5	9	7	7	10	17	5	10	6	5	10
overlap metabolites	0	0	0	0	kegg:C01996 kegg:C00025 kegg:C00130	0	0	kegg:C02291	kegg:C11695 kegg:C00219	0	kegg:C00575	0	0	kegg:C00388	0	0	0	kegg:C00025	kegg:C00078 kegg:C00430
module	green	grey	brown	yellow	turquoise	red	blue	green	greenyellow	grey	magenta	purple	cyan	pink	salmon	tan	turquoise	red	brown
pathway	Glycine, serine and threonine metabolism - Homo sapiens (human)	Purine metabolism - Homo sapiens (human)	Valine, leucine and isoleucine biosynthesis - Homo sapiens (human)	Ferroptosis - Homo sapiens (human)	Vitamin digestion and absorption - Homo sapiens (human)	Purine metabolism - Homo sapiens (human)	Pyrimidine metabolism - Homo sapiens (human)	Alanine, aspartate and glutamate metabolism - Homo sapiens (human)	Cysteine and methionine metabolism - Homo sapiens (human)	Bile secretion - Homo sapiens (human)	Steroid hormone biosynthesis - Homo sapiens (human)	Arginine and proline metabolism - Homo sapiens (human)	Glutathione metabolism - Homo sapiens (human)	Alcoholism - Homo sapiens (human)	Bile secretion - Homo sapiens (human)	Ovarian steroidogenesis - Homo sapiens (human)	Alcoholism - Homo sapiens (human)	Synaptic vesicle cycle - Homo sapiens (human)	Taste transduction - Homo sapiens (human)
pval	1	1	1	1	0.845199	1	1	1	0.682093	1	0.361506	1	1	1	1	1	1	0.474076	0.535324
padj	1	1	1	1	0.913595	1	1	1	1	1	0.618059	1	1	1	1	1	1	0.82839	0.846882
overlap	0	0	0	0	4	0	0	0	5	0	1	0	0	0	0	0	0	1	2
size	7	10	6	8	8	10	10	7	15	17	7	9	7	5	17	5	5	5	10
overlap metabolites	0	0	0	0	kegg:C00647 kegg:C00250 kegg:C00378 kegg:C00003	0	0	0	kegg:C00073 kegg:C00155 kegg:C00049 kegg:C00041 kegg:C00051	0	kegg:C02140	0	0	0	0	0	0	kegg:C00025	kegg:C00158 kegg:C01996
module	green	grey	brown	yellow	turquoise	red	blue	green	greenyellow	grey	magenta	purple	cyan	pink	salmon	tan	turquoise	red	brown
pathway	Vitamin digestion and absorption - Homo sapiens (human)	Neuroactive ligand-receptor interaction - Homo sapiens (human)	Taurine and hypotaurine metabolism - Homo sapiens (human)	Lysine degradation - Homo sapiens (human)	Neuroactive ligand-receptor interaction - Homo sapiens (human)	Neuroactive ligand-receptor interaction - Homo sapiens (human)	Nicotinate and nicotinamide metabolism - Homo sapiens (human)	Tryptophan metabolism - Homo sapiens (human)	Purine metabolism - Homo sapiens (human)	Biosynthesis of unsaturated fatty acids - Homo sapiens (human)	Glutathione metabolism - Homo sapiens (human)	Ubiquinone and other terpenoid-quinone biosynthesis - Homo sapiens (human)	Nicotinate and nicotinamide metabolism - Homo sapiens (human)	Ubiquinone and other terpenoid-quinone biosynthesis - Homo sapiens (human)	Lysine degradation - Homo sapiens (human)	Glutathione metabolism - Homo sapiens (human)	Ubiquinone and other terpenoid-quinone biosynthesis - Homo sapiens (human)	Tryptophan metabolism - Homo sapiens (human)	Mineral absorption - Homo sapiens (human)
pval	1	1	1	1	0.845199	1	1	1	0.683559	1	0.361506	1	1	1	1	1	1	0.517316	0.589961
padj	1	1	1	1	0.913595	1	1	1	1	1	0.618059	1	1	1	1	1	1	0.82839	0.846882
overlap	0	0	0	0	4	0	0	0	4	0	1	0	0	0	0	0	0	2	2
size	8	8	6	7	8	8	6	14	12	7	7	7	5	7	7	7	7	14	11
overlap metabolites	0	0	0	0	kegg:C13856 kegg:C01996 kegg:C00049 kegg:C00025	0	0	0	kegg:C00242 kegg:C00387 kegg:C00039 kegg:C00037	0	kegg:C00037	0	0	0	0	0	0	kegg:C05643 kegg:C05659	kegg:C00073 kegg:C00078
module	green	grey	brown	yellow	turquoise	red	blue	green	greenyellow	grey	magenta	purple	cyan	pink	salmon	tan	turquoise	red	brown
pathway	Valine, leucine and isoleucine biosynthesis - Homo sapiens (human)	Valine, leucine and isoleucine degradation - Homo sapiens (human)	Neuroactive ligand-receptor interaction - Homo sapiens (human)	Histidine metabolism - Homo sapiens (human)	Purine metabolism - Homo sapiens (human)	Valine, leucine and isoleucine degradation - Homo sapiens (human)	Mineral absorption - Homo sapiens (human)	Inflammatory mediator regulation of TRP channels - Homo sapiens (human)	Serotonergic synapse - Homo sapiens (human)	Cysteine and methionine metabolism - Homo sapiens (human)	cAMP signaling pathway - Homo sapiens (human)	Central carbon metabolism in cancer - Homo sapiens (human)	Lysine degradation - Homo sapiens (human)	Pyrimidine metabolism - Homo sapiens (human)	Phenylalanine, tyrosine and tryptophan biosynthesis - Homo sapiens (human)	Ferroptosis - Homo sapiens (human)	Serotonergic synapse - Homo sapiens (human)	Neuroactive ligand-receptor interaction - Homo sapiens (human)	Pathways of neurodegeneration - multiple diseases - Homo sapiens (human)
pval	1	1	1	1	0.854654	1	1	1	0.701659	1	0.361506	1	1	1	1	1	1	0.517316	0.612064
padj	1	1	1	1	0.913595	1	1	1	1	1	0.618059	1	1	1	1	1	1	0.82839	0.846882
overlap	0	0	0	0	5	0	0	0	2	0	1	0	0	0	0	0	0	2	1
size	6	5	8	9	10	5	11	7	6	15	7	15	7	9	8	9	6	14	5
overlap metabolites	0	0	0	0	kegg:C00064 kegg:C00147 kegg:C00262 kegg:C00385 kegg:C00130	0	0	0	kegg:C00219 kegg:C00639	0	kegg:C00575	0	0	0	0	0	0	kegg:C00049 kegg:C00025	kegg:C01996
module	green	grey	brown	yellow	turquoise	red	blue	green	greenyellow	grey	magenta	purple	cyan	pink	salmon	tan	turquoise	red	brown
pathway	Mineral absorption - Homo sapiens (human)	Arginine biosynthesis - Homo sapiens (human)	Valine, leucine and isoleucine degradation - Homo sapiens (human)	Glycine, serine and threonine metabolism - Homo sapiens (human)	Sphingolipid metabolism - Homo sapiens (human)	Arginine biosynthesis - Homo sapiens (human)	Purine metabolism - Homo sapiens (human)	Alcoholism - Homo sapiens (human)	Alanine, aspartate and glutamate metabolism - Homo sapiens (human)	Histidine metabolism - Homo sapiens (human)	Porphyrin and chlorophyll metabolism - Homo sapiens (human)	Steroid hormone biosynthesis - Homo sapiens (human)	Phenylalanine, tyrosine and tryptophan biosynthesis - Homo sapiens (human)	Glycerophospholipid metabolism - Homo sapiens (human)	Biosynthesis of unsaturated fatty acids - Homo sapiens (human)	Lysine degradation - Homo sapiens (human)	Steroid hormone biosynthesis - Homo sapiens (human)	Regulation of lipolysis in adipocytes - Homo sapiens (human)	Alcoholism - Homo sapiens (human)
pval	1	1	1	1	0.991498	1	1	1	0.785401	1	0.361506	1	1	1	1	1	1	0.537824	0.612064
padj	1	1	1	1	0.996778	1	1	1	1	1	0.618059	1	1	1	1	1	1	0.82839	0.846882
overlap	0	0	0	0	1	0	0	0	2	0	1	0	0	0	0	0	0	1	1
size	11	6	5	7	5	6	10	5	7	8	7	7	8	8	7	7	7	6	5
overlap metabolites	0	0	0	0	kegg:C00346	0	0	0	kegg:C00049 kegg:C00041	0	kegg:C00037	0	0	0	0	0	0	C00219	kegg:C00082
module	green	grey	brown	yellow	turquoise	red	blue	green	greenyellow	grey	magenta	purple	cyan	pink	salmon	tan	turquoise	red	brown
pathway	Valine, leucine and isoleucine degradation - Homo sapiens (human)	Taste transduction - Homo sapiens (human)	Arginine biosynthesis - Homo sapiens (human)	Taurine and hypotaurine metabolism - Homo sapiens (human)	Sphingolipid signaling pathway - Homo sapiens (human)	Taste transduction - Homo sapiens (human)	Arginine biosynthesis - Homo sapiens (human)	Arginine and proline metabolism - Homo sapiens (human)	Inflammatory mediator regulation of TRP channels - Homo sapiens (human)	Thermogenesis - Homo sapiens (human)	Parkinson disease - Homo sapiens (human)	beta-Alanine metabolism - Homo sapiens (human)	Pantothenate and CoA biosynthesis - Homo sapiens (human)	Central carbon metabolism in cancer - Homo sapiens (human)	Pantothenate and CoA biosynthesis - Homo sapiens (human)	Phenylalanine, tyrosine and tryptophan biosynthesis - Homo sapiens (human)	Diabetic cardiomyopathy - Homo sapiens (human)	Serotonergic synapse - Homo sapiens (human)	Diabetic cardiomyopathy - Homo sapiens (human)
pval	1	1	1	1	0.996778	1	1	1	0.785401	1	0.361506	1	1	1	1	1	1	0.537824	0.612064
padj	1	1	1	1	0.996778	1	1	1	1	1	0.618059	1	1	1	1	1	1	0.82839	0.846882
overlap	0	0	0	0	1	0	0	0	2	0	1	0	0	0	0	0	0	1	1
size	5	6	6	6	6	6	6	9	7	5	7	7	6	15	6	8	5	6	5
overlap metabolites	0	0	0	0	kegg:C00346	0	0	0	kegg:C11695 kegg:C00219	0	kegg:C00575	0	0	0	0	0	0	kegg:C00219	kegg:C00051
module								green	greenyellow	grey	magenta	purple	cyan	pink	salmon	tan	turquoise	red	brown
pathway								Central carbon metabolism in cancer - Homo sapiens (human)	Steroid hormone biosynthesis - Homo sapiens (human)	ABC transporters - Homo sapiens (human)	Pyrimidine metabolism - Homo sapiens (human)	Diabetic cardiomyopathy - Homo sapiens (human)	Cysteine and methionine metabolism - Homo sapiens (human)	Serotonergic synapse - Homo sapiens (human)	Cysteine and methionine metabolism - Homo sapiens (human)	Biosynthesis of unsaturated fatty acids - Homo sapiens (human)	Ovarian steroidogenesis - Homo sapiens (human)	Pantothenate and CoA biosynthesis - Homo sapiens (human)	Ovarian steroidogenesis - Homo sapiens (human)
pval								1	0.785401	1	0.438887	1	1	1	1	1	1	0.537824	0.612064
padj								1	1	1	0.70488	1	1	1	1	1	1	0.82839	0.846882
overlap								0	2	0	1	0	0	0	0	0	0	1	1
size								15	7	29	9	5	15	6	15	7	5	6	5
overlap metabolites								0	kegg:C05472 kegg:C05490	0	kegg:C00015	0	0	0	0	0	0	keg:C00049	kegg:C01953
								green	greenyellow	grey	magenta	purple	cyan	pink	salmon	tan	turquoise	red	brown
								Serotonergic synapse - Homo sapiens (human)	beta-Alanine metabolism - Homo sapiens (human)	Aminoacyl-tRNA biosynthesis - Homo sapiens (human)	Vitamin digestion and absorption - Homo sapiens (human)	Ovarian steroidogenesis - Homo sapiens (human)	Histidine metabolism - Homo sapiens (human)	beta-Alanine metabolism - Homo sapiens (human)	Histidine metabolism - Homo sapiens (human)	Cysteine and methionine metabolism - Homo sapiens (human)	Glutathione metabolism - Homo sapiens (human)	Taurine and hypotaurine metabolism - Homo sapiens (human)	Nicotinate and nicotinamide metabolism - Homo sapiens (human)
								1	0.785401	1	0.438887	1	1	1	1	1	1	0.537824	0.612064
								1	1	1	0.70488	1	1	1	1	1	1	0.82839	0.846882
								0	2	0	1	0	0	0	0	0	0	1	1
								6	7	15	9	5	8	7	8	15	7	6	5
								0	kegg:C00049 kegg:C00106	0	kegg:C00003	0	0	0	0	0	0	kegg:C00025	kegg:C00003
								green	greenyellow	grey	magenta	purple	cyan	pink	salmon	tan	turquoise	red	brown
								Steroid hormone biosynthesis - Homo sapiens (human)	Tyrosine metabolism - Homo sapiens (human)	Sphingolipid signaling pathway - Homo sapiens (human)	Glycine, serine and threonine metabolism - Homo sapiens (human)	Nicotinate and nicotinamide metabolism - Homo sapiens (human)	ABC transporters - Homo sapiens (human)	Phenylalanine metabolism - Homo sapiens (human)	ABC transporters - Homo sapiens (human)	Histidine metabolism - Homo sapiens (human)	Nicotinate and nicotinamide metabolism - Homo sapiens (human)	Amino sugar and nucleotide sugar metabolism - Homo sapiens (human)	Thermogenesis - Homo sapiens (human)
								1	0.785401	1	0.474076	1	1	1	1	1	1	0.537824	0.612064
								1	1	1	0.739	1	1	1	1	1	1	0.82839	0.846882
								0	2	0	1	0	0	0	0	0	0	1	1
								7	7	6	10	5	29	10	29	8	5	6	5
								0	kegg:C00082 kegg:C01693	0	kegg:C00037	0	0	0	0	0	0	kegg:C01674	kegg:C13856
								green	greenyellow	grey	magenta	purple	cyan	pink	salmon	tan	turquoise	red	brown
								Diabetic cardiomyopathy - Homo sapiens (human)	Neuroactive ligand-receptor interaction - Homo sapiens (human)	cAMP signaling pathway - Homo sapiens (human)	Tryptophan metabolism - Homo sapiens (human)	Ferroptosis - Homo sapiens (human)	Aminoacyl-tRNA biosynthesis - Homo sapiens (human)	Glutathione metabolism - Homo sapiens (human)	Aminoacyl-tRNA biosynthesis - Homo sapiens (human)	ABC transporters - Homo sapiens (human)	Bile secretion - Homo sapiens (human)	Inflammatory mediator regulation of TRP channels - Homo sapiens (human)	Arginine biosynthesis - Homo sapiens (human)
								1	0.806176	1	0.594566	1	1	1	1	1	1	0.59394	0.612064
								1	1	1	0.900342	1	1	1	1	1	1	0.82839	0.846882
								0	4	0	1	0	0	0	0	0	0	1	1
								5	14	7	14	9	15	7	15	29	17	7	5
								0	kegg:C00037 kegg:C00049 kegg:C11695 kegg:C00639	0	kegg:C05834	0	0	0	0	0	0	kegg:C00219	kegg:C00026
								green	greenyellow	grey	magenta	purple	cyan	pink	salmon	tan	turquoise	red	brown
								Ovarian steroidogenesis - Homo sapiens (human)	Vitamin digestion and absorption - Homo sapiens (human)	Glycine, serine and threonine metabolism - Homo sapiens (human)	Cysteine and methionine metabolism - Homo sapiens (human)	Lysine degradation - Homo sapiens (human)	cAMP signaling pathway - Homo sapiens (human)	Nicotinate and nicotinamide metabolism - Homo sapiens (human)	Sphingolipid signaling pathway - Homo sapiens (human)	Aminoacyl-tRNA biosynthesis - Homo sapiens (human)	Lysine degradation - Homo sapiens (human)	Steroid hormone biosynthesis - Homo sapiens (human)	Synaptic vesicle cycle - Homo sapiens (human)
								1	0.893263	1	0.620208	1	1	1	1	1	1	0.59394	0.612064
								1	1	1	0.913085	1	1	1	1	1	1	0.82839	0.846882
								0	2	0	1	0	0	0	0	0	0	1	1
								5	9	10	15	7	7	5	6	15	7	7	5
								0	kegg:C00250 kegg:C00376	0	kegg:C01817	0	0	0	0	0	0	kegg:C00187	kegg:C01996
								green	greenyellow	grey	magenta	purple	cyan	pink	salmon	tan	turquoise	red	brown
								Glutathione metabolism - Homo sapiens (human)	Alcoholism - Homo sapiens (human)	Vitamin B6 metabolism - Homo sapiens (human)	Pathways of neurodegeneration - multiple diseases - Homo sapiens (human)	Phenylalanine, tyrosine and tryptophan biosynthesis - Homo sapiens (human)	Glycine, serine and threonine metabolism - Homo sapiens (human)	Lysine degradation - Homo sapiens (human)	Glycine, serine and threonine metabolism - Homo sapiens (human)	cAMP signaling pathway - Homo sapiens (human)	Phenylalanine, tyrosine and tryptophan biosynthesis - Homo sapiens (human)	Porphyrin and chlorophyll metabolism - Homo sapiens (human)	Retrograde endocannabinoid signaling - Homo sapiens (human)
								1	0.894137	1	1	1	1	1	1	1	1	0.59394	0.612064
								1	1	1	1	1	1	1	1	1	1	0.82839	0.846882
								0	1	0	0	0	0	0	0	0	0	1	1
								7	5	5	5	8	10	7	10	7	8	7	5
								0	kegg:C00082	0	0	0	0	0	0	0	0	kegg:C00025	kegg:C13856
								green	greenyellow	grey	magenta	purple	cyan	pink	salmon	tan	turquoise	red	brown
								Ferroptosis - Homo sapiens (human)	Nicotinate and nicotinamide metabolism - Homo sapiens (human)	Sphingolipid metabolism - Homo sapiens (human)	Arginine and proline metabolism - Homo sapiens (human)	Biosynthesis of unsaturated fatty acids - Homo sapiens (human)	Vitamin B6 metabolism - Homo sapiens (human)	Phenylalanine, tyrosine and tryptophan biosynthesis - Homo sapiens (human)	Vitamin B6 metabolism - Homo sapiens (human)	Glycine, serine and threonine metabolism - Homo sapiens (human)	Thermogenesis - Homo sapiens (human)	Tyrosine metabolism - Homo sapiens (human)	Pantothenate and CoA biosynthesis - Homo sapiens (human)
								1	0.894137	1	1	1	1	1	1	1	1	0.59394	0.679332
								1	1	1	1	1	1	1	1	1	1	0.82839	0.846882
								0	1	0	0	0	0	0	0	0	0	1	1
								9	5	6	9	7	5	8	5	10	5	7	6
								0	kegg:C00049	0	0	0	0	0	0	0	0	kegg:C01693	kegg:C00429
								green	greenyellow	grey	magenta	purple	cyan	pink	salmon	tan	turquoise	red	brown
								Lysine degradation - Homo sapiens (human)	Synaptic vesicle cycle - Homo sapiens (human)	Porphyrin and chlorophyll metabolism - Homo sapiens (human)	Ubiquinone and other terpenoid-quinone biosynthesis - Homo sapiens (human)	Pantothenate and CoA biosynthesis - Homo sapiens (human)	Porphyrin and chlorophyll metabolism - Homo sapiens (human)	Pantothenate and CoA biosynthesis - Homo sapiens (human)	Sphingolipid metabolism - Homo sapiens (human)	Porphyrin and chlorophyll metabolism - Homo sapiens (human)	Sphingolipid signaling pathway - Homo sapiens (human)	Bile secretion - Homo sapiens (human)	Sphingolipid metabolism - Homo sapiens (human)
								1	0.894137	1	1	1	1	1	1	1	1	0.627041	0.679332
								1	1	1	1	1	1	1	1	1	1	0.852132	0.846882
								0	1	0	0	0	0	0	0	0	0	2	1
								7	5	7	7	6	7	6	6	7	6	17	6
								0	kegg:C00037	0	0	0	0	0	0	0	0	kegg:C00315 kegg:C00187	kegg:C12144
								green	greenyellow	grey	magenta	purple	cyan	pink	salmon	tan	turquoise	red	brown
								Phenylalanine, tyrosine and tryptophan biosynthesis - Homo sapiens (human)	Bile secretion - Homo sapiens (human)	Protein digestion and absorption - Homo sapiens (human)	Glycerophospholipid metabolism - Homo sapiens (human)	Histidine metabolism - Homo sapiens (human)	Protein digestion and absorption - Homo sapiens (human)	Cysteine and methionine metabolism - Homo sapiens (human)	Porphyrin and chlorophyll metabolism - Homo sapiens (human)	Protein digestion and absorption - Homo sapiens (human)	cAMP signaling pathway - Homo sapiens (human)	Pyrimidine metabolism - Homo sapiens (human)	Amino sugar and nucleotide sugar metabolism - Homo sapiens (human)
								1	0.915362	1	1	1	1	1	1	1	1	0.686778	0.679332
								1	1	1	1	1	1	1	1	1	1	0.887787	0.846882
								0	4	0	0	0	0	0	0	0	0	1	1
								8	17	17	8	8	17	15	7	17	7	9	6
								0	kegg:C00318 kegg:C00639 kegg:C03990 kegg:C00051	0	0	0	0	0	0	0	0	kegg:C00039	kegg:C00734
								green	greenyellow	grey	magenta	purple	cyan	pink	salmon	tan	turquoise	red	brown
								Biosynthesis of unsaturated fatty acids - Homo sapiens (human)	Tryptophan metabolism - Homo sapiens (human)	Vitamin digestion and absorption - Homo sapiens (human)	beta-Alanine metabolism - Homo sapiens (human)	Thermogenesis - Homo sapiens (human)	Vitamin digestion and absorption - Homo sapiens (human)	Aminoacyl-tRNA biosynthesis - Homo sapiens (human)	Protein digestion and absorption - Homo sapiens (human)	Mineral absorption - Homo sapiens (human)	Vitamin B6 metabolism - Homo sapiens (human)	Vitamin digestion and absorption - Homo sapiens (human)	Neuroactive ligand-receptor interaction - Homo sapiens (human)
								1	0.930099	1	1	1	1	1	1	1	1	0.686778	0.725009
								1	1	1	1	1	1	1	1	1	1	0.887787	0.846882
								0	3	0	0	0	0	0	0	0	0	1	2
								7	14	9	7	5	9	15	17	11	5	9	14
								0	kegg:C00954 kegg:C00978 kegg:C00328	0	0	0	0	0	0	0	0	kegg:C00187	kegg:C13856 kegg:C01996
								green	greenyellow	grey	magenta	purple	cyan	pink	salmon	tan	turquoise	red	brown
								Thermogenesis - Homo sapiens (human)	Regulation of lipolysis in adipocytes - Homo sapiens (human)	Mineral absorption - Homo sapiens (human)	Phenylalanine metabolism - Homo sapiens (human)	Aminoacyl-tRNA biosynthesis - Homo sapiens (human)	Mineral absorption - Homo sapiens (human)	Glycine, serine and threonine metabolism - Homo sapiens (human)	Vitamin digestion and absorption - Homo sapiens (human)	Taurine and hypotaurine metabolism - Homo sapiens (human)	Sphingolipid metabolism - Homo sapiens (human)	Phenylalanine metabolism - Homo sapiens (human)	Ubiquinone and other terpenoid-quinone biosynthesis - Homo sapiens (human)
								1	0.932633	1	1	1	1	1	1	1	1	0.725002	0.73503
								1	1	1	1	1	1	1	1	1	1	0.914884	0.846882
								0	1	0	0	0	0	0	0	0	0	1	1
								5	6	11	10	15	11	10	9	6	6	10	7
								0	kegg:C00219	0	0	0	0	0	0	0	0	kegg:C00166	kegg:C00082
								green	greenyellow	grey	magenta	purple	cyan	pink	salmon	tan	turquoise	red	brown
								Aminoacyl-tRNA biosynthesis - Homo sapiens (human)	Sphingolipid signaling pathway - Homo sapiens (human)	Taurine and hypotaurine metabolism - Homo sapiens (human)	Ferroptosis - Homo sapiens (human)	Glycine, serine and threonine metabolism - Homo sapiens (human)	Taurine and hypotaurine metabolism - Homo sapiens (human)	Vitamin B6 metabolism - Homo sapiens (human)	Mineral absorption - Homo sapiens (human)	Purine metabolism - Homo sapiens (human)	Vitamin digestion and absorption - Homo sapiens (human)	Mineral absorption - Homo sapiens (human)	Biosynthesis of unsaturated fatty acids - Homo sapiens (human)
								1	Sphingolipid signaling pathway - Homo sapiens (human)	1	1	1	1	1	1	1	1	0.758618	0.73503
								1	1	1	1	1	1	1	1	1	1	0.935041	0.846882
								0	1	0	0	0	0	0	0	0	0	1	1
								15	6	6	9	10	6	5	11	12	9	11	7
								0	kegg:C00319	0	0	0	0	0	0	0	0	kegg:C00065	kegg:C03242
								green	greenyellow	grey	magenta	purple	cyan	pink	salmon	tan	turquoise	red	brown
								Sphingolipid signaling pathway - Homo sapiens (human)	Sphingolipid metabolism - Homo sapiens (human)	Purine metabolism - Homo sapiens (human)	Phenylalanine, tyrosine and tryptophan biosynthesis - Homo sapiens (human)	Sphingolipid metabolism - Homo sapiens (human)	Parkinson disease - Homo sapiens (human)	Porphyrin and chlorophyll metabolism - Homo sapiens (human)	Taurine and hypotaurine metabolism - Homo sapiens (human)	Parkinson disease - Homo sapiens (human)	Taurine and hypotaurine metabolism - Homo sapiens (human)	Purine metabolism - Homo sapiens (human)	cAMP signaling pathway - Homo sapiens (human)
								1	0.932633	1	1	1	1	1	1	1	1	0.788175	0.73503
								1	1	1	1	1	1	1	1	1	1	0.949393	0.846882
								0	1	0	0	0	0	0	0	0	0	1	1
								6	6	12	8	6	7	7	6	7	6	12	7
								0	kegg:C00319	0	0	0	0	0	0	0	0	kegg:C00039	kegg:C01996
								green	greenyellow	grey	magenta	purple	cyan	pink	salmon	tan	turquoise	red	brown
								Sphingolipid metabolism - Homo sapiens (human)	Glyoxylate and dicarboxylate metabolism - Homo sapiens (human)	Parkinson disease - Homo sapiens (human)	Biosynthesis of unsaturated fatty acids - Homo sapiens (human)	Porphyrin and chlorophyll metabolism - Homo sapiens (human)	Neuroactive ligand-receptor interaction - Homo sapiens (human)	Vitamin digestion and absorption - Homo sapiens (human)	Purine metabolism - Homo sapiens (human)	Neuroactive ligand-receptor interaction - Homo sapiens (human)	Purine metabolism - Homo sapiens (human)	Ubiquinone and other terpenoid-quinone biosynthesis - Homo sapiens (human)	Porphyrin and chlorophyll metabolism - Homo sapiens (human)
								1	0.932633	1	1	1	1	1	1	1	1	1	0.73503
								1	1	1	1	1	1	1	1	1	1	1	0.846882
								0	1	0	0	0	0	0	0	0	0	0	1
								6	6	7	7	7	14	9	12	14	12	7	7
								0	kegg:C00037	0	0	0	0	0	0	0	0	0	kegg:C00430
								green	greenyellow	grey	magenta	purple	cyan	pink	salmon	tan	turquoise	red	brown
								Protein digestion and absorption - Homo sapiens (human)	Aldosterone synthesis and secretion - Homo sapiens (human)	Neuroactive ligand-receptor interaction - Homo sapiens (human)	Pantothenate and CoA biosynthesis - Homo sapiens (human)	Protein digestion and absorption - Homo sapiens (human)	Neomycin, kanamycin and gentamicin biosynthesis - Homo sapiens (human)	Taurine and hypotaurine metabolism - Homo sapiens (human)	Neomycin, kanamycin and gentamicin biosynthesis - Homo sapiens (human)	Neomycin, kanamycin and gentamicin biosynthesis - Homo sapiens (human)	Parkinson disease - Homo sapiens (human)	Glycerophospholipid metabolism - Homo sapiens (human)	Parkinson disease - Homo sapiens (human)
								1	0.957171	1	1	1	1	1	1	1	1	1	0.73503
								1	1	1	1	1	1	1	1	1	1	1	0.846882
								0	1	0	0	0	0	0	0	0	0	0	1
								17	7	14	6	17	5	6	5	5	7	8	7
								0	kegg:C00219	0	0	0	0	0	0	0	0	0	kegg:C00082
								green	greenyellow	grey	magenta	purple	cyan	pink	salmon	tan	turquoise	red	brown
								Mineral absorption - Homo sapiens (human)	cAMP signaling pathway - Homo sapiens (human)	Neomycin, kanamycin and gentamicin biosynthesis - Homo sapiens (human)	Histidine metabolism - Homo sapiens (human)	Mineral absorption - Homo sapiens (human)	Tyrosine metabolism - Homo sapiens (human)	Purine metabolism - Homo sapiens (human)	Tyrosine metabolism - Homo sapiens (human)	Amino sugar and nucleotide sugar metabolism - Homo sapiens (human)	Neuroactive ligand-receptor interaction - Homo sapiens (human)	Diabetic cardiomyopathy - Homo sapiens (human)	ABC transporters - Homo sapiens (human)
								1	0.957171	1	1	1	1	1	1	1	1	1	0.76605
								1	1	1	1	1	1	1	1	1	1	1	0.863844
								0	1	0	0	0	0	0	0	0	0	0	4
								11	7	5	8	11	7	12	7	6	14	5	29
								0	kegg:C20792	0	0	0	0	0	0	0	0	0	kegg:C01157 kegg:C00051 kegg:C00430 kegg:C00135
								green	greenyellow	grey	magenta	purple	cyan	pink	salmon	tan	turquoise	red	brown
								Neomycin, kanamycin and gentamicin biosynthesis - Homo sapiens (human)	Parkinson disease - Homo sapiens (human)	Arginine biosynthesis - Homo sapiens (human)	Sphingolipid signaling pathway - Homo sapiens (human)	Taurine and hypotaurine metabolism - Homo sapiens (human)	Amino sugar and nucleotide sugar metabolism - Homo sapiens (human)	Neomycin, kanamycin and gentamicin biosynthesis - Homo sapiens (human)	Amino sugar and nucleotide sugar metabolism - Homo sapiens (human)	Arginine biosynthesis - Homo sapiens (human)	Amino sugar and nucleotide sugar metabolism - Homo sapiens (human)	Lysine degradation - Homo sapiens (human)	Ferroptosis - Homo sapiens (human)
								1	0.957171	1	1	1	1	1	1	1	1	1	0.819276
								1	1	1	1	1	1	1	1	1	1	1	0.904617
								0	1	0	0	0	0	0	0	0	0	0	1
								5	7	5	6	6	6	5	6	5	6	7	9
								0	kegg:C00082	0	0	0	0	0	0	0	0	0	kegg:C00051
								green	greenyellow	grey	magenta	purple	cyan	pink	salmon	tan	turquoise	red	brown
								Amino sugar and nucleotide sugar metabolism - Homo sapiens (human)	Glycerophospholipid metabolism - Homo sapiens (human)	Taste transduction - Homo sapiens (human)	Vitamin B6 metabolism - Homo sapiens (human)	Neomycin, kanamycin and gentamicin biosynthesis - Homo sapiens (human)	Arginine biosynthesis - Homo sapiens (human)	Amino sugar and nucleotide sugar metabolism - Homo sapiens (human)	Arginine biosynthesis - Homo sapiens (human)	Taste transduction - Homo sapiens (human)	Arginine biosynthesis - Homo sapiens (human)	Thermogenesis - Homo sapiens (human)	Purine metabolism - Homo sapiens (human)
								1	0.972798	1	1	1	1	1	1	1	1	1	0.898474
								1	1	1	1	1	1	1	1	1	1	1	0.971818
								0	1	0	0	0	0	0	0	0	0	0	1
								6	8	10	5	5	5	6	5	10	5	5	12
								0	kegg:C20466	0	0	0	0	0	0	0	0	0	kegg:C00039
								green	greenyellow	grey	magenta	purple	cyan	pink	salmon	tan	turquoise	red	brown
								Arginine biosynthesis - Homo sapiens (human)	Histidine metabolism - Homo sapiens (human)	Synaptic vesicle cycle - Homo sapiens (human)	Sphingolipid metabolism - Homo sapiens (human)	Amino sugar and nucleotide sugar metabolism - Homo sapiens (human)	Taste transduction - Homo sapiens (human)	Arginine biosynthesis - Homo sapiens (human)	Taste transduction - Homo sapiens (human)	Synaptic vesicle cycle - Homo sapiens (human)	Taste transduction - Homo sapiens (human)	cAMP signaling pathway - Homo sapiens (human)	Inflammatory mediator regulation of TRP channels - Homo sapiens (human)
								1	0.972798	1	1	1	1	1	1	1	1	1	1
								1	1	1	1	1	1	1	1	1	1	1	1
								0	1	0	0	0	0	0	0	0	0	0	0
								5	8	5	6	6	10	5	10	5	10	7	7
								0	kegg:C00049	0	0	0	0	0	0	0	0	0
								green	greenyellow	grey	magenta	purple	cyan	pink	salmon	tan	turquoise	red	brown
								Synaptic vesicle cycle - Homo sapiens (human)	Taste transduction - Homo sapiens (human)	Glyoxylate and dicarboxylate metabolism - Homo sapiens (human)	Taurine and hypotaurine metabolism - Homo sapiens (human)	Arginine biosynthesis - Homo sapiens (human)	Synaptic vesicle cycle - Homo sapiens (human)	Taste transduction - Homo sapiens (human)	Synaptic vesicle cycle - Homo sapiens (human)	Glyoxylate and dicarboxylate metabolism - Homo sapiens (human)	Synaptic vesicle cycle - Homo sapiens (human)	Vitamin B6 metabolism - Homo sapiens (human)	Regulation of lipolysis in adipocytes - Homo sapiens (human)
								1	0.989059	1	1	1	1	1	1	1	1	1	1
								1	1	1	1	1	1	1	1	1	1	1	1
								0	1	0	0	0	0	0	0	0	0	0	0
								5	10	6	6	5	5	10	5	6	5	5	6
								0	kegg:C11045	0	0	0	0	0	0	0	0	0	0
								green	greenyellow	grey	magenta	purple	cyan	pink	salmon	tan	turquoise	red	brown
								Glyoxylate and dicarboxylate metabolism - Homo sapiens (human)	Pathways of neurodegeneration - multiple diseases - Homo sapiens (human)	Retrograde endocannabinoid signaling - Homo sapiens (human)	Tyrosine metabolism - Homo sapiens (human)	Glyoxylate and dicarboxylate metabolism - Homo sapiens (human)	Glyoxylate and dicarboxylate metabolism - Homo sapiens (human)	Glyoxylate and dicarboxylate metabolism - Homo sapiens (human)	Glyoxylate and dicarboxylate metabolism - Homo sapiens (human)	Retrograde endocannabinoid signaling - Homo sapiens (human)	Glyoxylate and dicarboxylate metabolism - Homo sapiens (human)	Parkinson disease - Homo sapiens (human)	Sphingolipid signaling pathway - Homo sapiens (human)
								1	1	1	1	1	1	1	1	1	1	1	1
								1	1	1	1	1	1	1	1	1	1	1	1
								0	0	0	0	0	0	0	0	0	0	0	0
								6	5	5	7	6	6	6	6	5	6	7	6
								0	0	0	0	0	0	0	0	0	0	0	0
								green	greenyellow	grey	magenta	purple	cyan	pink	salmon	tan	turquoise	red	brown
								Retrograde endocannabinoid signaling - Homo sapiens (human)	Neomycin, kanamycin and gentamicin biosynthesis - Homo sapiens (human)	Thiamine metabolism - Homo sapiens (human)	Arginine biosynthesis - Homo sapiens (human)	Retrograde endocannabinoid signaling - Homo sapiens (human)	Thiamine metabolism - Homo sapiens (human)	Thiamine metabolism - Homo sapiens (human)	Thiamine metabolism - Homo sapiens (human)	Thiamine metabolism - Homo sapiens (human)	Retrograde endocannabinoid signaling - Homo sapiens (human)	Thiamine metabolism - Homo sapiens (human)	Neomycin, kanamycin and gentamicin biosynthesis - Homo sapiens (human)
								1	1	1	1	1	1	1	1	1	1	1	1
								1	1	1	1	1	1	1	1	1	1	1	1
								0	0	0	0	0	0	0	0	0	0	0	0
								5	5	6	5	5	6	6	6	6	5	6	5
								0	0	0	0	0	0	0	0	0	0	0	0
