# Supplementary material for: Metabolomics analysis of pathways underlying radiation-induced salivary gland dysfunction stages
Source: PLoS One. 2023 Nov 20;18(11):e0294355. doi: 10.1371/journal.pone.0294355 (PMC10659204; doi:10.1371/journal.pone.0294355)
Supplement: S8 Table — (XLSX) [file pone.0294355.s013.xlsx]

## Sheet: Sheet1
S8 Table. Pathway enrichment results for individual weighted correlation network analysis metabolite modules at days 3, 14, and 30 IR in HILIC and RP phases.
HILIC Phase Day 3 IR							RP Phase Day 3 IR										HILIC Phase Day 14 IR									RP Phase Day 14 IR														HILIC Phase Day 30 IR									RP Phase Day 30 IR
module	green	magenta	black	blue	turquoise	red	module	greenyellow	cyan	blue	lightgreen	turquoise	black	green	grey60	lightcyan	module	blue	greenyellow	black	turquoise	brown	yellow	pink	red	module	lightyellow	greenyellow	black	red	purple	yellow	magenta	blue	lightcyan	brown	midnightblue	pink	tan	module	blue	green	black	magenta	brown	yellow	pink	red	module
pathway	Purine metabolism - Homo sapiens (human)	Purine metabolism - Homo sapiens (human)	Mineral absorption - Homo sapiens (human)	Lysine degradation - Homo sapiens (human)	Taste transduction - Homo sapiens (human)	beta-Alanine metabolism - Homo sapiens (human)	pathway	Glyoxylate and dicarboxylate metabolism - Homo sapiens (human)	Purine metabolism - Homo sapiens (human)	Tryptophan metabolism - Homo sapiens (human)	Neuroactive ligand-receptor interaction - Homo sapiens (human)	Retrograde endocannabinoid signaling - Homo sapiens (human)	Tyrosine metabolism - Homo sapiens (human)	Thermogenesis - Homo sapiens (human)	Aldosterone synthesis and secretion - Homo sapiens (human)	Diabetic cardiomyopathy - Homo sapiens (human)	pathway	Histidine metabolism - Homo sapiens (human)	Mineral absorption - Homo sapiens (human)	Central carbon metabolism in cancer - Homo sapiens (human)	Pantothenate and CoA biosynthesis - Homo sapiens (human)	Lysine degradation - Homo sapiens (human)	Arginine and proline metabolism - Homo sapiens (human)	Phenylalanine metabolism - Homo sapiens (human)	Glycine, serine and threonine metabolism - Homo sapiens (human)	pathway	Phenylalanine metabolism - Homo sapiens (human)	Purine metabolism - Homo sapiens (human)	Purine metabolism - Homo sapiens (human)	Protein digestion and absorption - Homo sapiens (human)	Steroid hormone biosynthesis - Homo sapiens (human)	Purine metabolism - Homo sapiens (human)	Purine metabolism - Homo sapiens (human)	Lysine degradation - Homo sapiens (human)	Pyrimidine metabolism - Homo sapiens (human)	Thermogenesis - Homo sapiens (human)	Glutathione metabolism - Homo sapiens (human)	Regulation of lipolysis in adipocytes - Homo sapiens (human)	Sphingolipid signaling pathway - Homo sapiens (human)	pathway	ABC transporters - Homo sapiens (human)	Lysine degradation - Homo sapiens (human)	Nicotinate and nicotinamide metabolism - Homo sapiens (human)	Nicotinate and nicotinamide metabolism - Homo sapiens (human)	Central carbon metabolism in cancer - Homo sapiens (human)	Ferroptosis - Homo sapiens (human)	beta-Alanine metabolism - Homo sapiens (human)	Arginine biosynthesis - Homo sapiens (human)	pathway
pval	0.00658947	0.0131113	0.0282498	0.0153199	0.0659555	0.0271107	pval	0.000920662	0.00246909	0.00662236	0.0401002	0.00611767	0.132898	0.0883988	0.0579036	0.286657	pval	0.00212978	0.00745326	0.0259436	0.012167	0.0568747	0.162661	0.0326113	0.0371979	pval	0.00167974	0.00686782	0.00814483	0.0389208	0.00347287	0.0273074	0.0509952	0.0989545	0.0474909	0.0512052	0.0263572	0.0226494	0.0362713	pval	0.0387914	0.0479777	0.0178028	0.0215134	0.124486	0.0590665	0.074285	0.00464706	pval
padj	0.204273	0.406449	0.283393	0.327574	0.994916	0.840431	padj	0.0302373	0.130862	0.327621	0.534872	0.324237	1	1	1	1	padj	0.0660233	0.118562	0.273156	0.377176	0.771017	1	1	1	padj	0.0890262	0.363995	0.431676	0.420392	0.184062	0.724319	0.84681	0.953887	1	1	0.981716	0.327557	0.961191	padj	0.697685	0.393553	0.275943	0.456053	0.821816	1	1	0.144059	padj
overlap	6	3	3	7	3	3	overlap	3	7	11	4	4	2	2	2	1	overlap	6	3	6	4	5	3	2	3	overlap	3	4	4	7	3	4	3	4	3	3	2	2	2	overlap	6	6	3	2	5	3	2	4	overlap
size	10	10	11	7	6	6	size	6	12	14	14	5	7	5	7	5	size	9	11	14	6	7	11	5	7	size	10	12	12	17	7	12	12	7	9	5	7	6	6	size	27	7	6	6	14	8	6	6	size
overlap metabolites	kegg:C00242 kegg:C00147 kegg:C00144 kegg:C00262 kegg:C00212 kegg:C00130	kegg:C00147 kegg:C01367 kegg:C00020	kegg:C00073 kegg:C00407 kegg:C00123	kegg:C00408 kegg:C03793 kegg:C00449 kegg:C00956 kegg:C02727 kegg:C00024 kegg:C04076	kegg:C00089 kegg:C00020 kegg:C00025	kegg:C00049 kegg:C00315 kegg:C00864	overlap metabolites	kegg:C00065 kegg:C00037 kegg:C00026	kegg:C00242 kegg:C00147 kegg:C00262 kegg:C00387 kegg:C01367 kegg:C00020 kegg:C00212	kegg:C00078 kegg:C00643 kegg:C08313 kegg:C00954 kegg:C00955 kegg:C05643 kegg:C00978 kegg:C03824 kegg:C00637 kegg:C05659 kegg:C00328	kegg:C00037 kegg:C00049 kegg:C00025 kegg:C00639	kegg:C11695 kegg:C00219 kegg:C00575 kegg:C13856	kegg:C17935 kegg:C01693	kegg:C02301 kegg:C00318	kegg:C00187 kegg:C00003	kegg:C00043	overlap metabolites	kegg:C01152 kegg:C00049 kegg:C00025 kegg:C00860 kegg:C00785 kegg:C00135	kegg:C00188 kegg:C00152 kegg:C00065	kegg:C00073 kegg:C00079 kegg:C00049 kegg:C00123 kegg:C00024 kegg:C00407	kegg:C00831 kegg:C00049 kegg:C00106 kegg:C00141	kegg:C00408 kegg:C03793 kegg:C00449 kegg:C00956 kegg:C02727	kegg:C01157 kegg:C03564 kegg:C00300	kegg:C00082 kegg:C02505	kegg:C00114 kegg:C00719 kegg:C00576	overlap metabolites	kegg:C00180 kegg:C00082 kegg:C02505	kegg:C00385 kegg:C01367 kegg:C00020 kegg:C00039	kegg:C00242 kegg:C00262 kegg:C00387 kegg:C00212	kegg:C00073 kegg:C00152 kegg:C00388 kegg:C00183 kegg:C00049 kegg:C00065 kegg:C00148	kegg:C01953 kegg:C05484 kegg:C13712	kegg:C00147 kegg:C00262 kegg:C00037 kegg:C00212	kegg:C00262 kegg:C00575 kegg:C00037	kegg:C03793 kegg:C00449 kegg:C00956 kegg:C00026	kegg:C00178 kegg:C00429 kegg:C00055	kegg:C13856 kegg:C11695 kegg:C00318	kegg:C01879 kegg:C00051	kegg:C02140 kegg:C00788	kegg:C00319 kegg:C00346	overlap metabolites	kegg:C00245 kegg:C01157 kegg:C00123 kegg:C00089 kegg:C00212 kegg:C00135	kegg:C00408 kegg:C03793 kegg:C00449 kegg:C00956 kegg:C02727 kegg:C00024	kegg:C00153 kegg:C00049 kegg:C00003	kegg:C00049 kegg:C01004	kegg:C00079 kegg:C00049 kegg:C00041 kegg:C00123 kegg:C00407	kegg:C21484 kegg:C00127 kegg:C00025	kegg:C00315 kegg:C00106	kegg:C00049 kegg:C00064 kegg:C00077 kegg:C00437	overlap metabolites
module	green	magenta	black	blue	turquoise	red	module	greenyellow	cyan	blue	lightgreen	turquoise	black	green	grey60	lightcyan	module	blue	greenyellow	black	turquoise	brown	yellow	pink	red	module	lightyellow	greenyellow	black	red	purple	yellow	magenta	blue	lightcyan	brown	midnightblue	pink	tan	module	blue	green	black	magenta	brown	yellow	pink	red	module
pathway	ABC transporters - Homo sapiens (human)	Glycerophospholipid metabolism - Homo sapiens (human)	Valine, leucine and isoleucine degradation - Homo sapiens (human)	Arginine biosynthesis - Homo sapiens (human)	Glutathione metabolism - Homo sapiens (human)	Diabetic cardiomyopathy - Homo sapiens (human)	pathway	Lysine degradation - Homo sapiens (human)	Sphingolipid signaling pathway - Homo sapiens (human)	Vitamin B6 metabolism - Homo sapiens (human)	Nicotinate and nicotinamide metabolism - Homo sapiens (human)	Ubiquinone and other terpenoid-quinone biosynthesis - Homo sapiens (human)	Tryptophan metabolism - Homo sapiens (human)	Regulation of lipolysis in adipocytes - Homo sapiens (human)	Vitamin digestion and absorption - Homo sapiens (human)	Neomycin, kanamycin and gentamicin biosynthesis - Homo sapiens (human)	pathway	Ferroptosis - Homo sapiens (human)	Sphingolipid metabolism - Homo sapiens (human)	Mineral absorption - Homo sapiens (human)	Neuroactive ligand-receptor interaction - Homo sapiens (human)	Vitamin digestion and absorption - Homo sapiens (human)	Cysteine and methionine metabolism - Homo sapiens (human)	Neuroactive ligand-receptor interaction - Homo sapiens (human)	ABC transporters - Homo sapiens (human)	pathway	Alcoholism - Homo sapiens (human)	Aldosterone synthesis and secretion - Homo sapiens (human)	cAMP signaling pathway - Homo sapiens (human)	ABC transporters - Homo sapiens (human)	Ovarian steroidogenesis - Homo sapiens (human)	Porphyrin and chlorophyll metabolism - Homo sapiens (human)	Serotonergic synapse - Homo sapiens (human)	Pathways of neurodegeneration - multiple diseases - Homo sapiens (human)	Thiamine metabolism - Homo sapiens (human)	Phenylalanine metabolism - Homo sapiens (human)	Bile secretion - Homo sapiens (human)	Pantothenate and CoA biosynthesis - Homo sapiens (human)	Sphingolipid metabolism - Homo sapiens (human)	pathway	Purine metabolism - Homo sapiens (human)	Central carbon metabolism in cancer - Homo sapiens (human)	Arginine biosynthesis - Homo sapiens (human)	Glycine, serine and threonine metabolism - Homo sapiens (human)	Aminoacyl-tRNA biosynthesis - Homo sapiens (human)	Histidine metabolism - Homo sapiens (human)	Pyrimidine metabolism - Homo sapiens (human)	Glycine, serine and threonine metabolism - Homo sapiens (human)	pathway
pval	0.0776163	0.051032	0.0361878	0.0280701	0.0739271	0.163164	pval	0.00157066	0.0132599	0.0139402	0.0785441	0.0308073	0.382513	0.123785	0.0922251	0.286657	pval	0.0477192	0.0146817	0.0325693	0.042152	0.109006	0.197809	0.0816265	0.194808	pval	0.127011	0.0805101	0.0874527	0.0504659	0.0220862	0.0273328	0.0654749	0.135286	0.107236	0.105411	0.135219	0.0226494	0.0362713	pval	0.066845	0.0622942	0.0178028	0.0294228	0.124486	0.08133	0.183433	0.00969567	pval
padj	1	0.790995	0.283393	0.327574	0.994916	1	padj	0.0302373	0.351387	0.327621	0.534872	0.544263	1	1	1	1	padj	0.544201	0.118562	0.273156	0.653355	0.771017	1	1	1	padj	1	1	1	0.420392	0.282182	0.724319	0.84681	0.953887	1	1	0.981716	0.327557	0.961191	padj	0.697685	0.393553	0.275943	0.456053	0.821816	1	1	0.150283	padj
overlap	9	2	2	6	4	2	overlap	3	4	5	2	4	2	2	2	1	overlap	4	2	5	4	5	3	2	5	overlap	1	2	2	10	2	3	2	3	2	4	2	2	2	overlap	3	10	3	2	5	3	2	4	overlap
size	27	7	5	6	10	6	size	7	6	5	5	7	14	6	9	5	size	8	5	11	8	8	12	8	27	size	5	7	7	29	5	7	6	5	6	10	17	6	6	size	10	14	6	7	14	9	10	7	size
overlap metabolites	kegg:C00245 kegg:C00407 kegg:C00079 kegg:C00378 kegg:C00114 kegg:C00123 kegg:C00089 kegg:C00051 kegg:C00212	kegg:C00114 kegg:C00093	kegg:C00407 kegg:C00123	kegg:C00049 kegg:C00064 kegg:C00077 kegg:C00025 kegg:C00437 kegg:C00327	kegg:C01879 kegg:C00127 kegg:C00025 kegg:C16562	kegg:C00318 kegg:C00195	overlap metabolites	kegg:C00037 kegg:C00956 kegg:C00026	kegg:C00195 kegg:C00836 kegg:C00319 kegg:C00212	kegg:C00018 kegg:C00647 kegg:C00971 kegg:C00314 kegg:C00250	kegg:C00049 kegg:C01596	kegg:C00423 kegg:C00156 kegg:C00082 kegg:C00251	kegg:C05643 kegg:C05636	kegg:C02140 kegg:C00788	kegg:C00187 kegg:C00003	kegg:C00043	overlap metabolites	kegg:C00010 kegg:C00127 kegg:C00025 kegg:C00051	kegg:C00065 kegg:C00195	kegg:C00073 kegg:C00407 kegg:C00079 kegg:C00123 kegg:C00009	kegg:C00015 kegg:C00245 kegg:C01996 kegg:C00049	kegg:C00864 kegg:C00250 kegg:C00016 kegg:C00378 kegg:C00003	kegg:C00073 kegg:C00041 kegg:C00021	kegg:C13856 kegg:C00212	kegg:C00148 kegg:C00719 kegg:C00475 kegg:C00114 kegg:C00089	overlap metabolites	kegg:C00082	kegg:C00187 kegg:C00020	kegg:C20792 kegg:C00212	kegg:C00065 kegg:C00148 kegg:C00719 kegg:C00093 kegg:C00049 kegg:C00107 kegg:C00089 kegg:C00051 kegg:C01606 kegg:C00183	kegg:C00575 kegg:C01953	kegg:C00025 kegg:C00037 kegg:C00430	kegg:C00078 kegg:C00575	kegg:C01996 kegg:C00009 kegg:C00020	kegg:C01081 kegg:C00003	kegg:C00079 kegg:C00423 kegg:C01198 kegg:C03519	kegg:C00780 kegg:C00051	kegg:C00106 kegg:C00864	kegg:C00319 kegg:C00346	overlap metabolites	kegg:C01367 kegg:C00020 kegg:C00212	kegg:C00073 kegg:C00079 kegg:C00082 kegg:C00041 kegg:C00123 kegg:C00148 kegg:C00024 kegg:C00025 kegg:C00407 kegg:C00135	kegg:C00049 kegg:C00064 kegg:C00327	kegg:C00049 kegg:C00576	kegg:C00407 kegg:C00079 kegg:C00049 kegg:C00041 kegg:C00123	kegg:C01152 kegg:C00025 kegg:C00785	kegg:C00106 kegg:C00105	kegg:C00114 kegg:C00049 kegg:C00576 kegg:C00065	overlap metabolites
module	green	magenta	black	blue	turquoise	red	module	greenyellow	cyan	blue	lightgreen	turquoise	black	green	grey60	lightcyan	module	blue	greenyellow	black	turquoise	brown	yellow	pink	red	module	lightyellow	greenyellow	black	red	purple	yellow	magenta	blue	lightcyan	brown	midnightblue	pink	tan	module	blue	green	black	magenta	brown	yellow	pink	red	module
pathway	Taste transduction - Homo sapiens (human)	ABC transporters - Homo sapiens (human)	Valine, leucine and isoleucine biosynthesis - Homo sapiens (human)	Cysteine and methionine metabolism - Homo sapiens (human)	Glycine, serine and threonine metabolism - Homo sapiens (human)	Pantothenate and CoA biosynthesis - Homo sapiens (human)	pathway	Central carbon metabolism in cancer - Homo sapiens (human)	cAMP signaling pathway - Homo sapiens (human)	Phenylalanine metabolism - Homo sapiens (human)	Arginine biosynthesis - Homo sapiens (human)	Biosynthesis of unsaturated fatty acids - Homo sapiens (human)	Pantothenate and CoA biosynthesis - Homo sapiens (human)	cAMP signaling pathway - Homo sapiens (human)	Ovarian steroidogenesis - Homo sapiens (human)	Sphingolipid signaling pathway - Homo sapiens (human)	pathway	Alanine, aspartate and glutamate metabolism - Homo sapiens (human)	Aminoacyl-tRNA biosynthesis - Homo sapiens (human)	ABC transporters - Homo sapiens (human)	Pyrimidine metabolism - Homo sapiens (human)	Taste transduction - Homo sapiens (human)	Central carbon metabolism in cancer - Homo sapiens (human)	Purine metabolism - Homo sapiens (human)	Ferroptosis - Homo sapiens (human)	pathway	Thiamine metabolism - Homo sapiens (human)	cAMP signaling pathway - Homo sapiens (human)	Cysteine and methionine metabolism - Homo sapiens (human)	Mineral absorption - Homo sapiens (human)	Serotonergic synapse - Homo sapiens (human)	Alcoholism - Homo sapiens (human)	Tryptophan metabolism - Homo sapiens (human)	Diabetic cardiomyopathy - Homo sapiens (human)	Tyrosine metabolism - Homo sapiens (human)	Protein digestion and absorption - Homo sapiens (human)	Diabetic cardiomyopathy - Homo sapiens (human)	Aldosterone synthesis and secretion - Homo sapiens (human)	Diabetic cardiomyopathy - Homo sapiens (human)	pathway	beta-Alanine metabolism - Homo sapiens (human)	Aminoacyl-tRNA biosynthesis - Homo sapiens (human)	Alanine, aspartate and glutamate metabolism - Homo sapiens (human)	Histidine metabolism - Homo sapiens (human)	Protein digestion and absorption - Homo sapiens (human)	Glutathione metabolism - Homo sapiens (human)	Alanine, aspartate and glutamate metabolism - Homo sapiens (human)	Pantothenate and CoA biosynthesis - Homo sapiens (human)	pathway
pval	0.105373	0.177411	0.0521625	0.0421614	0.101546	0.163164	pval	0.00171154	0.0264594	0.0185446	0.0785441	0.0308073	0.446511	0.161881	0.26072	0.333493	pval	0.0884652	0.0152983	0.0371242	0.0941807	0.120742	0.272742	0.121799	0.238446	pval	0.150526	0.0805101	0.0903533	0.0523792	0.0321023	0.0858949	0.0760949	0.135286	0.141018	0.212508	0.178349	0.0309016	0.240776	pval	0.11253	0.0622942	0.126417	0.0481368	0.124486	0.106695	0.393657	0.0414113	pval
padj	1	1	0.283393	0.327574	0.994916	1	padj	0.0302373	0.46745	0.327621	0.534872	0.544263	1	1	1	1	padj	0.544201	0.118562	0.273156	0.7299	0.771017	1	1	1	padj	1	1	1	0.420392	0.282182	0.75388	0.84681	0.953887	1	1	0.981716	0.327557	1	padj	0.697685	0.393553	0.69218	0.497413	0.821816	1	1	0.40698	padj
overlap	3	3	2	10	3	2	overlap	4	4	8	2	4	1	2	1	1	overlap	3	3	9	4	4	3	2	2	overlap	1	2	3	5	2	2	3	3	2	5	1	2	1	overlap	2	10	2	2	5	3	1	3	overlap
size	6	27	6	12	7	6	size	15	7	10	5	7	6	7	5	6	size	6	14	27	10	6	14	10	8	size	6	7	15	11	6	5	14	5	7	17	5	7	5	size	6	14	6	9	14	10	6	6	size
overlap metabolites	kegg:C00089 kegg:C00144 kegg:C00130	kegg:C00093 kegg:C00114 kegg:C00009	kegg:C00407 kegg:C00123	kegg:C00073 kegg:C02218 kegg:C00155 kegg:C00170 kegg:C02989 kegg:C00049 kegg:C00041 kegg:C19787 kegg:C01234 kegg:C00051	kegg:C00719 kegg:C00576 kegg:C00065	kegg:C00049 kegg:C00864	overlap metabolites	kegg:C00037 kegg:C00152 kegg:C00065 kegg:C00026	kegg:C01996 kegg:C00020 kegg:C00212 kegg:C00780	kegg:C00079 kegg:C00180 kegg:C00082 kegg:C00166 kegg:C03519 kegg:C00596 kegg:C02505 kegg:C05598	kegg:C00049 kegg:C00025	kegg:C00219 kegg:C06429 kegg:C01595 kegg:C00712	kegg:C00429	kegg:C20792 kegg:C00788	kegg:C00187	kegg:C00319	overlap metabolites	kegg:C00049 kegg:C00025 kegg:C12270	kegg:C00152 kegg:C00188 kegg:C00065	kegg:C00407 kegg:C00093 kegg:C00077 kegg:C00079 kegg:C00475 kegg:C00049 kegg:C00123 kegg:C00089 kegg:C00009	kegg:C00015 kegg:C00106 kegg:C00064 kegg:C00105	kegg:C01996 kegg:C00089 kegg:C00025 kegg:C00144	kegg:C00073 kegg:C00041 kegg:C00135	kegg:C00147 kegg:C00212	kegg:C21484 kegg:C00356	overlap metabolites	kegg:C00082	kegg:C20792 kegg:C00020	kegg:C00019 kegg:C00041 kegg:C01234	kegg:C00073 kegg:C00183 kegg:C00152 kegg:C00065 kegg:C00148	kegg:C00643 kegg:C00575	kegg:C00025 kegg:C00212	kegg:C00078 kegg:C08313 kegg:C00637	kegg:C00318 kegg:C00127 kegg:C00051	kegg:C00355 kegg:C01693	kegg:C00073 kegg:C00246 kegg:C00079 kegg:C00188 kegg:C00491	kegg:C00051	kegg:C02140 kegg:C01953	kegg:C00318	overlap metabolites	kegg:C00864 kegg:C00135	kegg:C00073 kegg:C00407 kegg:C00079 kegg:C00188 kegg:C00082 kegg:C00041 kegg:C00123 kegg:C00148 kegg:C00025 kegg:C00135	kegg:C00049 kegg:C00064	kegg:C00049 kegg:C05829	kegg:C00407 kegg:C00079 kegg:C00049 kegg:C00041 kegg:C00123	kegg:C01879 kegg:C00127 kegg:C00025	kegg:C00152	kegg:C00049 kegg:C00106 kegg:C00141	overlap metabolites
module	green	magenta	black	blue	turquoise	red	module	greenyellow	cyan	blue	lightgreen	turquoise	black	green	grey60	lightcyan	module	blue	greenyellow	black	turquoise	brown	yellow	pink	red	module	lightyellow	greenyellow	black	red	purple	yellow	magenta	blue	lightcyan	brown	midnightblue	pink	tan	module	blue	green	black	magenta	brown	yellow	pink	red	module
pathway	Vitamin digestion and absorption - Homo sapiens (human)	Nicotinate and nicotinamide metabolism - Homo sapiens (human)	Central carbon metabolism in cancer - Homo sapiens (human)	Central carbon metabolism in cancer - Homo sapiens (human)	Ferroptosis - Homo sapiens (human)	Bile secretion - Homo sapiens (human)	pathway	Protein digestion and absorption - Homo sapiens (human)	Synaptic vesicle cycle - Homo sapiens (human)	Central carbon metabolism in cancer - Homo sapiens (human)	Synaptic vesicle cycle - Homo sapiens (human)	Thermogenesis - Homo sapiens (human)	Sphingolipid signaling pathway - Homo sapiens (human)	Arginine and proline metabolism - Homo sapiens (human)	Nicotinate and nicotinamide metabolism - Homo sapiens (human)	Taurine and hypotaurine metabolism - Homo sapiens (human)	pathway	Arginine biosynthesis - Homo sapiens (human)	Protein digestion and absorption - Homo sapiens (human)	Phenylalanine metabolism - Homo sapiens (human)	Purine metabolism - Homo sapiens (human)	Glycerophospholipid metabolism - Homo sapiens (human)	Aminoacyl-tRNA biosynthesis - Homo sapiens (human)	Sphingolipid signaling pathway - Homo sapiens (human)	Pyrimidine metabolism - Homo sapiens (human)	pathway	Ubiquinone and other terpenoid-quinone biosynthesis - Homo sapiens (human)	Bile secretion - Homo sapiens (human)	Arginine and proline metabolism - Homo sapiens (human)	Glycerophospholipid metabolism - Homo sapiens (human)	Sphingolipid signaling pathway - Homo sapiens (human)	Synaptic vesicle cycle - Homo sapiens (human)	Glutathione metabolism - Homo sapiens (human)	Thermogenesis - Homo sapiens (human)	Phenylalanine metabolism - Homo sapiens (human)	Ferroptosis - Homo sapiens (human)	Nicotinate and nicotinamide metabolism - Homo sapiens (human)	Steroid hormone biosynthesis - Homo sapiens (human)	Thermogenesis - Homo sapiens (human)	pathway	Sphingolipid signaling pathway - Homo sapiens (human)	Protein digestion and absorption - Homo sapiens (human)	ABC transporters - Homo sapiens (human)	Alanine, aspartate and glutamate metabolism - Homo sapiens (human)	Glycine, serine and threonine metabolism - Homo sapiens (human)	Pyrimidine metabolism - Homo sapiens (human)	Pantothenate and CoA biosynthesis - Homo sapiens (human)	Bile secretion - Homo sapiens (human)	pathway
pval	0.21626	0.290771	0.0548504	0.0634014	0.143097	0.21107	pval	0.00283329	0.0488386	0.051895	0.0785441	0.0548758	0.446511	0.242604	0.26072	0.333493	pval	0.0884652	0.0152983	0.0440574	0.0941807	0.205898	0.272742	0.321548	0.331354	pval	0.173446	0.109481	0.136564	0.0584566	0.0321023	0.0858949	0.0874527	0.135286	0.25121	0.239836	0.178349	0.0309016	0.240776	pval	0.11253	0.0622942	0.145465	0.225719	0.145614	0.344969	0.393657	0.065198	pval
padj	1	1	0.283393	0.327574	0.994916	1	padj	0.0375411	0.613248	0.458406	0.534872	0.727104	1	1	1	1	padj	0.544201	0.118562	0.273156	0.7299	0.771017	1	1	1	padj	1	1	1	0.420392	0.282182	0.75388	0.84681	0.953887	1	1	0.981716	0.327557	1	padj	0.697685	0.393553	0.69218	0.874662	0.821816	1	1	0.40698	padj
overlap	3	1	3	11	3	2	overlap	4	3	10	2	3	1	2	1	1	overlap	3	3	3	4	4	3	1	2	overlap	1	3	2	4	2	2	2	3	2	3	1	2	1	overlap	2	10	5	1	3	2	1	3	overlap
size	8	6	14	14	8	7	size	17	5	15	5	5	6	9	5	6	size	6	14	5	10	7	14	6	10	size	7	17	9	8	6	5	7	5	10	9	5	7	5	size	6	14	27	6	7	10	6	7	size
overlap metabolites	kegg:C00153 kegg:C00250 kegg:C00378	kegg:C01185	kegg:C00073 kegg:C00123 kegg:C00407	kegg:C00073 kegg:C00049 kegg:C00082 kegg:C00041 kegg:C00152 kegg:C00123 kegg:C00064 kegg:C00148 kegg:C00024 kegg:C00025 kegg:C00135	kegg:C00127 kegg:C00356 kegg:C00025	kegg:C00318 kegg:C00315	overlap metabolites	kegg:C00246 kegg:C00152 kegg:C00037 kegg:C00065	kegg:C00388 kegg:C00780 kegg:C01996	kegg:C00158 kegg:C00073 kegg:C00079 kegg:C00078 kegg:C00183 kegg:C00049 kegg:C00082 kegg:C00041 kegg:C00148 kegg:C00135	kegg:C00037 kegg:C00025	kegg:C13856 kegg:C00575 kegg:C11695	kegg:C00836	kegg:C01877 kegg:C01157	kegg:C00003	kegg:C05844	overlap metabolites	kegg:C00049 kegg:C00025 kegg:C00327	kegg:C00152 kegg:C00188 kegg:C00065	kegg:C00079 kegg:C00423 kegg:C00024	kegg:C00064 kegg:C00147 kegg:C01367 kegg:C00020	kegg:C01996 kegg:C13482 kegg:C01233 kegg:C00307	kegg:C00073 kegg:C00041 kegg:C00135	kegg:C00212	kegg:C00475 kegg:C00380	overlap metabolites	kegg:C00082	kegg:C01937 kegg:C00114 kegg:C00187	kegg:C00019 kegg:C00300	kegg:C01996 kegg:C20466 kegg:C13482 kegg:C00093	kegg:C00836 kegg:C00319	kegg:C00037 kegg:C00025	kegg:C00037 kegg:C01879	kegg:C02301 kegg:C13856 kegg:C00318	kegg:C00079 kegg:C05598	kegg:C00491 kegg:C00127 kegg:C00356	kegg:C01297	kegg:C01953 kegg:C02140	kegg:C00318	overlap metabolites	kegg:C00195 kegg:C00212	kegg:C00073 kegg:C00407 kegg:C00079 kegg:C00188 kegg:C00082 kegg:C00041 kegg:C00123 kegg:C00148 kegg:C00025 kegg:C00135	kegg:C00064 kegg:C00148 kegg:C00719 kegg:C00049 kegg:C00089	kegg:C00049	kegg:C00049 kegg:C00576 kegg:C00300	kegg:C00178 kegg:C00106	kegg:C00106	kegg:C00318 kegg:C00114 kegg:C01996	overlap metabolites
module	green	magenta	black	blue	turquoise	red	overlap	4	3	10	2	3	1	2	1	1	module	blue	greenyellow	black	turquoise	brown	yellow	pink	red	module	lightyellow	greenyellow	black	red	purple	yellow	magenta	blue	lightcyan	brown	midnightblue	pink	tan	module	blue	green	black	magenta	brown	yellow	pink	red	module
pathway	Phenylalanine metabolism - Homo sapiens (human)	Taste transduction - Homo sapiens (human)	Aminoacyl-tRNA biosynthesis - Homo sapiens (human)	Aminoacyl-tRNA biosynthesis - Homo sapiens (human)	Alanine, aspartate and glutamate metabolism - Homo sapiens (human)	Neuroactive ligand-receptor interaction - Homo sapiens (human)	size	17	5	15	5	5	6	9	5	6	pathway	Pyrimidine metabolism - Homo sapiens (human)	Sphingolipid signaling pathway - Homo sapiens (human)	Valine, leucine and isoleucine degradation - Homo sapiens (human)	Histidine metabolism - Homo sapiens (human)	Purine metabolism - Homo sapiens (human)	Protein digestion and absorption - Homo sapiens (human)	Cysteine and methionine metabolism - Homo sapiens (human)	Arginine and proline metabolism - Homo sapiens (human)	pathway	beta-Alanine metabolism - Homo sapiens (human)	Pathways of neurodegeneration - multiple diseases - Homo sapiens (human)	Pyrimidine metabolism - Homo sapiens (human)	Nicotinate and nicotinamide metabolism - Homo sapiens (human)	Sphingolipid metabolism - Homo sapiens (human)	Taurine and hypotaurine metabolism - Homo sapiens (human)	Parkinson disease - Homo sapiens (human)	Arginine biosynthesis - Homo sapiens (human)	Alcoholism - Homo sapiens (human)	Diabetic cardiomyopathy - Homo sapiens (human)	Neomycin, kanamycin and gentamicin biosynthesis - Homo sapiens (human)	beta-Alanine metabolism - Homo sapiens (human)	Vitamin B6 metabolism - Homo sapiens (human)	pathway	Taste transduction - Homo sapiens (human)	Mineral absorption - Homo sapiens (human)	Glycine, serine and threonine metabolism - Homo sapiens (human)	beta-Alanine metabolism - Homo sapiens (human)	Mineral absorption - Homo sapiens (human)	Arginine and proline metabolism - Homo sapiens (human)	Bile secretion - Homo sapiens (human)	ABC transporters - Homo sapiens (human)	pathway
pval	0.276275	0.290771	0.0548504	0.0634014	0.276532	0.260246	overlap metabolites	kegg:C00246 kegg:C00152 kegg:C00037 kegg:C00065	kegg:C00388 kegg:C00780 kegg:C01996	kegg:C00158 kegg:C00073 kegg:C00079 kegg:C00078 kegg:C00183 kegg:C00049 kegg:C00082 kegg:C00041 kegg:C00148 kegg:C00135	kegg:C00037 kegg:C00025	kegg:C13856 kegg:C00575 kegg:C11695	kegg:C00836	kegg:C01877 kegg:C01157	kegg:C00003	kegg:C05844	pval	0.105329	0.0215134	0.0440574	0.223746	0.256784	0.272742	0.543621	0.376999	pval	0.173446	0.305628	0.136564	0.0599956	0.0321023	0.120415	0.0874527	0.135286	0.400111	0.246	0.178349	0.0309016	0.240776	pval	0.11253	0.0846028	0.165426	0.225719	0.157211	0.391679	0.442762	0.0748646	pval
padj	1	1	0.283393	0.327574	0.994916	1	module	greenyellow	cyan	blue	lightgreen	turquoise	black	green	grey60	lightcyan	padj	0.544201	0.133383	0.273156	0.740358	0.771017	1	1	1	padj	1	1	1	0.420392	0.282182	0.75388	0.84681	0.953887	1	1	0.981716	0.327557	1	padj	0.697685	0.393553	0.69218	0.874662	0.821816	1	1	0.40698	padj
overlap	2	1	3	11	2	2	pathway	Mineral absorption - Homo sapiens (human)	Ferroptosis - Homo sapiens (human)	Cysteine and methionine metabolism - Homo sapiens (human)	Pantothenate and CoA biosynthesis - Homo sapiens (human)	Ferroptosis - Homo sapiens (human)	Amino sugar and nucleotide sugar metabolism - Homo sapiens (human)	Pathways of neurodegeneration - multiple diseases - Homo sapiens (human)	Taurine and hypotaurine metabolism - Homo sapiens (human)	Amino sugar and nucleotide sugar metabolism - Homo sapiens (human)	overlap	4	2	3	3	5	3	1	2	overlap	1	1	2	3	2	2	2	3	1	2	1	2	1	overlap	2	8	2	1	4	2	1	7	overlap
size	5	6	14	14	6	8	pval	0.00668842	0.069898	0.051895	0.110484	0.0801825	0.446511	0.427424	0.30428	0.333493	size	10	6	5	9	10	14	12	11	size	7	5	9	5	6	6	7	5	5	5	5	7	5	size	6	11	7	6	11	11	7	27	size
overlap metabolites	kegg:C00079 kegg:C00423	kegg:C00020	kegg:C00073 kegg:C00407 kegg:C00123	kegg:C00073 kegg:C00152 kegg:C00188 kegg:C00049 kegg:C00082 kegg:C00041 kegg:C00123 kegg:C00064 kegg:C00148 kegg:C00025 kegg:C00135	kegg:C00025 kegg:C12270	kegg:C13856 kegg:C00049	padj	0.0708973	0.613248	0.458406	0.534872	0.832048	1	1	1	1	overlap metabolites	kegg:C00178 kegg:C02376 kegg:C00380 kegg:C00055	kegg:C00065 kegg:C00195	kegg:C00407 kegg:C00024 kegg:C00123	kegg:C00049 kegg:C05829 kegg:C00785	kegg:C00242 kegg:C00064 kegg:C00147 kegg:C00144 kegg:C00385	kegg:C00073 kegg:C00041 kegg:C00135	kegg:C02989	kegg:C01035 kegg:C00148	overlap metabolites	kegg:C00315	kegg:C00020	kegg:C00106 kegg:C00055	kegg:C00049 kegg:C00003 kegg:C01596	kegg:C00836 kegg:C00319	kegg:C05844 kegg:C00025	kegg:C00575 kegg:C04599	kegg:C00026 kegg:C00437 kegg:C00327	kegg:C00355	kegg:C00318 kegg:C00127	kegg:C01441	kegg:C00106 kegg:C00864	kegg:C00250	overlap metabolites	kegg:C00089 kegg:C00020	kegg:C00073 kegg:C00407 kegg:C00079 kegg:C00188 kegg:C00041 kegg:C00123 kegg:C00148 kegg:C00009	kegg:C00719 kegg:C00049	kegg:C00049	kegg:C00407 kegg:C00079 kegg:C00041 kegg:C00123	kegg:C01877 kegg:C00025	kegg:C00315	kegg:C00064 kegg:C00065 kegg:C00077 kegg:C00114 kegg:C00919 kegg:C00049 kegg:C04114	overlap metabolites
module	green	magenta	black	blue	turquoise	red	overlap	3	4	10	2	4	1	1	1	1	module	blue	greenyellow	black	turquoise	brown	yellow	pink	red	module	lightyellow	greenyellow	black	red	purple	yellow	magenta	blue	lightcyan	brown	midnightblue	pink	tan	module	blue	green	black	magenta	brown	yellow	pink	red	module
pathway	Valine, leucine and isoleucine degradation - Homo sapiens (human)	Bile secretion - Homo sapiens (human)	Protein digestion and absorption - Homo sapiens (human)	Protein digestion and absorption - Homo sapiens (human)	Arginine and proline metabolism - Homo sapiens (human)	Histidine metabolism - Homo sapiens (human)	size	11	9	15	6	9	6	5	6	6	pathway	Glutathione metabolism - Homo sapiens (human)	Glycine, serine and threonine metabolism - Homo sapiens (human)	Valine, leucine and isoleucine biosynthesis - Homo sapiens (human)	Central carbon metabolism in cancer - Homo sapiens (human)	Arginine and proline metabolism - Homo sapiens (human)	Histidine metabolism - Homo sapiens (human)	Central carbon metabolism in cancer - Homo sapiens (human)	Sphingolipid metabolism - Homo sapiens (human)	pathway	Glutathione metabolism - Homo sapiens (human)	Diabetic cardiomyopathy - Homo sapiens (human)	Alcoholism - Homo sapiens (human)	Central carbon metabolism in cancer - Homo sapiens (human)	Cysteine and methionine metabolism - Homo sapiens (human)	Glyoxylate and dicarboxylate metabolism - Homo sapiens (human)	Arginine and proline metabolism - Homo sapiens (human)	Amino sugar and nucleotide sugar metabolism - Homo sapiens (human)	Diabetic cardiomyopathy - Homo sapiens (human)	Vitamin B6 metabolism - Homo sapiens (human)	Synaptic vesicle cycle - Homo sapiens (human)	Neuroactive ligand-receptor interaction - Homo sapiens (human)	Amino sugar and nucleotide sugar metabolism - Homo sapiens (human)	pathway	Neuroactive ligand-receptor interaction - Homo sapiens (human)	Valine, leucine and isoleucine biosynthesis - Homo sapiens (human)	Central carbon metabolism in cancer - Homo sapiens (human)	Pantothenate and CoA biosynthesis - Homo sapiens (human)	Phenylalanine metabolism - Homo sapiens (human)	Cysteine and methionine metabolism - Homo sapiens (human)	Vitamin digestion and absorption - Homo sapiens (human)	Cysteine and methionine metabolism - Homo sapiens (human)	pathway
pval	0.276275	0.330728	0.0548504	0.0634014	0.290114	0.309671	overlap metabolites	kegg:C00037 kegg:C00152 kegg:C00065	kegg:C21481 kegg:C21480 kegg:C00219 kegg:C00127	kegg:C00073 kegg:C00019 kegg:C00170 kegg:C01817 kegg:C00049 kegg:C02291 kegg:C00041 kegg:C03145 kegg:C19787 kegg:C00051	kegg:C00049 kegg:C00106	kegg:C21481 kegg:C00219 kegg:C00491 kegg:C00127	kegg:C00734	kegg:C04599	kegg:C00245	kegg:C00043	pval	0.105329	0.0294228	0.0767761	0.251876	0.343178	0.33438	0.600907	0.466421	pval	0.173446	0.305628	0.318049	0.0634554	0.0343215	0.120415	0.136564	0.216585	0.400111	0.246	0.178349	0.111969	0.281677	pval	0.185301	0.0888668	0.178627	0.225719	0.261999	0.436982	0.48805	0.0787704	pval
padj	1	1	0.283393	0.327574	0.994916	1	module	greenyellow	cyan	blue	lightgreen	turquoise	black	green	grey60	lightcyan	padj	0.544201	0.152018	0.350328	0.740358	0.771017	1	1	1	padj	1	1	1	0.420392	0.282182	0.75388	0.84681	0.953887	1	1	0.981716	0.989062	1	padj	0.913813	0.393553	0.69218	0.874662	0.821816	1	1	0.40698	padj
overlap	2	1	3	11	3	2	pathway	Aminoacyl-tRNA biosynthesis - Homo sapiens (human)	Regulation of lipolysis in adipocytes - Homo sapiens (human)	Aminoacyl-tRNA biosynthesis - Homo sapiens (human)	Taurine and hypotaurine metabolism - Homo sapiens (human)	Thiamine metabolism - Homo sapiens (human)	Thiamine metabolism - Homo sapiens (human)	Diabetic cardiomyopathy - Homo sapiens (human)	Thiamine metabolism - Homo sapiens (human)	Inflammatory mediator regulation of TRP channels - Homo sapiens (human)	overlap	4	2	3	4	5	2	1	1	overlap	1	1	1	6	3	2	2	3	1	2	1	2	1	overlap	2	5	3	1	2	2	1	4	overlap
size	5	7	14	14	11	9	pval	0.0166636	0.0844174	0.051895	0.110484	0.0941941	0.446511	0.427424	0.30428	0.377327	size	10	7	6	14	11	9	14	5	size	7	5	5	15	15	6	9	6	5	5	5	14	6	size	8	6	14	6	5	12	8	12	size
overlap metabolites	kegg:C00407 kegg:C00123	kegg:C00114	kegg:C00073 kegg:C00407 kegg:C00123	kegg:C00073 kegg:C00152 kegg:C00188 kegg:C00049 kegg:C00082 kegg:C00041 kegg:C00123 kegg:C00064 kegg:C00148 kegg:C00025 kegg:C00135	kegg:C01877 kegg:C03564 kegg:C00025	kegg:C00049 kegg:C00785	padj	0.147195	0.613248	0.458406	0.534872	0.832048	1	1	1	1	overlap metabolites	kegg:C00127 kegg:C00025 kegg:C01419 kegg:C00051	kegg:C00188 kegg:C00065	kegg:C00407 kegg:C00123 kegg:C00024	kegg:C00073 kegg:C00079 kegg:C00049 kegg:C00064	kegg:C01877 kegg:C00315 kegg:C00148 kegg:C00025 kegg:C18174	kegg:C05828 kegg:C00135	kegg:C00082	kegg:C00836	overlap metabolites	kegg:C00315	kegg:C00043	kegg:C00212	kegg:C00073 kegg:C00183 kegg:C00049 kegg:C00152 kegg:C00065 kegg:C00148	kegg:C00155 kegg:C00170 kegg:C00041	kegg:C00037 kegg:C00025	kegg:C01877 kegg:C10497	kegg:C00190 kegg:C19972 kegg:C00734	kegg:C00195	kegg:C00314 kegg:C00250	kegg:C00780	kegg:C13856 kegg:C00788	kegg:C01674	overlap metabolites	kegg:C00245 kegg:C00212	kegg:C02631 kegg:C00407 kegg:C00188 kegg:C00123 kegg:C00024	kegg:C00049 kegg:C00064 kegg:C00148	kegg:C00049	kegg:C00079 kegg:C00423	kegg:C00155 kegg:C01234	kegg:C00647	kegg:C00073 kegg:C02218 kegg:C00049 kegg:C00065	overlap metabolites
module	green	magenta	black	blue	turquoise	red	overlap	3	3	10	2	3	1	1	1	1	module	blue	greenyellow	black	turquoise	brown	yellow	pink	red	module	lightyellow	greenyellow	black	red	purple	yellow	magenta	blue	lightcyan	brown	midnightblue	pink	tan	module	blue	green	black	magenta	brown	yellow	pink	red	module
pathway	Sphingolipid signaling pathway - Homo sapiens (human)	Glycine, serine and threonine metabolism - Homo sapiens (human)	Cysteine and methionine metabolism - Homo sapiens (human)	Alanine, aspartate and glutamate metabolism - Homo sapiens (human)	Neuroactive ligand-receptor interaction - Homo sapiens (human)	Pyrimidine metabolism - Homo sapiens (human)	size	15	6	15	6	6	6	5	6	7	pathway	Cysteine and methionine metabolism - Homo sapiens (human)	Cysteine and methionine metabolism - Homo sapiens (human)	Aminoacyl-tRNA biosynthesis - Homo sapiens (human)	Aminoacyl-tRNA biosynthesis - Homo sapiens (human)	Mineral absorption - Homo sapiens (human)	Purine metabolism - Homo sapiens (human)	Aminoacyl-tRNA biosynthesis - Homo sapiens (human)	Valine, leucine and isoleucine degradation - Homo sapiens (human)	pathway	Parkinson disease - Homo sapiens (human)	Ovarian steroidogenesis - Homo sapiens (human)	Nicotinate and nicotinamide metabolism - Homo sapiens (human)	Cysteine and methionine metabolism - Homo sapiens (human)	Aldosterone synthesis and secretion - Homo sapiens (human)	Glutathione metabolism - Homo sapiens (human)	Glycine, serine and threonine metabolism - Homo sapiens (human)	Glyoxylate and dicarboxylate metabolism - Homo sapiens (human)	Nicotinate and nicotinamide metabolism - Homo sapiens (human)	Neomycin, kanamycin and gentamicin biosynthesis - Homo sapiens (human)	Serotonergic synapse - Homo sapiens (human)	Ovarian steroidogenesis - Homo sapiens (human)	Glycerophospholipid metabolism - Homo sapiens (human)	pathway	Arginine and proline metabolism - Homo sapiens (human)	Taste transduction - Homo sapiens (human)	Aminoacyl-tRNA biosynthesis - Homo sapiens (human)	Taurine and hypotaurine metabolism - Homo sapiens (human)	Valine, leucine and isoleucine degradation - Homo sapiens (human)	Alanine, aspartate and glutamate metabolism - Homo sapiens (human)	Glutathione metabolism - Homo sapiens (human)	Central carbon metabolism in cancer - Homo sapiens (human)	pathway
pval	0.361726	0.330728	0.181202	0.167341	0.414337	0.358546	overlap metabolites	kegg:C00152 kegg:C00037 kegg:C00065	kegg:C00020 kegg:C00219 kegg:C00212	kegg:C00073 kegg:C00079 kegg:C00078 kegg:C00188 kegg:C00183 kegg:C00049 kegg:C00082 kegg:C00041 kegg:C00148 kegg:C00135	kegg:C05844 kegg:C00025	kegg:C01081 kegg:C00082 kegg:C04294	kegg:C01081	kegg:C00318	kegg:C00003	kegg:C04742	pval	0.183429	0.0822871	0.0904072	0.251876	0.343178	0.385531	0.600907	0.466421	pval	0.173446	0.305628	0.318049	0.0634554	0.043554	0.157648	0.16299	0.216585	0.400111	0.246	0.210164	0.192564	0.357173	pval	0.302608	0.0888668	0.178627	0.225719	0.261999	0.54109	0.56829	0.127963	pval
padj	1	1	0.802467	0.576396	0.994916	1	module	greenyellow	cyan	blue	lightgreen	turquoise	black	green	grey60	lightcyan	padj	0.719375	0.364414	0.350328	0.740358	0.771017	1	1	1	padj	1	1	1	0.420392	0.282182	0.75388	0.84681	0.953887	1	1	0.981716	1	1	padj	0.913813	0.393553	0.69218	0.874662	0.821816	1	1	0.407451	padj
overlap	2	1	2	5	2	2	pathway	Alanine, aspartate and glutamate metabolism - Homo sapiens (human)	Sphingolipid metabolism - Homo sapiens (human)	Glycine, serine and threonine metabolism - Homo sapiens (human)	Amino sugar and nucleotide sugar metabolism - Homo sapiens (human)	Inflammatory mediator regulation of TRP channels - Homo sapiens (human)	beta-Alanine metabolism - Homo sapiens (human)	Sphingolipid signaling pathway - Homo sapiens (human)	Steroid hormone biosynthesis - Homo sapiens (human)	Ubiquinone and other terpenoid-quinone biosynthesis - Homo sapiens (human)	overlap	4	2	5	4	5	2	1	1	overlap	1	1	1	6	2	2	2	3	1	2	1	1	1	overlap	2	5	3	1	2	1	1	4	overlap
size	6	7	12	6	8	10	pval	0.0263572	0.0844174	0.0762926	0.110484	0.141734	0.49878	0.488152	0.345343	0.377327	size	12	12	14	14	11	10	14	5	size	7	5	5	15	7	7	10	6	5	5	6	5	8	size	11	6	14	6	5	6	10	14	size
overlap metabolites	kegg:C00319 kegg:C00212	kegg:C00114	kegg:C00073 kegg:C00170	kegg:C00152 kegg:C00049 kegg:C00041 kegg:C00064 kegg:C00025	kegg:C00025 kegg:C12270	kegg:C00475 kegg:C00380	padj	0.199562	0.613248	0.577644	0.534872	0.938989	1	1	1	1	overlap metabolites	kegg:C00170 kegg:C00049 kegg:C19787 kegg:C00051	kegg:C00155 kegg:C00065	kegg:C00073 kegg:C00407 kegg:C00079 kegg:C00049 kegg:C00123	kegg:C00073 kegg:C00079 kegg:C00049 kegg:C00064	kegg:C00407 kegg:C00041 kegg:C00123 kegg:C00064 kegg:C00148	kegg:C00262 kegg:C00130	kegg:C00082	kegg:C00356	overlap metabolites	kegg:C00082	kegg:C00187	kegg:C01297	kegg:C00073 kegg:C02218 kegg:C00049 kegg:C02291 kegg:C00065 kegg:C00051	kegg:C01953 kegg:C00575	kegg:C00037 kegg:C00025	kegg:C00037 kegg:C00078	kegg:C00158 kegg:C00417 kegg:C00026	kegg:C00003	kegg:C17582 kegg:C17704	kegg:C00780	kegg:C01953	kegg:C00346	overlap metabolites	kegg:C01157 kegg:C03564	kegg:C01996 kegg:C00020 kegg:C00025 kegg:C00144 kegg:C00130	kegg:C00049 kegg:C00064 kegg:C00148	kegg:C00519	kegg:C00407 kegg:C00123	kegg:C00025	kegg:C00315	kegg:C00073 kegg:C00049 kegg:C00064 kegg:C00065	overlap metabolites
module	green	magenta	black	blue	turquoise	red	overlap	2	3	7	2	3	1	1	1	1	module	blue	greenyellow	black	turquoise	brown	yellow	pink	red	module	lightyellow	greenyellow	black	red	purple	yellow	magenta	blue	lightcyan	brown	midnightblue	pink	tan	module	blue	green	black	magenta	brown	yellow	pink	red	module
pathway	Valine, leucine and isoleucine biosynthesis - Homo sapiens (human)	Pyrimidine metabolism - Homo sapiens (human)	beta-Alanine metabolism - Homo sapiens (human)	Pantothenate and CoA biosynthesis - Homo sapiens (human)	Histidine metabolism - Homo sapiens (human)	Arginine and proline metabolism - Homo sapiens (human)	size	7	6	10	6	7	7	6	7	7	pathway	Neuroactive ligand-receptor interaction - Homo sapiens (human)	Central carbon metabolism in cancer - Homo sapiens (human)	Protein digestion and absorption - Homo sapiens (human)	Protein digestion and absorption - Homo sapiens (human)	ABC transporters - Homo sapiens (human)	Mineral absorption - Homo sapiens (human)	Protein digestion and absorption - Homo sapiens (human)	Nicotinate and nicotinamide metabolism - Homo sapiens (human)	pathway	Tyrosine metabolism - Homo sapiens (human)	Neomycin, kanamycin and gentamicin biosynthesis - Homo sapiens (human)	ABC transporters - Homo sapiens (human)	Aminoacyl-tRNA biosynthesis - Homo sapiens (human)	cAMP signaling pathway - Homo sapiens (human)	Lysine degradation - Homo sapiens (human)	Mineral absorption - Homo sapiens (human)	Ferroptosis - Homo sapiens (human)	Vitamin B6 metabolism - Homo sapiens (human)	Retrograde endocannabinoid signaling - Homo sapiens (human)	Sphingolipid signaling pathway - Homo sapiens (human)	Thermogenesis - Homo sapiens (human)	Ferroptosis - Homo sapiens (human)	pathway	Sphingolipid metabolism - Homo sapiens (human)	Purine metabolism - Homo sapiens (human)	Protein digestion and absorption - Homo sapiens (human)	Arginine biosynthesis - Homo sapiens (human)	Pyrimidine metabolism - Homo sapiens (human)	beta-Alanine metabolism - Homo sapiens (human)	Purine metabolism - Homo sapiens (human)	Aminoacyl-tRNA biosynthesis - Homo sapiens (human)	pathway
pval	0.361726	0.438306	0.336514	0.167341	0.478643	0.406257	overlap metabolites	kegg:C00152 kegg:C00026	kegg:C00836 kegg:C00319 kegg:C00195	kegg:C00719 kegg:C00078 kegg:C00188 kegg:C00049 kegg:C02291 kegg:C00430 kegg:C00300	kegg:C00461 kegg:C01674	kegg:C00575 kegg:C11695 kegg:C00219	kegg:C00429	kegg:C00836	kegg:C00187	kegg:C00390	pval	0.185645	0.108295	0.0904072	0.251876	0.345359	0.435058	0.600907	0.530076	pval	0.173446	0.305628	0.360117	0.0634554	0.043554	0.157648	0.190259	0.222059	0.400111	0.246	0.210164	0.192564	0.391979	pval	0.411793	0.135788	0.178627	0.225719	0.321114	0.54109	0.56829	0.127963	pval
padj	1	1	1	0.576396	0.994916	1	module	greenyellow	cyan	blue	lightgreen	turquoise	black	green	grey60	lightcyan	padj	0.719375	0.419643	0.350328	0.740358	0.771017	1	1	1	padj	1	1	1	0.420392	0.282182	0.75388	0.84681	0.953887	1	1	0.981716	1	1	padj	0.913813	0.526177	0.69218	0.874662	0.821816	1	1	0.407451	padj
overlap	2	1	1	5	2	2	pathway	Glycine, serine and threonine metabolism - Homo sapiens (human)	Taste transduction - Homo sapiens (human)	Lysine degradation - Homo sapiens (human)	Glyoxylate and dicarboxylate metabolism - Homo sapiens (human)	Parkinson disease - Homo sapiens (human)	Lysine degradation - Homo sapiens (human)	Aldosterone synthesis and secretion - Homo sapiens (human)	beta-Alanine metabolism - Homo sapiens (human)	Glutathione metabolism - Homo sapiens (human)	overlap	3	2	5	4	11	2	1	1	overlap	1	1	3	6	2	2	2	4	1	2	1	1	1	overlap	1	7	3	1	3	1	1	4	overlap
size	6	10	6	6	9	11	pval	0.0526404	0.0999717	0.123825	0.110484	0.141734	0.49878	0.54253	0.345343	0.377327	size	8	14	14	14	27	11	14	6	size	7	5	29	15	7	7	11	9	5	5	6	5	9	size	5	10	14	6	10	6	10	14	size
overlap metabolites	kegg:C00407 kegg:C00123	kegg:C00055	kegg:C00864	kegg:C00010 kegg:C00831 kegg:C00049 kegg:C00106 kegg:C00141	kegg:C00025 kegg:C00860	kegg:C01035 kegg:C00315	padj	0.348743	0.613248	0.59461	0.534872	0.938989	1	1	1	1	overlap metabolites	kegg:C00049 kegg:C00025 kegg:C12270	kegg:C00152 kegg:C00065	kegg:C00073 kegg:C00407 kegg:C00079 kegg:C00049 kegg:C00123	kegg:C00073 kegg:C00079 kegg:C00049 kegg:C00064	kegg:C00407 kegg:C00064 kegg:C00148 kegg:C00315 kegg:C00378 kegg:C00041 kegg:C00107 kegg:C00025 kegg:C00123 kegg:C00089 kegg:C04114	kegg:C00073 kegg:C00041	kegg:C00082	kegg:C05842	overlap metabolites	kegg:C00082	kegg:C00043	kegg:C00387 kegg:C00041 kegg:C00212	kegg:C00073 kegg:C00152 kegg:C00183 kegg:C00049 kegg:C00065 kegg:C00148	kegg:C20792 kegg:C00575	kegg:C00037 kegg:C00956	kegg:C00037 kegg:C00078	kegg:C21480 kegg:C00219 kegg:C00127 kegg:C00051	kegg:C00971	kegg:C11695 kegg:C13856	kegg:C00319	kegg:C13856	kegg:C21481	overlap metabolites	kegg:C00195	kegg:C00242 kegg:C00144 kegg:C00262 kegg:C00385 kegg:C01367 kegg:C00020 kegg:C00130	kegg:C00049 kegg:C00064 kegg:C00148	kegg:C00049	kegg:C00475 kegg:C00380 kegg:C00055	kegg:C00106	kegg:C00262	kegg:C00073 kegg:C00049 kegg:C00064 kegg:C00065	overlap metabolites
module	green	magenta	black	blue	turquoise	red	overlap	2	4	5	2	3	1	1	1	1	module	blue	greenyellow	black	turquoise	brown	yellow	pink	red	module	lightyellow	greenyellow	black	red	purple	yellow	magenta	blue	lightcyan	brown	midnightblue	pink	tan	module	blue	green	black	magenta	brown	yellow	pink	red	module
pathway	Taurine and hypotaurine metabolism - Homo sapiens (human)	Mineral absorption - Homo sapiens (human)	Pantothenate and CoA biosynthesis - Homo sapiens (human)	Valine, leucine and isoleucine biosynthesis - Homo sapiens (human)	ABC transporters - Homo sapiens (human)	Sphingolipid metabolism - Homo sapiens (human)	size	10	10	7	6	7	7	7	7	7	pathway	beta-Alanine metabolism - Homo sapiens (human)	Alanine, aspartate and glutamate metabolism - Homo sapiens (human)	Glutathione metabolism - Homo sapiens (human)	Alanine, aspartate and glutamate metabolism - Homo sapiens (human)	Alanine, aspartate and glutamate metabolism - Homo sapiens (human)	Sphingolipid metabolism - Homo sapiens (human)	ABC transporters - Homo sapiens (human)	Sphingolipid signaling pathway - Homo sapiens (human)	pathway	Phenylalanine, tyrosine and tryptophan biosynthesis - Homo sapiens (human)	Regulation of lipolysis in adipocytes - Homo sapiens (human)	Regulation of lipolysis in adipocytes - Homo sapiens (human)	Ferroptosis - Homo sapiens (human)	Bile secretion - Homo sapiens (human)	Biosynthesis of unsaturated fatty acids - Homo sapiens (human)	Central carbon metabolism in cancer - Homo sapiens (human)	Vitamin digestion and absorption - Homo sapiens (human)	Pantothenate and CoA biosynthesis - Homo sapiens (human)	Aminoacyl-tRNA biosynthesis - Homo sapiens (human)	Sphingolipid metabolism - Homo sapiens (human)	Retrograde endocannabinoid signaling - Homo sapiens (human)	Vitamin digestion and absorption - Homo sapiens (human)	pathway	Valine, leucine and isoleucine degradation - Homo sapiens (human)	Phenylalanine metabolism - Homo sapiens (human)	Vitamin digestion and absorption - Homo sapiens (human)	Neuroactive ligand-receptor interaction - Homo sapiens (human)	Alanine, aspartate and glutamate metabolism - Homo sapiens (human)	Diabetic cardiomyopathy - Homo sapiens (human)	Arginine and proline metabolism - Homo sapiens (human)	Protein digestion and absorption - Homo sapiens (human)	pathway
pval	0.361726	0.470403	0.336514	0.167341	0.513482	0.487101	overlap metabolites	kegg:C00037 kegg:C00065	kegg:C01996 kegg:C00020 kegg:C00780 kegg:C11045	kegg:C00408 kegg:C04020 kegg:C03793 kegg:C00449 kegg:C00956	kegg:C00037 kegg:C00025	kegg:C00009 kegg:C00082 kegg:C00575	kegg:C00956	kegg:C02140	kegg:C00386	kegg:C01879	pval	0.327539	0.225719	0.268992	0.310473	0.362585	0.507134	0.837268	0.530076	pval	0.195785	0.354725	0.368564	0.088999	0.0479177	0.157648	0.303053	0.222059	0.458686	0.32096	0.210164	0.192564	0.391979	pval	0.411793	0.160549	0.206273	0.28988	0.344633	0.54109	0.603752	0.127963	pval
padj	1	1	1	0.576396	0.994916	1	module	greenyellow	cyan	blue	lightgreen	turquoise	black	green	grey60	lightcyan	padj	0.781055	0.636118	0.693201	0.740358	0.771017	1	1	1	padj	1	1	1	0.524105	0.282182	0.75388	0.84681	0.953887	1	1	0.981716	1	1	padj	0.913813	0.553001	0.710496	0.938821	0.821816	1	1	0.407451	padj
overlap	2	1	1	5	5	1	pathway	Bile secretion - Homo sapiens (human)	Neuroactive ligand-receptor interaction - Homo sapiens (human)	Tyrosine metabolism - Homo sapiens (human)	Thiamine metabolism - Homo sapiens (human)	Phenylalanine, tyrosine and tryptophan biosynthesis - Homo sapiens (human)	Biosynthesis of unsaturated fatty acids - Homo sapiens (human)	Ubiquinone and other terpenoid-quinone biosynthesis - Homo sapiens (human)	Histidine metabolism - Homo sapiens (human)	Biosynthesis of unsaturated fatty acids - Homo sapiens (human)	overlap	2	1	3	2	3	1	1	1	overlap	1	1	1	4	3	2	2	4	1	4	1	1	1	overlap	1	4	2	1	2	1	1	4	overlap
size	6	11	6	6	27	5	pval	0.135219	0.104136	0.123825	0.110484	0.195361	0.49878	0.54253	0.384047	0.377327	size	6	6	10	6	6	5	27	6	size	8	6	6	9	17	7	15	9	6	15	6	5	9	size	5	5	8	8	6	6	11	14	size
overlap metabolites	kegg:C00245 kegg:C00519	kegg:C00009	kegg:C00864	kegg:C02631 kegg:C00188 kegg:C00123 kegg:C00141 kegg:C00024	kegg:C00065 kegg:C00719 kegg:C00107 kegg:C00025 kegg:C00089	kegg:C00195	padj	0.580105	0.613248	0.59461	0.534872	0.947887	1	1	1	1	overlap metabolites	kegg:C00049 kegg:C00135	kegg:C00152	kegg:C00077 kegg:C01879 kegg:C00024	kegg:C00049 kegg:C00064	kegg:C00041 kegg:C00064 kegg:C00025	kegg:C00346	kegg:C00212	kegg:C00836	overlap metabolites	kegg:C00082	kegg:C00020	kegg:C00212	kegg:C21481 kegg:C21484 kegg:C00219 kegg:C00051	kegg:C00486 kegg:C00575 kegg:C03990	kegg:C00249 kegg:C00712	kegg:C00037 kegg:C00078	kegg:C00018 kegg:C00153 kegg:C00647 kegg:C00120	kegg:C00429	kegg:C00073 kegg:C00079 kegg:C00188 kegg:C02987	kegg:C00319	kegg:C13856	kegg:C00250	overlap metabolites	kegg:C00123	kegg:C00079 kegg:C00082 kegg:C00024 kegg:C02505	kegg:C00153 kegg:C00003	kegg:C00049	kegg:C00049 kegg:C00041	kegg:C00127	kegg:C00315	kegg:C00073 kegg:C00049 kegg:C00064 kegg:C00065	overlap metabolites
module	green	magenta	black	blue	turquoise	red	overlap	2	5	5	2	3	1	1	1	1	module	blue	greenyellow	black	turquoise	brown	yellow	pink	red	module	lightyellow	greenyellow	black	red	purple	yellow	magenta	blue	lightcyan	brown	midnightblue	pink	tan	module	blue	green	black	magenta	brown	yellow	pink	red	module
pathway	Mineral absorption - Homo sapiens (human)	Alanine, aspartate and glutamate metabolism - Homo sapiens (human)	Glycerophospholipid metabolism - Homo sapiens (human)	Ferroptosis - Homo sapiens (human)	Pyrimidine metabolism - Homo sapiens (human)	Alanine, aspartate and glutamate metabolism - Homo sapiens (human)	size	17	14	7	6	8	7	7	8	7	pathway	Diabetic cardiomyopathy - Homo sapiens (human)	Diabetic cardiomyopathy - Homo sapiens (human)	beta-Alanine metabolism - Homo sapiens (human)	beta-Alanine metabolism - Homo sapiens (human)	beta-Alanine metabolism - Homo sapiens (human)	Alanine, aspartate and glutamate metabolism - Homo sapiens (human)	Alanine, aspartate and glutamate metabolism - Homo sapiens (human)	Arginine biosynthesis - Homo sapiens (human)	pathway	Arginine and proline metabolism - Homo sapiens (human)	Taurine and hypotaurine metabolism - Homo sapiens (human)	Pantothenate and CoA biosynthesis - Homo sapiens (human)	Pantothenate and CoA biosynthesis - Homo sapiens (human)	Tryptophan metabolism - Homo sapiens (human)	Tyrosine metabolism - Homo sapiens (human)	Aminoacyl-tRNA biosynthesis - Homo sapiens (human)	Taste transduction - Homo sapiens (human)	Sphingolipid signaling pathway - Homo sapiens (human)	Mineral absorption - Homo sapiens (human)	Inflammatory mediator regulation of TRP channels - Homo sapiens (human)	cAMP signaling pathway - Homo sapiens (human)	Tryptophan metabolism - Homo sapiens (human)	pathway	Central carbon metabolism in cancer - Homo sapiens (human)	Taurine and hypotaurine metabolism - Homo sapiens (human)	Purine metabolism - Homo sapiens (human)	Pyrimidine metabolism - Homo sapiens (human)	beta-Alanine metabolism - Homo sapiens (human)	Pantothenate and CoA biosynthesis - Homo sapiens (human)	Mineral absorption - Homo sapiens (human)	Valine, leucine and isoleucine degradation - Homo sapiens (human)	pathway
pval	0.405883	1	0.380902	0.225675	0.538629	0.551888	overlap metabolites	kegg:C00318 kegg:C00026	kegg:C13856 kegg:C01996 kegg:C00212 kegg:C00388 kegg:C00780	kegg:C05587 kegg:C00082 kegg:C00355 kegg:C17935 kegg:C01693	kegg:C04294 kegg:C00037	kegg:C00082 kegg:C00251 kegg:C00166	kegg:C03242	kegg:C00423	kegg:C00386	kegg:C16168	pval	0.327539	0.225719	0.301958	0.310473	0.362585	0.572849	1	0.530076	pval	0.217558	0.354725	0.368564	0.102408	0.151918	0.157648	0.303053	0.293793	0.458686	0.355767	0.240798	0.259155	0.540373	pval	0.418079	0.303913	0.290409	0.349133	0.344633	0.54109	0.603752	0.154002	pval
padj	1	1	1	0.699591	0.994916	1	module	greenyellow	cyan	blue	lightgreen	turquoise	black	green	grey60	lightcyan	padj	0.781055	0.636118	0.693201	0.740358	0.771017	1	1	1	padj	1	1	1	0.542763	0.803985	0.75388	0.84681	0.953887	1	1	0.981716	1	1	padj	0.913813	0.728919	0.858948	0.938821	0.821816	1	1	0.407451	padj
overlap	3	0	1	6	2	1	pathway	Diabetic cardiomyopathy - Homo sapiens (human)	Inflammatory mediator regulation of TRP channels - Homo sapiens (human)	Arginine and proline metabolism - Homo sapiens (human)	Alanine, aspartate and glutamate metabolism - Homo sapiens (human)	Purine metabolism - Homo sapiens (human)	cAMP signaling pathway - Homo sapiens (human)	Steroid hormone biosynthesis - Homo sapiens (human)	Arginine and proline metabolism - Homo sapiens (human)	Histidine metabolism - Homo sapiens (human)	overlap	2	1	2	2	3	1	0	1	overlap	1	1	1	3	2	2	2	4	1	3	1	1	1	overlap	2	4	2	1	2	1	1	2	overlap
size	11	6	7	8	10	6	pval	0.178349	0.127886	0.131269	0.145128	0.195657	0.49878	0.54253	0.420525	0.418348	size	6	6	6	6	6	6	6	6	size	9	6	6	6	14	7	15	10	6	11	7	7	14	size	14	6	10	10	6	6	11	5	size
overlap metabolites	kegg:C00407 kegg:C00079 kegg:C00123	0	kegg:C13482	kegg:C00010 kegg:C00669 kegg:C21484 kegg:C00024 kegg:C00025 kegg:C00051	kegg:C00178 kegg:C02376	kegg:C00049	padj	0.580105	0.616177	0.59461	0.534872	0.947887	1	1	1	1	overlap metabolites	kegg:C00127 kegg:C00051	kegg:C00195	kegg:C00049 kegg:C00024	kegg:C00049 kegg:C00106	kegg:C00315 kegg:C00106 kegg:C00864	kegg:C00041	0	kegg:C00437	overlap metabolites	kegg:C00315	kegg:C00245	kegg:C00106	kegg:C00429 kegg:C00183 kegg:C00049	kegg:C00643 kegg:C05834	kegg:C17935 kegg:C01693	kegg:C00037 kegg:C00078	kegg:C00158 kegg:C01996 kegg:C00020 kegg:C00144	kegg:C00195	kegg:C00073 kegg:C00079 kegg:C00188	kegg:C00780	kegg:C00788	kegg:C05834	overlap metabolites	kegg:C00123 kegg:C00135	kegg:C05844 kegg:C00024 kegg:C00025 kegg:C00041	kegg:C00064 kegg:C00147	kegg:C00055	kegg:C00049 kegg:C00864	kegg:C00106	kegg:C00152	kegg:C00356 kegg:C00141	overlap metabolites
module	green	magenta	black	blue	turquoise	red	overlap	1	3	6	2	4	1	1	1	1	module	blue	greenyellow	black	turquoise	brown	yellow	pink	red	module	lightyellow	greenyellow	black	red	purple	yellow	magenta	blue	lightcyan	brown	midnightblue	pink	tan	module	blue	green	black	magenta	brown	yellow	pink	red	module
pathway	Bile secretion - Homo sapiens (human)	Arginine and proline metabolism - Homo sapiens (human)	Vitamin digestion and absorption - Homo sapiens (human)	Glutathione metabolism - Homo sapiens (human)	Purine metabolism - Homo sapiens (human)	Nicotinate and nicotinamide metabolism - Homo sapiens (human)	size	5	7	9	7	12	7	7	9	8	pathway	Nicotinate and nicotinamide metabolism - Homo sapiens (human)	Valine, leucine and isoleucine biosynthesis - Homo sapiens (human)	Nicotinate and nicotinamide metabolism - Homo sapiens (human)	Nicotinate and nicotinamide metabolism - Homo sapiens (human)	Valine, leucine and isoleucine biosynthesis - Homo sapiens (human)	beta-Alanine metabolism - Homo sapiens (human)	Arginine and proline metabolism - Homo sapiens (human)	Taste transduction - Homo sapiens (human)	pathway	Pyrimidine metabolism - Homo sapiens (human)	Amino sugar and nucleotide sugar metabolism - Homo sapiens (human)	Sphingolipid signaling pathway - Homo sapiens (human)	Glycine, serine and threonine metabolism - Homo sapiens (human)	Alcoholism - Homo sapiens (human)	Neuroactive ligand-receptor interaction - Homo sapiens (human)	Pathways of neurodegeneration - multiple diseases - Homo sapiens (human)	Alanine, aspartate and glutamate metabolism - Homo sapiens (human)	Sphingolipid metabolism - Homo sapiens (human)	Inflammatory mediator regulation of TRP channels - Homo sapiens (human)	cAMP signaling pathway - Homo sapiens (human)	Tyrosine metabolism - Homo sapiens (human)	Bile secretion - Homo sapiens (human)	pathway	Aminoacyl-tRNA biosynthesis - Homo sapiens (human)	Ferroptosis - Homo sapiens (human)	Arginine and proline metabolism - Homo sapiens (human)	Purine metabolism - Homo sapiens (human)	Nicotinate and nicotinamide metabolism - Homo sapiens (human)	Taurine and hypotaurine metabolism - Homo sapiens (human)	ABC transporters - Homo sapiens (human)	Pyrimidine metabolism - Homo sapiens (human)	pathway
pval	0.443325	1	0.422467	0.273292	0.538629	0.551888	overlap metabolites	kegg:C00318	kegg:C00388 kegg:C00219 kegg:C00780	kegg:C00019 kegg:C01157 kegg:C00315 kegg:C00148 kegg:C10497 kegg:C00300	kegg:C00049 kegg:C00025	kegg:C00242 kegg:C00262 kegg:C00387 kegg:C00575	kegg:C20792	kegg:C02140	kegg:C02305	kegg:C00785	pval	0.327539	0.225719	0.301958	0.310473	0.362585	0.572849	1	0.530076	pval	0.217558	0.354725	0.368564	0.12565	0.227243	0.168569	0.318049	0.304807	0.458686	0.401476	0.240798	0.259155	0.611864	pval	0.418079	0.31667	0.332496	0.349133	0.344633	0.54109	0.656309	0.163426	pval
padj	1	1	1	0.770185	0.994916	1	module	greenyellow	cyan	blue	lightgreen	turquoise	black	green	grey60	lightcyan	padj	0.781055	0.636118	0.693201	0.740358	0.771017	1	1	1	padj	1	1	1	0.605405	0.803985	0.75388	0.84681	0.953887	1	1	0.981716	1	1	padj	0.913813	0.728919	0.858948	0.938821	0.821816	1	1	0.407451	padj
overlap	2	0	1	7	2	1	pathway	Thermogenesis - Homo sapiens (human)	Aldosterone synthesis and secretion - Homo sapiens (human)	Protein digestion and absorption - Homo sapiens (human)	beta-Alanine metabolism - Homo sapiens (human)	Alcoholism - Homo sapiens (human)	Pyrimidine metabolism - Homo sapiens (human)	Glutathione metabolism - Homo sapiens (human)	Neuroactive ligand-receptor interaction - Homo sapiens (human)	Arginine and proline metabolism - Homo sapiens (human)	overlap	2	1	2	2	3	1	0	1	overlap	1	1	1	4	1	3	1	3	1	2	1	1	1	overlap	2	5	2	1	2	1	2	3	overlap
size	7	11	8	10	10	6	pval	0.178349	0.127886	0.133521	0.145128	0.256213	0.589193	0.54253	0.573643	0.456731	size	6	6	6	6	6	6	11	6	size	9	6	6	10	5	14	5	7	6	7	7	7	17	size	14	8	11	10	6	6	27	10	size
overlap metabolites	kegg:C00114 kegg:C00051	0	kegg:C00864	kegg:C00077 kegg:C00669 kegg:C01879 kegg:C00024 kegg:C00025 kegg:C01419 kegg:C00051	kegg:C01367 kegg:C00020	kegg:C00049	padj	0.580105	0.616177	0.59461	0.534872	0.947887	1	1	1	1	overlap metabolites	kegg:C00049 kegg:C01004	kegg:C00188	kegg:C00049 kegg:C01004	kegg:C00153 kegg:C00049	kegg:C02631 kegg:C00407 kegg:C00123	kegg:C00135	0	kegg:C00089	overlap metabolites	kegg:C00380	kegg:C00043	kegg:C00212	kegg:C00719 kegg:C00049 kegg:C02291 kegg:C00065	kegg:C00575	kegg:C00037 kegg:C00212 kegg:C00025	kegg:C04599	kegg:C00158 kegg:C00026 kegg:C12270	kegg:C00195	kegg:C06866 kegg:C11695	kegg:C00780	kegg:C00788	kegg:C00318	overlap metabolites	kegg:C00123 kegg:C00135	kegg:C00010 kegg:C00669 kegg:C00024 kegg:C00025 kegg:C00051	kegg:C01877 kegg:C00148	kegg:C00147	kegg:C00049 kegg:C01004	kegg:C00025	kegg:C00315 kegg:C00107	kegg:C00106 kegg:C02376 kegg:C00064	overlap metabolites
module	green	magenta	black	blue	turquoise	red	overlap	1	3	10	2	2	1	1	1	1	module	blue	greenyellow	black	turquoise	brown	yellow	pink	red	module	lightyellow	greenyellow	black	red	purple	yellow	magenta	blue	lightcyan	brown	midnightblue	pink	tan	module	blue	green	black	magenta	brown	yellow	pink	red	module
pathway	Glycine, serine and threonine metabolism - Homo sapiens (human)	Central carbon metabolism in cancer - Homo sapiens (human)	Neuroactive ligand-receptor interaction - Homo sapiens (human)	Histidine metabolism - Homo sapiens (human)	Sphingolipid metabolism - Homo sapiens (human)	Sphingolipid signaling pathway - Homo sapiens (human)	size	5	7	17	7	5	9	7	14	9	pathway	Pantothenate and CoA biosynthesis - Homo sapiens (human)	Ferroptosis - Homo sapiens (human)	Taurine and hypotaurine metabolism - Homo sapiens (human)	Arginine biosynthesis - Homo sapiens (human)	Taurine and hypotaurine metabolism - Homo sapiens (human)	Diabetic cardiomyopathy - Homo sapiens (human)	Pyrimidine metabolism - Homo sapiens (human)	Glycerophospholipid metabolism - Homo sapiens (human)	pathway	Purine metabolism - Homo sapiens (human)	Ubiquinone and other terpenoid-quinone biosynthesis - Homo sapiens (human)	Taurine and hypotaurine metabolism - Homo sapiens (human)	Aldosterone synthesis and secretion - Homo sapiens (human)	Thermogenesis - Homo sapiens (human)	ABC transporters - Homo sapiens (human)	Alcoholism - Homo sapiens (human)	Ubiquinone and other terpenoid-quinone biosynthesis - Homo sapiens (human)	Bile secretion - Homo sapiens (human)	Ubiquinone and other terpenoid-quinone biosynthesis - Homo sapiens (human)	Porphyrin and chlorophyll metabolism - Homo sapiens (human)	Pyrimidine metabolism - Homo sapiens (human)	ABC transporters - Homo sapiens (human)	pathway	Protein digestion and absorption - Homo sapiens (human)	Neuroactive ligand-receptor interaction - Homo sapiens (human)	Mineral absorption - Homo sapiens (human)	Cysteine and methionine metabolism - Homo sapiens (human)	Pantothenate and CoA biosynthesis - Homo sapiens (human)	Taste transduction - Homo sapiens (human)	Central carbon metabolism in cancer - Homo sapiens (human)	Purine metabolism - Homo sapiens (human)	pathway
pval	0.443325	1	0.422467	0.371113	0.614601	0.551888	overlap metabolites	kegg:C00318	kegg:C01953 kegg:C00020 kegg:C00219	kegg:C00073 kegg:C00079 kegg:C00078 kegg:C00188 kegg:C00183 kegg:C00049 kegg:C00082 kegg:C00041 kegg:C00148 kegg:C00135	kegg:C00049 kegg:C00106	kegg:C00082 kegg:C00575	kegg:C00429	kegg:C01879	kegg:C00245	kegg:C01877	pval	0.327539	0.28988	0.301958	0.310473	0.362585	0.572849	1	0.586335	pval	0.279606	0.400427	0.368564	0.15326	0.227243	0.17069	0.318049	0.304807	0.502925	0.401476	0.240798	0.320456	0.804406	pval	0.418079	0.31667	0.332496	0.403822	0.344633	0.54109	0.69419	0.163426	pval
padj	1	1	1	0.822785	0.994916	1	module	greenyellow	cyan	blue	lightgreen	turquoise	black	green	grey60	lightcyan	padj	0.781055	0.73761	0.693201	0.740358	0.771017	1	1	1	padj	1	1	1	0.62483	0.803985	0.75388	0.84681	0.953887	1	1	0.981716	1	1	padj	0.913813	0.728919	0.858948	0.938821	0.821816	1	1	0.407451	padj
overlap	2	0	1	6	1	1	pathway	Neomycin, kanamycin and gentamicin biosynthesis - Homo sapiens (human)	Pyrimidine metabolism - Homo sapiens (human)	Mineral absorption - Homo sapiens (human)	Glutathione metabolism - Homo sapiens (human)	Ovarian steroidogenesis - Homo sapiens (human)	Ferroptosis - Homo sapiens (human)	Porphyrin and chlorophyll metabolism - Homo sapiens (human)	Bile secretion - Homo sapiens (human)	Vitamin digestion and absorption - Homo sapiens (human)	overlap	2	1	2	2	3	1	0	1	overlap	1	1	1	3	1	5	1	3	2	2	1	1	1	overlap	2	5	2	1	2	1	1	3	overlap
size	7	14	8	9	5	6	pval	0.178349	0.231202	0.134629	0.145128	0.256213	0.589193	0.54253	0.645798	0.456731	size	6	8	6	6	6	6	10	7	size	12	7	6	7	5	29	5	7	17	7	7	9	29	size	14	8	11	12	6	6	14	10	size
overlap metabolites	kegg:C00114 kegg:C00576	0	kegg:C00015	kegg:C05828 kegg:C01152 kegg:C00049 kegg:C00025 kegg:C02835 kegg:C00135	kegg:C00065	kegg:C00195	padj	0.580105	0.79246	0.59461	0.534872	0.947887	1	1	1	1	overlap metabolites	kegg:C00010 kegg:C00049	kegg:C21484	kegg:C05844 kegg:C00024	kegg:C00049 kegg:C00064	kegg:C00519 kegg:C00025 kegg:C00041	kegg:C00318	0	kegg:C00114	overlap metabolites	kegg:C00147	kegg:C00423	kegg:C00041	kegg:C00020 kegg:C00219 kegg:C00003	kegg:C00575	kegg:C01157 kegg:C00025 kegg:C00037 kegg:C00212 kegg:C00430	kegg:C00575	kegg:C00423 kegg:C02483 kegg:C00082	kegg:C05551 kegg:C06804	kegg:C00423 kegg:C00390	kegg:C05786	kegg:C00106	kegg:C01674	overlap metabolites	kegg:C00123 kegg:C00135	kegg:C00015 kegg:C13856 kegg:C01996 kegg:C00025 kegg:C12270	kegg:C00064 kegg:C00148	kegg:C00049	kegg:C00049 kegg:C00864	kegg:C00025	kegg:C00152	kegg:C00242 kegg:C00064 kegg:C00147	overlap metabolites
module	green	magenta	black	blue	turquoise	red	overlap	1	3	7	2	2	1	1	1	1	module	blue	greenyellow	black	turquoise	brown	yellow	pink	red	module	lightyellow	greenyellow	black	red	purple	yellow	magenta	blue	lightcyan	brown	midnightblue	pink	tan	module	blue	green	black	magenta	brown	yellow	pink	red	module
pathway	Neuroactive ligand-receptor interaction - Homo sapiens (human)	beta-Alanine metabolism - Homo sapiens (human)	Pyrimidine metabolism - Homo sapiens (human)	Arginine and proline metabolism - Homo sapiens (human)	Valine, leucine and isoleucine degradation - Homo sapiens (human)	Arginine biosynthesis - Homo sapiens (human)	size	5	9	11	7	5	9	7	17	9	pathway	Taste transduction - Homo sapiens (human)	ABC transporters - Homo sapiens (human)	Arginine biosynthesis - Homo sapiens (human)	Taste transduction - Homo sapiens (human)	Central carbon metabolism in cancer - Homo sapiens (human)	Nicotinate and nicotinamide metabolism - Homo sapiens (human)	Glycerophospholipid metabolism - Homo sapiens (human)	Bile secretion - Homo sapiens (human)	pathway	Central carbon metabolism in cancer - Homo sapiens (human)	Steroid hormone biosynthesis - Homo sapiens (human)	Amino sugar and nucleotide sugar metabolism - Homo sapiens (human)	Ubiquinone and other terpenoid-quinone biosynthesis - Homo sapiens (human)	Retrograde endocannabinoid signaling - Homo sapiens (human)	Arginine and proline metabolism - Homo sapiens (human)	Ovarian steroidogenesis - Homo sapiens (human)	Glutathione metabolism - Homo sapiens (human)	Aldosterone synthesis and secretion - Homo sapiens (human)	Glutathione metabolism - Homo sapiens (human)	Tyrosine metabolism - Homo sapiens (human)	Vitamin digestion and absorption - Homo sapiens (human)	Alanine, aspartate and glutamate metabolism - Homo sapiens (human)	pathway	Diabetic cardiomyopathy - Homo sapiens (human)	Glutathione metabolism - Homo sapiens (human)	beta-Alanine metabolism - Homo sapiens (human)	Central carbon metabolism in cancer - Homo sapiens (human)	Valine, leucine and isoleucine biosynthesis - Homo sapiens (human)	Vitamin digestion and absorption - Homo sapiens (human)	Aminoacyl-tRNA biosynthesis - Homo sapiens (human)	Mineral absorption - Homo sapiens (human)	pathway
pval	0.519014	1	0.497798	0.40867	0.614601	0.551888	overlap metabolites	kegg:C01441	kegg:C00178 kegg:C00106 kegg:C00214	kegg:C00073 kegg:C00079 kegg:C00078 kegg:C00188 kegg:C00183 kegg:C00041 kegg:C00148	kegg:C00037 kegg:C00025	kegg:C00575 kegg:C00219	kegg:C21481	kegg:C00430	kegg:C00187	kegg:C00376	pval	0.327539	0.30932	0.301958	0.310473	0.373073	0.572849	1	0.586335	pval	0.337018	0.400427	0.368564	0.15326	0.227243	0.236767	0.318049	0.304807	0.511631	0.401476	0.240798	0.320456	1	pval	0.471646	0.324364	0.495704	0.454268	0.344633	0.647407	0.69419	0.202725	pval
padj	1	1	1	0.822785	0.994916	1	module	greenyellow	cyan	blue	lightgreen	turquoise	black	green	grey60	lightcyan	padj	0.781055	0.73761	0.693201	0.740358	0.771017	1	1	1	padj	1	1	1	0.62483	0.803985	0.861633	0.84681	0.953887	1	1	0.981716	1	1	padj	0.913813	0.728919	0.92086	0.938821	0.821816	1	1	0.407451	padj
overlap	2	0	1	7	1	1	pathway	Arginine biosynthesis - Homo sapiens (human)	Pathways of neurodegeneration - multiple diseases - Homo sapiens (human)	Phenylalanine, tyrosine and tryptophan biosynthesis - Homo sapiens (human)	Lysine degradation - Homo sapiens (human)	Neomycin, kanamycin and gentamicin biosynthesis - Homo sapiens (human)	Taste transduction - Homo sapiens (human)	Parkinson disease - Homo sapiens (human)	Protein digestion and absorption - Homo sapiens (human)	Phenylalanine metabolism - Homo sapiens (human)	overlap	2	2	2	2	6	1	0	1	overlap	1	1	1	3	1	2	1	3	1	2	1	1	0	overlap	1	6	1	1	2	1	1	3	overlap
size	8	6	10	11	5	6	pval	0.178349	0.239233	0.21742	0.145128	0.256213	0.628185	0.54253	0.645798	0.492642	size	6	27	6	6	14	6	7	7	size	15	7	6	7	5	9	5	7	7	7	7	9	7	size	6	10	6	14	6	8	14	11	size
overlap metabolites	kegg:C00245 kegg:C00212	0	kegg:C00015	kegg:C00077 kegg:C01877 kegg:C01157 kegg:C00148 kegg:C00791 kegg:C00025 kegg:C00300	kegg:C00356	kegg:C00049	padj	0.580105	0.79246	0.825499	0.534872	0.947887	1	1	1	1	overlap metabolites	kegg:C00020 kegg:C00025	kegg:C00065 kegg:C00188	kegg:C00049 kegg:C00077	kegg:C01996 kegg:C00020	kegg:C00041 kegg:C00123 kegg:C00064 kegg:C00148 kegg:C00025 kegg:C00407	kegg:C01185	0	kegg:C00114	overlap metabolites	kegg:C00082	kegg:C00187	kegg:C00734	kegg:C01179 kegg:C00156 kegg:C00251	kegg:C00575	kegg:C01157 kegg:C00025	kegg:C00575	kegg:C00127 kegg:C01419 kegg:C00051	kegg:C00003	kegg:C00127 kegg:C01419	kegg:C17935	kegg:C00864	0	overlap metabolites	kegg:C00195	kegg:C00669 kegg:C01879 kegg:C00024 kegg:C00025 kegg:C01419 kegg:C00051	kegg:C00049	kegg:C00049	kegg:C00407 kegg:C00123	kegg:C00016	kegg:C00152	kegg:C00073 kegg:C00064 kegg:C00065	overlap metabolites
module	green	magenta	black	blue	turquoise	red	overlap	1	2	5	2	2	1	1	1	1	module	blue	greenyellow	black	turquoise	brown	yellow	pink	red	module	lightyellow	greenyellow	black	red	purple	yellow	magenta	blue	lightcyan	brown	midnightblue	pink	tan	module	blue	green	black	magenta	brown	yellow	pink	red	module
pathway	Central carbon metabolism in cancer - Homo sapiens (human)	Phenylalanine metabolism - Homo sapiens (human)	ABC transporters - Homo sapiens (human)	Mineral absorption - Homo sapiens (human)	Cysteine and methionine metabolism - Homo sapiens (human)	Glycine, serine and threonine metabolism - Homo sapiens (human)	size	5	5	8	7	5	10	7	17	10	pathway	Glycine, serine and threonine metabolism - Homo sapiens (human)	Arginine and proline metabolism - Homo sapiens (human)	Glycerophospholipid metabolism - Homo sapiens (human)	Mineral absorption - Homo sapiens (human)	Aminoacyl-tRNA biosynthesis - Homo sapiens (human)	Sphingolipid signaling pathway - Homo sapiens (human)	beta-Alanine metabolism - Homo sapiens (human)	Lysine degradation - Homo sapiens (human)	pathway	Aminoacyl-tRNA biosynthesis - Homo sapiens (human)	Lysine degradation - Homo sapiens (human)	Thiamine metabolism - Homo sapiens (human)	Phenylalanine, tyrosine and tryptophan biosynthesis - Homo sapiens (human)	Regulation of lipolysis in adipocytes - Homo sapiens (human)	Pyrimidine metabolism - Homo sapiens (human)	Thermogenesis - Homo sapiens (human)	cAMP signaling pathway - Homo sapiens (human)	beta-Alanine metabolism - Homo sapiens (human)	Biosynthesis of unsaturated fatty acids - Homo sapiens (human)	Arginine and proline metabolism - Homo sapiens (human)	Bile secretion - Homo sapiens (human)	Pathways of neurodegeneration - multiple diseases - Homo sapiens (human)	pathway	Pantothenate and CoA biosynthesis - Homo sapiens (human)	Cysteine and methionine metabolism - Homo sapiens (human)	Pantothenate and CoA biosynthesis - Homo sapiens (human)	Aminoacyl-tRNA biosynthesis - Homo sapiens (human)	ABC transporters - Homo sapiens (human)	Neuroactive ligand-receptor interaction - Homo sapiens (human)	Protein digestion and absorption - Homo sapiens (human)	Alanine, aspartate and glutamate metabolism - Homo sapiens (human)	pathway
pval	0.581943	1	0.546505	0.40867	0.644152	0.608691	overlap metabolites	kegg:C00026	kegg:C01996 kegg:C00020	kegg:C00079 kegg:C00078 kegg:C00082 kegg:C00166 kegg:C00826	kegg:C00408 kegg:C00037	kegg:C17582 kegg:C17704	kegg:C00089	kegg:C04599	kegg:C00246	kegg:C00596	pval	0.404986	1	0.375856	0.336042	0.373073	0.572849	1	0.586335	pval	0.337018	0.400427	0.368564	0.210142	0.266271	0.236767	0.318049	0.304807	0.511631	0.401476	0.298692	0.520411	1	pval	0.471646	0.329189	0.495704	0.454268	0.463199	0.647407	0.69419	0.210297	pval
padj	1	1	1	0.822785	0.994916	1	module	greenyellow	cyan	blue	lightgreen	turquoise	black	green	grey60	lightcyan	padj	0.896754	1	0.693201	0.744094	0.771017	1	1	1	padj	1	1	1	0.721008	0.803985	0.861633	0.84681	0.953887	1	1	1	1	1	padj	0.913813	0.728919	0.92086	0.938821	1	1	1	0.407451	padj
overlap	3	0	2	7	2	1	pathway	Synaptic vesicle cycle - Homo sapiens (human)	Diabetic cardiomyopathy - Homo sapiens (human)	Thiamine metabolism - Homo sapiens (human)	Porphyrin and chlorophyll metabolism - Homo sapiens (human)	Arginine biosynthesis - Homo sapiens (human)	ABC transporters - Homo sapiens (human)	Tyrosine metabolism - Homo sapiens (human)	ABC transporters - Homo sapiens (human)	ABC transporters - Homo sapiens (human)	overlap	2	0	2	3	6	1	0	1	overlap	1	1	1	3	1	2	1	3	1	2	1	1	0	overlap	1	7	1	1	6	1	1	2	overlap
size	14	5	27	11	12	7	pval	0.178349	0.239233	0.218056	0.145128	0.256213	0.945998	0.54253	0.832957	0.864831	size	7	11	7	11	14	6	6	7	size	15	7	6	8	6	9	5	7	7	7	9	17	5	size	6	12	6	14	27	8	14	6	size
overlap metabolites	kegg:C00079 kegg:C00123 kegg:C00407	0	kegg:C00407 kegg:C00123	kegg:C00073 kegg:C00188 kegg:C00041 kegg:C00152 kegg:C00123 kegg:C00064 kegg:C00148	kegg:C00065 kegg:C00021	kegg:C00049	padj	0.580105	0.79246	0.825499	0.534872	0.947887	1	1	1	1	overlap metabolites	kegg:C00049 kegg:C00576	0	kegg:C13482 kegg:C00093	kegg:C00073 kegg:C00079 kegg:C00064	kegg:C00407 kegg:C00041 kegg:C00123 kegg:C00064 kegg:C00148 kegg:C00025	kegg:C00346	0	kegg:C04076	overlap metabolites	kegg:C00082	kegg:C00408	kegg:C01081	kegg:C01179 kegg:C00251 kegg:C00166	kegg:C00575	kegg:C00106 kegg:C00380	kegg:C00575	kegg:C01996 kegg:C20792 kegg:C00020	kegg:C00429	kegg:C06429 kegg:C01595	kegg:C01877	kegg:C11195	0	overlap metabolites	kegg:C00864	kegg:C00073 kegg:C00155 kegg:C00170 kegg:C02989 kegg:C00041 kegg:C19787 kegg:C00051	kegg:C00049	kegg:C00049	kegg:C00407 kegg:C00079 kegg:C00475 kegg:C00049 kegg:C00041 kegg:C00123	kegg:C00025	kegg:C00152	kegg:C00049 kegg:C00064	overlap metabolites
module	green	magenta	black	blue	turquoise	red	overlap	1	2	4	2	2	1	1	1	1	module	blue	greenyellow	black	turquoise	brown	yellow	pink	red	module	lightyellow	greenyellow	black	red	purple	yellow	magenta	blue	lightcyan	brown	midnightblue	pink	tan	module	blue	green	black	magenta	brown	yellow	pink	red	module
pathway	Aminoacyl-tRNA biosynthesis - Homo sapiens (human)	Diabetic cardiomyopathy - Homo sapiens (human)	Alanine, aspartate and glutamate metabolism - Homo sapiens (human)	beta-Alanine metabolism - Homo sapiens (human)	Diabetic cardiomyopathy - Homo sapiens (human)	Vitamin digestion and absorption - Homo sapiens (human)	size	5	5	6	7	5	29	7	29	29	pathway	Central carbon metabolism in cancer - Homo sapiens (human)	Pyrimidine metabolism - Homo sapiens (human)	Lysine degradation - Homo sapiens (human)	ABC transporters - Homo sapiens (human)	Protein digestion and absorption - Homo sapiens (human)	Taurine and hypotaurine metabolism - Homo sapiens (human)	Diabetic cardiomyopathy - Homo sapiens (human)	Histidine metabolism - Homo sapiens (human)	pathway	Bile secretion - Homo sapiens (human)	Biosynthesis of unsaturated fatty acids - Homo sapiens (human)	Alanine, aspartate and glutamate metabolism - Homo sapiens (human)	Pathways of neurodegeneration - multiple diseases - Homo sapiens (human)	Taurine and hypotaurine metabolism - Homo sapiens (human)	Protein digestion and absorption - Homo sapiens (human)	Synaptic vesicle cycle - Homo sapiens (human)	Parkinson disease - Homo sapiens (human)	Biosynthesis of unsaturated fatty acids - Homo sapiens (human)	Porphyrin and chlorophyll metabolism - Homo sapiens (human)	Ferroptosis - Homo sapiens (human)	Alanine, aspartate and glutamate metabolism - Homo sapiens (human)	Inflammatory mediator regulation of TRP channels - Homo sapiens (human)	pathway	Valine, leucine and isoleucine biosynthesis - Homo sapiens (human)	Glycerophospholipid metabolism - Homo sapiens (human)	Taste transduction - Homo sapiens (human)	Protein digestion and absorption - Homo sapiens (human)	Vitamin digestion and absorption - Homo sapiens (human)	Central carbon metabolism in cancer - Homo sapiens (human)	Glycerophospholipid metabolism - Homo sapiens (human)	beta-Alanine metabolism - Homo sapiens (human)	pathway
pval	0.581943	1	1	0.451204	0.682215	0.658469	overlap metabolites	kegg:C00037	kegg:C00127 kegg:C00195	kegg:C00018 kegg:C00082 kegg:C04294 kegg:C00003	kegg:C00025 kegg:C00037	kegg:C00437 kegg:C00327	kegg:C00089	kegg:C00788	kegg:C00245	kegg:C00107	pval	0.529222	1	0.375856	0.387148	0.373073	0.572849	1	0.679915	pval	0.372878	0.400427	0.415416	0.269937	0.266271	0.25328	0.318049	0.304807	0.511631	0.401476	0.298692	1	1	pval	0.471646	0.454344	0.495704	0.454268	0.498737	0.842006	1	0.210297	pval
padj	1	1	1	0.822785	0.994916	1	size	5	5	8	7	5	10	7	17	10	padj	0.965052	1	0.693201	0.760938	0.771017	1	1	1	padj	1	1	1	0.721008	0.803985	0.861633	0.84681	0.953887	1	1	1	1	1	padj	0.913813	0.833023	0.92086	0.938821	1	1	1	0.407451	padj
overlap	3	0	0	4	1	1	overlap metabolites	kegg:C00026	kegg:C01996 kegg:C00020	kegg:C00079 kegg:C00078 kegg:C00082 kegg:C00166 kegg:C00826	kegg:C00408 kegg:C00037	kegg:C17582 kegg:C17704	kegg:C00089	kegg:C04599	kegg:C00246	kegg:C00596	overlap	3	0	2	6	6	1	0	1	overlap	1	1	1	2	1	3	1	3	1	2	1	0	0	overlap	1	4	1	1	2	1	0	2	overlap
size	14	6	6	6	6	8	module	greenyellow	cyan	blue	lightgreen	turquoise	black	green	grey60	lightcyan	size	14	10	7	27	14	6	6	9	size	17	7	7	5	6	17	5	7	7	7	9	7	7	size	6	7	6	14	8	14	7	6	size
overlap metabolites	kegg:C00407 kegg:C00079 kegg:C00123		0	kegg:C00049 kegg:C00106 kegg:C00024 kegg:C00135	kegg:C00127	kegg:C00864	pathway	Sphingolipid signaling pathway - Homo sapiens (human)	Ovarian steroidogenesis - Homo sapiens (human)	Vitamin digestion and absorption - Homo sapiens (human)	Central carbon metabolism in cancer - Homo sapiens (human)	Phenylalanine metabolism - Homo sapiens (human)	Alanine, aspartate and glutamate metabolism - Homo sapiens (human)	Bile secretion - Homo sapiens (human)	Alanine, aspartate and glutamate metabolism - Homo sapiens (human)	Alanine, aspartate and glutamate metabolism - Homo sapiens (human)	overlap metabolites	kegg:C00049 kegg:C00025 kegg:C00135	0	kegg:C00956 kegg:C00024	kegg:C00245 kegg:C00064 kegg:C00079 kegg:C00919 kegg:C00049 kegg:C04114	kegg:C00407 kegg:C00041 kegg:C00123 kegg:C00064 kegg:C00148 kegg:C00025	kegg:C00041	0	kegg:C05828	overlap metabolites	kegg:C00315	kegg:C03242	kegg:C00041	kegg:C01996 kegg:C00020	kegg:C00041	kegg:C00246 kegg:C00037 kegg:C00025	kegg:C00037	kegg:C00009 kegg:C00020 kegg:C00082	kegg:C03242	kegg:C00188 kegg:C02987	kegg:C00051	0	0	overlap metabolites	kegg:C00123	kegg:C01996 kegg:C13482 kegg:C00093 kegg:C00307	kegg:C00089	kegg:C00049	kegg:C00864 kegg:C00250	kegg:C00025	0	kegg:C00049 kegg:C00106	overlap metabolites
module	green	magenta	black	blue	turquoise	red	pval	0.210164	0.239233	0.325108	0.176271	0.312562	1	0.549814	1	1	module	blue	greenyellow	black	turquoise	brown	yellow	pink	red	module	lightyellow	greenyellow	black	red	purple	yellow	magenta	blue	lightcyan	brown	midnightblue	pink	tan	module	blue	green	black	magenta	brown	yellow	pink	red	module
pathway	Protein digestion and absorption - Homo sapiens (human)	Glutathione metabolism - Homo sapiens (human)	Arginine and proline metabolism - Homo sapiens (human)	Nicotinate and nicotinamide metabolism - Homo sapiens (human)	Sphingolipid signaling pathway - Homo sapiens (human)	ABC transporters - Homo sapiens (human)	padj	0.580105	0.79246	0.999192	0.534872	0.947887	1	1	1	1	pathway	Aminoacyl-tRNA biosynthesis - Homo sapiens (human)	Glycerophospholipid metabolism - Homo sapiens (human)	Glycine, serine and threonine metabolism - Homo sapiens (human)	Cysteine and methionine metabolism - Homo sapiens (human)	Bile secretion - Homo sapiens (human)	Taste transduction - Homo sapiens (human)	Glutathione metabolism - Homo sapiens (human)	Purine metabolism - Homo sapiens (human)	pathway	Protein digestion and absorption - Homo sapiens (human)	Parkinson disease - Homo sapiens (human)	Inflammatory mediator regulation of TRP channels - Homo sapiens (human)	Ovarian steroidogenesis - Homo sapiens (human)	Alanine, aspartate and glutamate metabolism - Homo sapiens (human)	Glycine, serine and threonine metabolism - Homo sapiens (human)	Retrograde endocannabinoid signaling - Homo sapiens (human)	Phenylalanine, tyrosine and tryptophan biosynthesis - Homo sapiens (human)	Parkinson disease - Homo sapiens (human)	Phenylalanine, tyrosine and tryptophan biosynthesis - Homo sapiens (human)	Taste transduction - Homo sapiens (human)	Tryptophan metabolism - Homo sapiens (human)	Aldosterone synthesis and secretion - Homo sapiens (human)	pathway	Taurine and hypotaurine metabolism - Homo sapiens (human)	Valine, leucine and isoleucine degradation - Homo sapiens (human)	Glycerophospholipid metabolism - Homo sapiens (human)	ABC transporters - Homo sapiens (human)	Sphingolipid metabolism - Homo sapiens (human)	Aminoacyl-tRNA biosynthesis - Homo sapiens (human)	Phenylalanine metabolism - Homo sapiens (human)	Nicotinate and nicotinamide metabolism - Homo sapiens (human)	pathway
pval	0.581943	1	1	0.451204	0.682215	0.680993	overlap	1	2	5	3	3	0	2	0	0	pval	0.529222	1	0.375856	0.392742	0.4801	0.572849	1	0.718645	pval	0.372878	0.400427	0.415416	0.269937	0.303391	0.277275	0.318049	0.394103	0.511631	0.473792	0.326032	1	1	pval	0.471646	0.460981	0.550751	0.697828	0.675166	0.842006	1	0.210297	pval
padj	1	1	1	0.822785	0.994916	1	size	6	5	9	15	10	7	17	7	7	padj	0.965052	1	0.693201	0.760938	0.913824	1	1	1	padj	1	1	1	0.721008	0.803985	0.861633	0.84681	0.953887	1	1	1	1	1	padj	0.913813	0.833023	0.92086	1	1	1	1	0.407451	padj
overlap	3	0	0	4	1	3	overlap metabolites	kegg:C00065	kegg:C00219 kegg:C01953	kegg:C00018 kegg:C00647 kegg:C00250 kegg:C00120 kegg:C00003	kegg:C00037 kegg:C00049 kegg:C00025	kegg:C00423 kegg:C00082 kegg:C00166	0	kegg:C00318 kegg:C11195	0	0	overlap	3	0	2	3	3	1	0	1	overlap	1	1	1	2	1	2	1	3	1	2	1	0	0	overlap	1	3	1	1	1	1	0	2	overlap
size	14	10	11	6	6	27	module	greenyellow	cyan	blue	lightgreen	turquoise	black	green	grey60	lightcyan	size	14	7	7	12	7	6	10	10	size	17	7	7	5	7	10	5	8	7	8	10	14	7	size	6	5	7	27	5	14	5	6	size
overlap metabolites	kegg:C00407 kegg:C00079 kegg:C00123	0	0	kegg:C05842 kegg:C00049 kegg:C00003 kegg:C01004	kegg:C00065	kegg:C00315 kegg:C00475 kegg:C00049	pathway	Taurine and hypotaurine metabolism - Homo sapiens (human)	Retrograde endocannabinoid signaling - Homo sapiens (human)	beta-Alanine metabolism - Homo sapiens (human)	Cysteine and methionine metabolism - Homo sapiens (human)	Regulation of lipolysis in adipocytes - Homo sapiens (human)	Pathways of neurodegeneration - multiple diseases - Homo sapiens (human)	Phenylalanine, tyrosine and tryptophan biosynthesis - Homo sapiens (human)	Tryptophan metabolism - Homo sapiens (human)	Tryptophan metabolism - Homo sapiens (human)	overlap metabolites	kegg:C00049 kegg:C00025 kegg:C00135	0	kegg:C00049 kegg:C00576	kegg:C00073 kegg:C00170 kegg:C00049	kegg:C00315 kegg:C01996 kegg:C07207	kegg:C00130	0	kegg:C00262	overlap metabolites	kegg:C00082	kegg:C00020	kegg:C04742	kegg:C00639 kegg:C00219	kegg:C00041	kegg:C00037 kegg:C00430	kegg:C00575	kegg:C00082 kegg:C00166 kegg:C00826	kegg:C00355	kegg:C00079 kegg:C00296	kegg:C00780	0	0	overlap metabolites	kegg:C00245	kegg:C00407 kegg:C00024 kegg:C00123	kegg:C01233	kegg:C00049	kegg:C00346	kegg:C00025	0	kegg:C00049 kegg:C01004	overlap metabolites
module	green	magenta	black	blue	turquoise	red	pval	0.210164	0.239233	0.343698	0.176271	0.337222	1	0.591214	1	1	module	blue	greenyellow	black	turquoise	brown	yellow	pink	red	module	lightyellow	greenyellow	black	red	purple	yellow	magenta	blue	lightcyan	brown	midnightblue	pink	tan	module	blue	green	black	magenta	brown	yellow	pink	red	module
pathway	Histidine metabolism - Homo sapiens (human)	Ferroptosis - Homo sapiens (human)	Phenylalanine metabolism - Homo sapiens (human)	Taurine and hypotaurine metabolism - Homo sapiens (human)	Taurine and hypotaurine metabolism - Homo sapiens (human)	Glutathione metabolism - Homo sapiens (human)	padj	0.580105	0.79246	0.999192	0.534872	0.947887	1	1	1	1	pathway	Protein digestion and absorption - Homo sapiens (human)	beta-Alanine metabolism - Homo sapiens (human)	Cysteine and methionine metabolism - Homo sapiens (human)	Phenylalanine metabolism - Homo sapiens (human)	Pyrimidine metabolism - Homo sapiens (human)	Glycerophospholipid metabolism - Homo sapiens (human)	Nicotinate and nicotinamide metabolism - Homo sapiens (human)	Mineral absorption - Homo sapiens (human)	pathway	ABC transporters - Homo sapiens (human)	Glycerophospholipid metabolism - Homo sapiens (human)	beta-Alanine metabolism - Homo sapiens (human)	Vitamin B6 metabolism - Homo sapiens (human)	Inflammatory mediator regulation of TRP channels - Homo sapiens (human)	Taste transduction - Homo sapiens (human)	Protein digestion and absorption - Homo sapiens (human)	Histidine metabolism - Homo sapiens (human)	Phenylalanine, tyrosine and tryptophan biosynthesis - Homo sapiens (human)	Neuroactive ligand-receptor interaction - Homo sapiens (human)	Tryptophan metabolism - Homo sapiens (human)	Pathways of neurodegeneration - multiple diseases - Homo sapiens (human)	Regulation of lipolysis in adipocytes - Homo sapiens (human)	pathway	Vitamin digestion and absorption - Homo sapiens (human)	ABC transporters - Homo sapiens (human)	Bile secretion - Homo sapiens (human)	Arginine and proline metabolism - Homo sapiens (human)	Arginine and proline metabolism - Homo sapiens (human)	Protein digestion and absorption - Homo sapiens (human)	Diabetic cardiomyopathy - Homo sapiens (human)	Glycerophospholipid metabolism - Homo sapiens (human)	pathway
pval	0.587724	1	1	0.451204	0.682215	0.740238	overlap	1	2	4	3	2	0	1	0	0	pval	0.529222	1	0.380142	0.645918	0.501129	0.630003	1	0.752809	pval	0.552635	0.442965	0.415416	0.269937	0.303391	0.277275	0.359167	0.394103	0.559478	0.523065	0.425535	1	1	pval	0.574211	0.569791	0.550751	1	0.683067	0.842006	1	0.268337	pval
padj	1	1	1	0.822785	0.994916	1	size	6	5	7	15	6	5	8	14	14	padj	0.965052	1	0.693201	1	0.913824	1	1	1	padj	1	1	1	0.721008	0.803985	0.861633	0.84681	0.953887	1	1	1	1	1	padj	1	0.833023	0.92086	1	1	1	1	0.462135	padj
overlap	2	0	0	4	1	1	overlap metabolites	kegg:C00026	kegg:C00219 kegg:C13856	kegg:C00429 kegg:C00049 kegg:C00315 kegg:C00135	kegg:C02218 kegg:C00049 kegg:C01234	kegg:C00219 kegg:C00575	0	kegg:C00296	0	0	overlap	3	0	3	1	4	1	0	1	overlap	1	1	1	2	1	2	2	3	1	3	1	0	0	overlap	1	13	1	0	2	1	0	2	overlap
size	9	8	5	6	6	10	module	greenyellow	cyan	blue	lightgreen	turquoise	black	green	grey60	lightcyan	size	14	6	12	5	10	7	6	11	size	29	8	7	5	7	10	17	8	8	14	14	5	6	size	8	27	7	11	11	14	6	7	size
overlap metabolites	kegg:C05829 kegg:C00785	0	0	kegg:C05844 kegg:C00024 kegg:C00025 kegg:C00041	kegg:C00025	kegg:C00315	pathway	Amino sugar and nucleotide sugar metabolism - Homo sapiens (human)	Serotonergic synapse - Homo sapiens (human)	Porphyrin and chlorophyll metabolism - Homo sapiens (human)	Aminoacyl-tRNA biosynthesis - Homo sapiens (human)	Serotonergic synapse - Homo sapiens (human)	Inflammatory mediator regulation of TRP channels - Homo sapiens (human)	ABC transporters - Homo sapiens (human)	Pathways of neurodegeneration - multiple diseases - Homo sapiens (human)	Pathways of neurodegeneration - multiple diseases - Homo sapiens (human)	overlap metabolites	kegg:C00049 kegg:C00025 kegg:C00135	0	kegg:C00073 kegg:C00155 kegg:C00049	kegg:C00079	kegg:C00106 kegg:C00337 kegg:C00064 kegg:C00055	kegg:C00346	0	kegg:C00148	overlap metabolites	kegg:C00315	kegg:C00114	kegg:C00106	kegg:C00314 kegg:C00250	kegg:C00575	kegg:C19378 kegg:C00025	kegg:C00037 kegg:C00078	kegg:C00386 kegg:C00026 kegg:C00135	kegg:C00079	kegg:C00015 kegg:C13856 kegg:C11695	kegg:C00780	0	0	overlap metabolites	kegg:C00864	kegg:C00407 kegg:C00148 kegg:C00093 kegg:C00079 kegg:C00378 kegg:C00041 kegg:C00025 kegg:C00123 kegg:C00051 kegg:C00188 kegg:C04114 kegg:C00009 kegg:C00135	kegg:C07207	0	kegg:C01035 kegg:C00300	kegg:C00025	0	kegg:C00114 kegg:C01996	overlap metabolites
module	green	magenta	black	blue	turquoise	red	pval	0.210164	0.316641	0.343698	0.176271	0.337222	1	0.606292	1	1	module	blue	greenyellow	black	turquoise	brown	yellow	pink	red	module	lightyellow	greenyellow	black	red	purple	yellow	magenta	blue	lightcyan	brown	midnightblue	pink	tan	module	blue	green	black	magenta	brown	yellow	pink	red	module
pathway	Sphingolipid metabolism - Homo sapiens (human)	Lysine degradation - Homo sapiens (human)	Diabetic cardiomyopathy - Homo sapiens (human)	Pyrimidine metabolism - Homo sapiens (human)	Arginine biosynthesis - Homo sapiens (human)	Purine metabolism - Homo sapiens (human)	padj	0.580105	0.865982	0.999192	0.534872	0.947887	1	1	1	1	pathway	Purine metabolism - Homo sapiens (human)	Phenylalanine metabolism - Homo sapiens (human)	Vitamin digestion and absorption - Homo sapiens (human)	Valine, leucine and isoleucine degradation - Homo sapiens (human)	Valine, leucine and isoleucine degradation - Homo sapiens (human)	Bile secretion - Homo sapiens (human)	Ferroptosis - Homo sapiens (human)	Cysteine and methionine metabolism - Homo sapiens (human)	pathway	Alanine, aspartate and glutamate metabolism - Homo sapiens (human)	Pyrimidine metabolism - Homo sapiens (human)	Lysine degradation - Homo sapiens (human)	Synaptic vesicle cycle - Homo sapiens (human)	Biosynthesis of unsaturated fatty acids - Homo sapiens (human)	Pathways of neurodegeneration - multiple diseases - Homo sapiens (human)	Regulation of lipolysis in adipocytes - Homo sapiens (human)	Central carbon metabolism in cancer - Homo sapiens (human)	Vitamin digestion and absorption - Homo sapiens (human)	Vitamin digestion and absorption - Homo sapiens (human)	Neuroactive ligand-receptor interaction - Homo sapiens (human)	Inflammatory mediator regulation of TRP channels - Homo sapiens (human)	Alcoholism - Homo sapiens (human)	pathway	Histidine metabolism - Homo sapiens (human)	Pyrimidine metabolism - Homo sapiens (human)	Lysine degradation - Homo sapiens (human)	Glycerophospholipid metabolism - Homo sapiens (human)	Cysteine and methionine metabolism - Homo sapiens (human)	ABC transporters - Homo sapiens (human)	Nicotinate and nicotinamide metabolism - Homo sapiens (human)	Lysine degradation - Homo sapiens (human)	pathway
pval	0.689046	1	1	0.517846	0.682215	0.740238	overlap	1	2	4	3	2	0	3	0	0	pval	0.607054	1	0.446533	0.645918	0.582878	0.630003	1	0.782933	pval	1	0.482551	0.415416	0.269937	0.303391	0.422043	0.368564	0.411005	0.60271	0.540637	0.425535	1	1	pval	0.617998	0.572608	0.550751	1	0.731103	0.974021	1	0.268337	pval
padj	1	1	1	0.836267	0.994916	1	size	6	6	7	15	6	7	29	5	5	padj	1	1	0.769029	1	0.9569	1	1	1	padj	1	1	1	0.721008	0.803985	0.861633	0.84681	0.953887	1	1	1	1	1	padj	1	0.833023	0.92086	1	1	1	1	0.462135	padj
overlap	1	0	0	6	1	1	overlap metabolites	kegg:C00734	kegg:C00219 kegg:C00780	kegg:C00486 kegg:C05786 kegg:C00188 kegg:C00430	kegg:C00037 kegg:C00049 kegg:C00025	kegg:C00219 kegg:C00575	0	kegg:C00973 kegg:C01157 kegg:C00430	0	0	overlap	2	0	2	1	2	1	0	1	overlap	0	1	1	2	1	1	1	5	1	2	1	0	0	overlap	1	5	1	0	2	1	0	2	overlap
size	5	7	6	10	6	10	module	greenyellow	cyan	blue	lightgreen	turquoise	black	green	grey60	lightcyan	size	10	5	8	5	5	7	8	12	size	7	9	7	5	7	5	6	15	9	9	14	7	5	size	9	10	7	7	12	27	6	7	size
overlap metabolites	kegg:C00319	0	0	kegg:C00106 kegg:C00337 kegg:C00064 kegg:C00105 kegg:C00380 kegg:C00055	kegg:C00025	kegg:C00262	pathway	Thiamine metabolism - Homo sapiens (human)	Pantothenate and CoA biosynthesis - Homo sapiens (human)	Nicotinate and nicotinamide metabolism - Homo sapiens (human)	Histidine metabolism - Homo sapiens (human)	Pantothenate and CoA biosynthesis - Homo sapiens (human)	Aldosterone synthesis and secretion - Homo sapiens (human)	Pyrimidine metabolism - Homo sapiens (human)	Inflammatory mediator regulation of TRP channels - Homo sapiens (human)	Aldosterone synthesis and secretion - Homo sapiens (human)	overlap metabolites	kegg:C01367 kegg:C00020	0	kegg:C00647 kegg:C00250	kegg:C00141	kegg:C00407 kegg:C00123	kegg:C00318	0	kegg:C02218	overlap metabolites	0	kegg:C00039	kegg:C00956	kegg:C00388 kegg:C01996	kegg:C03242	kegg:C00025	kegg:C00575	kegg:C00158 kegg:C00183 kegg:C00082 kegg:C00026 kegg:C00135	kegg:C00003	kegg:C00250 kegg:C00376	kegg:C00780	0	0	overlap metabolites	kegg:C00135	kegg:C00015 kegg:C00106 kegg:C00337 kegg:C00380 kegg:C00055	kegg:C00956	0	kegg:C00049 kegg:C00041	kegg:C00025	0	kegg:C00408 kegg:C04076	overlap metabolites
module	green	magenta	black	blue	turquoise	red	pval	0.210164	0.316641	0.3653	0.181655	0.337222	1	0.63479	1	1	module	blue	greenyellow	black	turquoise	brown	yellow	pink	red	module	lightyellow	greenyellow	black	red	purple	yellow	magenta	blue	lightcyan	brown	midnightblue	pink	tan	module	blue	green	black	magenta	brown	yellow	pink	red	module
pathway	Diabetic cardiomyopathy - Homo sapiens (human)	Pantothenate and CoA biosynthesis - Homo sapiens (human)	Glutathione metabolism - Homo sapiens (human)	Phenylalanine metabolism - Homo sapiens (human)	Central carbon metabolism in cancer - Homo sapiens (human)	Cysteine and methionine metabolism - Homo sapiens (human)	padj	0.580105	0.865982	0.999192	0.534872	0.947887	1	1	1	1	pathway	Arginine and proline metabolism - Homo sapiens (human)	Glutathione metabolism - Homo sapiens (human)	Histidine metabolism - Homo sapiens (human)	Valine, leucine and isoleucine biosynthesis - Homo sapiens (human)	Neuroactive ligand-receptor interaction - Homo sapiens (human)	Glycine, serine and threonine metabolism - Homo sapiens (human)	Bile secretion - Homo sapiens (human)	Central carbon metabolism in cancer - Homo sapiens (human)	pathway	Tryptophan metabolism - Homo sapiens (human)	Ferroptosis - Homo sapiens (human)	Parkinson disease - Homo sapiens (human)	Pyrimidine metabolism - Homo sapiens (human)	Porphyrin and chlorophyll metabolism - Homo sapiens (human)	Neomycin, kanamycin and gentamicin biosynthesis - Homo sapiens (human)	Glyoxylate and dicarboxylate metabolism - Homo sapiens (human)	Vitamin B6 metabolism - Homo sapiens (human)	Mineral absorption - Homo sapiens (human)	Cysteine and methionine metabolism - Homo sapiens (human)	Cysteine and methionine metabolism - Homo sapiens (human)	Alcoholism - Homo sapiens (human)	Arginine and proline metabolism - Homo sapiens (human)	pathway	Mineral absorption - Homo sapiens (human)	Alanine, aspartate and glutamate metabolism - Homo sapiens (human)	Ferroptosis - Homo sapiens (human)	Phenylalanine metabolism - Homo sapiens (human)	Sphingolipid signaling pathway - Homo sapiens (human)	Glycerophospholipid metabolism - Homo sapiens (human)	Ferroptosis - Homo sapiens (human)	Neuroactive ligand-receptor interaction - Homo sapiens (human)	pathway
pval	0.75451	1	1	0.603317	0.730204	0.802844	overlap	1	2	3	2	2	0	1	0	0	pval	0.662117	1	0.512699	0.713008	0.586487	0.630003	1	0.832866	pval	1	0.482551	0.415416	0.270714	0.303391	0.422043	0.368564	0.427962	0.677042	0.573592	0.448121	1	1	pval	0.692903	0.618049	0.599962	1	0.741272	1	1	0.326479	pval
padj	1	1	1	0.836267	0.994916	1	size	6	6	5	8	6	7	9	7	7	padj	1	1	0.836509	1	0.9569	1	1	1	padj	1	1	1	0.721008	0.803985	0.861633	0.84681	0.953887	1	1	1	1	1	padj	1	0.833023	0.92086	1	1	1	1	0.532676	padj
overlap	1	0	0	3	2	1	overlap metabolites	kegg:C00037	kegg:C00106 kegg:C00864	kegg:C00049 kegg:C00003 kegg:C01297	kegg:C00049 kegg:C00025	kegg:C00106 kegg:C04079	0	kegg:C00380	0	0	overlap	2	0	2	1	3	1	0	1	overlap	0	1	1	3	1	1	1	2	1	3	1	0	0	overlap	1	3	1	0	1	0	0	2	overlap
size	6	6	10	5	14	12	module	greenyellow	cyan	blue	lightgreen	turquoise	black	green	grey60	lightcyan	size	11	10	9	6	8	7	7	14	size	14	9	7	9	7	5	6	5	11	15	15	5	9	size	11	6	8	5	6	7	8	8	size
overlap metabolites	kegg:C00051	0	0	kegg:C00082 kegg:C00024 kegg:C02505	kegg:C00065 kegg:C00025	kegg:C00049	pathway	Glutathione metabolism - Homo sapiens (human)	Ubiquinone and other terpenoid-quinone biosynthesis - Homo sapiens (human)	Glycerophospholipid metabolism - Homo sapiens (human)	Protein digestion and absorption - Homo sapiens (human)	Cysteine and methionine metabolism - Homo sapiens (human)	Regulation of lipolysis in adipocytes - Homo sapiens (human)	Phenylalanine metabolism - Homo sapiens (human)	Regulation of lipolysis in adipocytes - Homo sapiens (human)	Regulation of lipolysis in adipocytes - Homo sapiens (human)	overlap metabolites	kegg:C00791 kegg:C00025	0	kegg:C00049 kegg:C02835	kegg:C00141	kegg:C13856 kegg:C01996 kegg:C00025	kegg:C00300	0	kegg:C00148	overlap metabolites	0	kegg:C21484	kegg:C00212	kegg:C00039 kegg:C00178 kegg:C00429	kegg:C00486	kegg:C00025	kegg:C00037	kegg:C00018 kegg:C00647	kegg:C00079	kegg:C00073 kegg:C00491 kegg:C03145	kegg:C00051	0	0	overlap metabolites	kegg:C00123	kegg:C00041 kegg:C00025 kegg:C12270	kegg:C21484	0	kegg:C00346	0	0	kegg:C01996 kegg:C00049	overlap metabolites
module	green	magenta	black	blue	turquoise	red	pval	0.240798	0.392143	0.469976	0.229522	0.339808	1	0.673787	1	1	module	blue	greenyellow	black	turquoise	brown	yellow	pink	red	module	lightyellow	greenyellow	black	red	purple	yellow	magenta	blue	lightcyan	brown	midnightblue	pink	tan	module	blue	green	black	magenta	brown	yellow	pink	red	module
pathway	Nicotinate and nicotinamide metabolism - Homo sapiens (human)	Cysteine and methionine metabolism - Homo sapiens (human)	Nicotinate and nicotinamide metabolism - Homo sapiens (human)	Valine, leucine and isoleucine degradation - Homo sapiens (human)	Aminoacyl-tRNA biosynthesis - Homo sapiens (human)	Central carbon metabolism in cancer - Homo sapiens (human)	padj	0.580105	0.865982	0.999192	0.640246	0.947887	1	1	1	1	pathway	Taurine and hypotaurine metabolism - Homo sapiens (human)	Nicotinate and nicotinamide metabolism - Homo sapiens (human)	Arginine and proline metabolism - Homo sapiens (human)	Taurine and hypotaurine metabolism - Homo sapiens (human)	Nicotinate and nicotinamide metabolism - Homo sapiens (human)	Ferroptosis - Homo sapiens (human)	Lysine degradation - Homo sapiens (human)	Aminoacyl-tRNA biosynthesis - Homo sapiens (human)	pathway	Pathways of neurodegeneration - multiple diseases - Homo sapiens (human)	Vitamin digestion and absorption - Homo sapiens (human)	Glycine, serine and threonine metabolism - Homo sapiens (human)	Neuroactive ligand-receptor interaction - Homo sapiens (human)	Parkinson disease - Homo sapiens (human)	Arginine biosynthesis - Homo sapiens (human)	Thiamine metabolism - Homo sapiens (human)	Retrograde endocannabinoid signaling - Homo sapiens (human)	Central carbon metabolism in cancer - Homo sapiens (human)	ABC transporters - Homo sapiens (human)	ABC transporters - Homo sapiens (human)	Arginine and proline metabolism - Homo sapiens (human)	Ubiquinone and other terpenoid-quinone biosynthesis - Homo sapiens (human)	pathway	Cysteine and methionine metabolism - Homo sapiens (human)	beta-Alanine metabolism - Homo sapiens (human)	Neuroactive ligand-receptor interaction - Homo sapiens (human)	Diabetic cardiomyopathy - Homo sapiens (human)	Taurine and hypotaurine metabolism - Homo sapiens (human)	Phenylalanine metabolism - Homo sapiens (human)	Lysine degradation - Homo sapiens (human)	Histidine metabolism - Homo sapiens (human)	pathway
pval	0.75451	1	1	0.603317	0.730204	0.85068	overlap	1	2	4	3	4	0	1	0	0	pval	0.727445	1	0.628992	0.713008	0.693024	0.679685	1	0.832866	pval	1	0.482551	0.536504	0.313453	0.303391	0.422043	0.368564	0.427962	0.787062	0.684392	0.68759	1	1	pval	0.724823	0.618049	0.599962	1	0.741272	1	1	0.383502	pval
padj	1	1	1	0.836267	0.994916	1	size	7	7	8	17	15	6	10	6	6	padj	1	1	0.841236	1	0.976534	1	1	1	padj	1	1	1	0.721008	0.803985	0.861633	0.84681	0.953887	1	1	1	1	1	padj	1	0.833023	0.92086	1	1	1	1	0.594428	padj
overlap	1	0	0	3	2	1	overlap metabolites	kegg:C00037	kegg:C01179 kegg:C02483	kegg:C01996 kegg:C20466 kegg:C18169 kegg:C00346	kegg:C00037 kegg:C00049 kegg:C00025	kegg:C00073 kegg:C00155 kegg:C00491 kegg:C03145	0	kegg:C00423	0	0	overlap	1	0	2	1	2	1	0	1	overlap	0	1	1	4	1	1	1	2	1	5	1	0	0	overlap	1	3	1	0	1	0	0	2	overlap
size	6	12	6	5	14	14	module	greenyellow	cyan	blue	lightgreen	turquoise	black	green	grey60	lightcyan	size	6	6	11	6	6	8	7	14	size	5	9	10	14	7	5	6	5	15	29	29	9	7	size	12	6	8	6	6	5	7	9	size
overlap metabolites	kegg:C00153	0	0	kegg:C00141 kegg:C00024 kegg:C00123	kegg:C00065 kegg:C00025	kegg:C00049	pathway	cAMP signaling pathway - Homo sapiens (human)	Steroid hormone biosynthesis - Homo sapiens (human)	ABC transporters - Homo sapiens (human)	Phenylalanine metabolism - Homo sapiens (human)	Aldosterone synthesis and secretion - Homo sapiens (human)	Alcoholism - Homo sapiens (human)	Glycine, serine and threonine metabolism - Homo sapiens (human)	Alcoholism - Homo sapiens (human)	Alcoholism - Homo sapiens (human)	overlap metabolites	kegg:C00025	0	kegg:C00077 kegg:C01877	kegg:C00245	kegg:C00003 kegg:C01004	kegg:C00669	0	kegg:C00148	overlap metabolites	0	kegg:C00187	kegg:C00300	kegg:C01996 kegg:C00049 kegg:C00639 kegg:C00388	kegg:C00575	kegg:C00025	kegg:C00037	kegg:C00219 kegg:C13856	kegg:C00079	kegg:C00079 kegg:C00973 kegg:C00491 kegg:C00107 kegg:C00188	kegg:C00051	0	0	overlap metabolites	kegg:C00021	kegg:C00106 kegg:C00024 kegg:C00135	kegg:C00049	0	kegg:C00041	0	0	kegg:C00049 kegg:C00860	overlap metabolites
module	green	magenta	black	blue	turquoise	red	pval	0.240798	0.392143	0.480375	0.257707	0.415418	1	0.673787	1	1	module	blue	greenyellow	black	turquoise	brown	yellow	pink	red	module	lightyellow	greenyellow	black	red	purple	yellow	magenta	blue	lightcyan	brown	midnightblue	pink	tan	module	blue	green	black	magenta	brown	yellow	pink	red	module
pathway	Arginine biosynthesis - Homo sapiens (human)	Histidine metabolism - Homo sapiens (human)	Ferroptosis - Homo sapiens (human)	Glycerophospholipid metabolism - Homo sapiens (human)	Protein digestion and absorption - Homo sapiens (human)	Aminoacyl-tRNA biosynthesis - Homo sapiens (human)	padj	0.580105	0.865982	0.999192	0.650403	1	1	1	1	1	pathway	Bile secretion - Homo sapiens (human)	Bile secretion - Homo sapiens (human)	Sphingolipid metabolism - Homo sapiens (human)	Glycerophospholipid metabolism - Homo sapiens (human)	Pantothenate and CoA biosynthesis - Homo sapiens (human)	ABC transporters - Homo sapiens (human)	Pantothenate and CoA biosynthesis - Homo sapiens (human)	Protein digestion and absorption - Homo sapiens (human)	pathway	Inflammatory mediator regulation of TRP channels - Homo sapiens (human)	Phenylalanine metabolism - Homo sapiens (human)	Mineral absorption - Homo sapiens (human)	Taste transduction - Homo sapiens (human)	Histidine metabolism - Homo sapiens (human)	Retrograde endocannabinoid signaling - Homo sapiens (human)	Inflammatory mediator regulation of TRP channels - Homo sapiens (human)	Purine metabolism - Homo sapiens (human)	Aminoacyl-tRNA biosynthesis - Homo sapiens (human)	Pantothenate and CoA biosynthesis - Homo sapiens (human)	Alanine, aspartate and glutamate metabolism - Homo sapiens (human)	Ubiquinone and other terpenoid-quinone biosynthesis - Homo sapiens (human)	Pyrimidine metabolism - Homo sapiens (human)	pathway	Alanine, aspartate and glutamate metabolism - Homo sapiens (human)	Diabetic cardiomyopathy - Homo sapiens (human)	Histidine metabolism - Homo sapiens (human)	Glutathione metabolism - Homo sapiens (human)	Arginine biosynthesis - Homo sapiens (human)	Nicotinate and nicotinamide metabolism - Homo sapiens (human)	Cysteine and methionine metabolism - Homo sapiens (human)	Glutathione metabolism - Homo sapiens (human)	pathway
pval	0.75451	1	1	0.620456	0.730204	0.85068	overlap	1	2	13	2	2	0	1	0	0	pval	0.781188	1	0.638287	0.767577	0.693024	0.718888	1	0.832866	pval	1	0.519386	0.571128	0.332884	0.338692	0.422043	0.415416	0.44157	0.787062	0.723364	1	1	1	pval	1	0.618049	0.643937	1	0.741272	1	1	0.438521	pval
padj	1	1	1	0.836267	0.994916	1	size	7	7	29	10	7	5	10	5	5	padj	1	1	0.841236	1	0.976534	1	1	1	padj	1	1	1	0.721008	0.854793	0.861633	0.84681	0.953887	1	1	1	1	1	padj	1	0.833023	0.92086	1	1	1	1	0.64734	padj
overlap	1	0	0	4	2	1	overlap metabolites	kegg:C20792	kegg:C01953 kegg:C05472	kegg:C00120 kegg:C00148 kegg:C00315 kegg:C00719 kegg:C00079 kegg:C01157 kegg:C00049 kegg:C00041 kegg:C00051 kegg:C00188 kegg:C00183 kegg:C00430 kegg:C00135	kegg:C00423 kegg:C05598	kegg:C00219 kegg:C00575	0	kegg:C00430	0	0	overlap	1	0	1	1	2	3	0	1	overlap	0	1	1	3	1	1	1	4	1	1	0	0	0	overlap	0	3	1	0	1	0	0	2	overlap
size	6	9	8	7	14	14	module	greenyellow	cyan	blue	lightgreen	turquoise	black	green	grey60	lightcyan	size	7	7	5	7	6	27	6	14	size	7	10	11	10	8	5	7	12	15	6	7	7	9	size	6	6	9	10	6	6	12	10	size
overlap metabolites	kegg:C00327	0	0	kegg:C01996 kegg:C01233 kegg:C00307 kegg:C00346	kegg:C00065 kegg:C00025	kegg:C00049	pathway	Porphyrin and chlorophyll metabolism - Homo sapiens (human)	beta-Alanine metabolism - Homo sapiens (human)	Serotonergic synapse - Homo sapiens (human)	Glycine, serine and threonine metabolism - Homo sapiens (human)	Bile secretion - Homo sapiens (human)	Arginine and proline metabolism - Homo sapiens (human)	Mineral absorption - Homo sapiens (human)	Ubiquinone and other terpenoid-quinone biosynthesis - Homo sapiens (human)	Pyrimidine metabolism - Homo sapiens (human)	overlap metabolites	kegg:C00051	0	kegg:C00319	kegg:C01996	kegg:C00106 kegg:C00864	kegg:C01157 kegg:C00041 kegg:C00135	0	kegg:C00148	overlap metabolites	0	kegg:C00423	kegg:C00041	kegg:C01996 kegg:C00089 kegg:C00020	kegg:C00860	kegg:C00025	kegg:C00575	kegg:C00144 kegg:C01367 kegg:C00020 kegg:C00039	kegg:C00079	kegg:C04079	0	0	0	overlap metabolites	0	kegg:C00043 kegg:C00024 kegg:C00051	kegg:C00049	0	kegg:C00049	0	0	kegg:C00077 kegg:C16562	overlap metabolites
module	green	magenta	black	blue	turquoise	red	pval	0.240798	0.392143	0.512544	0.257707	0.439055	1	0.708679	1	1	module	blue	greenyellow	black	turquoise	brown	yellow	pink	red	module	lightyellow	greenyellow	black	red	purple	yellow	magenta	blue	lightcyan	brown	midnightblue	pink	tan	module	blue	green	black	magenta	brown	yellow	pink	red	module
pathway	Glycerophospholipid metabolism - Homo sapiens (human)	Aminoacyl-tRNA biosynthesis - Homo sapiens (human)	Bile secretion - Homo sapiens (human)	Bile secretion - Homo sapiens (human)	Glycerophospholipid metabolism - Homo sapiens (human)	Protein digestion and absorption - Homo sapiens (human)	padj	0.580105	0.865982	0.999192	0.650403	1	1	1	1	1	pathway	ABC transporters - Homo sapiens (human)	Lysine degradation - Homo sapiens (human)	Alanine, aspartate and glutamate metabolism - Homo sapiens (human)	Bile secretion - Homo sapiens (human)	Arginine biosynthesis - Homo sapiens (human)	Pyrimidine metabolism - Homo sapiens (human)	Histidine metabolism - Homo sapiens (human)	Alanine, aspartate and glutamate metabolism - Homo sapiens (human)	pathway	Aldosterone synthesis and secretion - Homo sapiens (human)	Glycine, serine and threonine metabolism - Homo sapiens (human)	Tryptophan metabolism - Homo sapiens (human)	Regulation of lipolysis in adipocytes - Homo sapiens (human)	Taste transduction - Homo sapiens (human)	Tryptophan metabolism - Homo sapiens (human)	Aldosterone synthesis and secretion - Homo sapiens (human)	Pyrimidine metabolism - Homo sapiens (human)	Protein digestion and absorption - Homo sapiens (human)	Sphingolipid signaling pathway - Homo sapiens (human)	Pathways of neurodegeneration - multiple diseases - Homo sapiens (human)	Glycerophospholipid metabolism - Homo sapiens (human)	Central carbon metabolism in cancer - Homo sapiens (human)	pathway	Glycerophospholipid metabolism - Homo sapiens (human)	Pantothenate and CoA biosynthesis - Homo sapiens (human)	Glutathione metabolism - Homo sapiens (human)	Bile secretion - Homo sapiens (human)	Neuroactive ligand-receptor interaction - Homo sapiens (human)	Lysine degradation - Homo sapiens (human)	Sphingolipid signaling pathway - Homo sapiens (human)	Diabetic cardiomyopathy - Homo sapiens (human)	pathway
pval	0.806374	1	1	0.620456	0.738163	0.85068	overlap	1	2	3	2	4	0	1	0	0	pval	0.806965	1	0.705553	0.767577	0.693024	0.760327	1	1	pval	1	0.519386	0.660521	0.353702	0.40418	0.434762	0.415416	0.480125	0.82729	0.723364	1	1	1	pval	1	0.618049	0.683218	1	0.836307	1	1	0.612328	pval
padj	1	1	1	0.836267	0.994916	1	size	7	7	6	10	17	9	11	7	9	padj	1	1	0.841236	1	0.976534	1	1	1	padj	1	1	1	0.721008	0.973705	0.861633	0.84681	0.953887	1	1	1	1	1	padj	1	0.833023	0.92086	1	1	1	1	0.730083	padj
overlap	1	0	0	4	1	1	overlap metabolites	kegg:C00037	kegg:C00106 kegg:C00864	kegg:C00078 kegg:C00643 kegg:C00219	kegg:C00037 kegg:C00049	kegg:C01937 kegg:C00114 kegg:C07207 kegg:C00575	0	kegg:C00073	0	0	overlap	4	0	1	1	2	1	0	0	overlap	0	1	1	2	1	2	1	3	1	1	0	0	0	overlap	0	3	1	0	1	0	0	1	overlap
size	7	14	7	7	7	14	module	greenyellow	cyan	blue	lightgreen	turquoise	black	green	grey60	lightcyan	size	27	7	6	7	6	10	9	6	size	7	10	14	6	10	14	7	9	17	6	5	8	15	size	7	6	10	7	8	7	6	6	size
overlap metabolites	kegg:C00114	0	0	kegg:C01996 kegg:C07207 kegg:C00024 kegg:C00051	kegg:C13482	kegg:C00049	pathway	Histidine metabolism - Homo sapiens (human)	Biosynthesis of unsaturated fatty acids - Homo sapiens (human)	Pantothenate and CoA biosynthesis - Homo sapiens (human)	ABC transporters - Homo sapiens (human)	Glycerophospholipid metabolism - Homo sapiens (human)	Ubiquinone and other terpenoid-quinone biosynthesis - Homo sapiens (human)	Neuroactive ligand-receptor interaction - Homo sapiens (human)	Pyrimidine metabolism - Homo sapiens (human)	Glycerophospholipid metabolism - Homo sapiens (human)	overlap metabolites	kegg:C00049 kegg:C00025 kegg:C00051 kegg:C00135	0	kegg:C00049	kegg:C01996	kegg:C00064 kegg:C00025	kegg:C00055	0	0	overlap metabolites	0	kegg:C00114	kegg:C05636	kegg:C00020 kegg:C00219	kegg:C00575	kegg:C00954 kegg:C00328	kegg:C00575	kegg:C00039 kegg:C00295 kegg:C00214	kegg:C00079	kegg:C00319	0	0	0	overlap metabolites	0	kegg:C00010 kegg:C00831 kegg:C00106	kegg:C01879	0	kegg:C00049	0	0	kegg:C00318	overlap metabolites
module	green	magenta	black	blue	turquoise	red	pval	0.270294	0.392143	0.512544	0.317258	0.48877	1	0.792771	1	1	module	blue	greenyellow	black	turquoise	brown	yellow	pink	red	module	lightyellow	greenyellow	black	red	purple	yellow	magenta	blue	lightcyan	brown	midnightblue	pink	tan	module	blue	green	black	magenta	brown	yellow	pink	red	module
pathway	Lysine degradation - Homo sapiens (human)	Sphingolipid signaling pathway - Homo sapiens (human)	Lysine degradation - Homo sapiens (human)	Glycine, serine and threonine metabolism - Homo sapiens (human)	Lysine degradation - Homo sapiens (human)	Glycerophospholipid metabolism - Homo sapiens (human)	padj	0.622852	0.865982	0.999192	0.69354	1	1	1	1	1	pathway	Vitamin digestion and absorption - Homo sapiens (human)	Pantothenate and CoA biosynthesis - Homo sapiens (human)	Diabetic cardiomyopathy - Homo sapiens (human)	Glycine, serine and threonine metabolism - Homo sapiens (human)	Glutathione metabolism - Homo sapiens (human)	Glutathione metabolism - Homo sapiens (human)	Glycine, serine and threonine metabolism - Homo sapiens (human)	beta-Alanine metabolism - Homo sapiens (human)	pathway	Regulation of lipolysis in adipocytes - Homo sapiens (human)	Taste transduction - Homo sapiens (human)	Neuroactive ligand-receptor interaction - Homo sapiens (human)	Serotonergic synapse - Homo sapiens (human)	Mineral absorption - Homo sapiens (human)	Central carbon metabolism in cancer - Homo sapiens (human)	Lysine degradation - Homo sapiens (human)	Regulation of lipolysis in adipocytes - Homo sapiens (human)	ABC transporters - Homo sapiens (human)	Sphingolipid metabolism - Homo sapiens (human)	Aldosterone synthesis and secretion - Homo sapiens (human)	Central carbon metabolism in cancer - Homo sapiens (human)	Serotonergic synapse - Homo sapiens (human)	pathway	Phenylalanine metabolism - Homo sapiens (human)	Arginine and proline metabolism - Homo sapiens (human)	Cysteine and methionine metabolism - Homo sapiens (human)	Lysine degradation - Homo sapiens (human)	Histidine metabolism - Homo sapiens (human)	Sphingolipid signaling pathway - Homo sapiens (human)	Glycine, serine and threonine metabolism - Homo sapiens (human)	Sphingolipid signaling pathway - Homo sapiens (human)	pathway
pval	0.806374	1	1	0.620456	0.738163	1	overlap	1	2	3	4	2	0	1	0	0	pval	0.824487	1	0.705553	0.767577	0.753852	0.760327	1	1	pval	1	0.519386	0.660521	0.353702	0.434527	0.471514	0.415416	0.533651	0.951617	0.723364	1	1	1	pval	1	0.680476	0.749592	1	0.869975	1	1	0.612328	pval
padj	1	1	1	0.836267	0.994916	1	size	8	7	6	29	8	7	14	9	8	padj	1	1	0.841236	1	1	1	1	1	padj	1	1	1	0.721008	1	0.861633	0.84681	0.953887	1	1	1	1	1	padj	1	0.876487	0.968223	1	1	1	1	0.730083	padj
overlap	1	0	0	4	1	0	overlap metabolites	kegg:C00026	kegg:C00219 kegg:C03242	kegg:C00429 kegg:C00183 kegg:C00049	kegg:C01674 kegg:C00049 kegg:C00025 kegg:C00037	kegg:C00114 kegg:C00093	0	kegg:C00788	0	0	overlap	1	0	1	1	3	1	0	0	overlap	0	1	1	2	1	2	1	2	1	1	0	0	0	overlap	0	5	1	0	1	0	0	1	overlap
size	7	6	7	7	7	7	module	greenyellow	cyan	blue	lightgreen	turquoise	black	green	grey60	lightcyan	size	8	6	6	7	10	10	7	6	size	6	10	14	6	11	15	7	6	29	6	7	15	6	size	5	11	12	7	9	6	7	6	size
overlap metabolites	kegg:C00408	0	0	kegg:C00188 kegg:C00049 kegg:C00576 kegg:C00300	kegg:C02727	0	pathway	Pyrimidine metabolism - Homo sapiens (human)	Parkinson disease - Homo sapiens (human)	Sphingolipid metabolism - Homo sapiens (human)	Purine metabolism - Homo sapiens (human)	ABC transporters - Homo sapiens (human)	Glycerophospholipid metabolism - Homo sapiens (human)	Central carbon metabolism in cancer - Homo sapiens (human)	Glycerophospholipid metabolism - Homo sapiens (human)	Central carbon metabolism in cancer - Homo sapiens (human)	overlap metabolites	kegg:C00010	0	kegg:C00024	kegg:C00049	kegg:C01879 kegg:C00315 kegg:C00025	kegg:C00669	0	0	overlap metabolites	0	kegg:C00020	kegg:C00212	kegg:C00219 kegg:C00639	kegg:C00041	kegg:C00037 kegg:C00025	kegg:C00037	kegg:C00020 kegg:C00219	kegg:C00079	kegg:C00319	0	0	0	overlap metabolites	0	kegg:C01877 kegg:C00148 kegg:C00791 kegg:C00025 kegg:C18174	kegg:C00049	0	kegg:C00049	0	0	kegg:C00065	overlap metabolites
module	green	magenta	black	blue	turquoise	red	pval	0.298692	0.392143	0.512544	0.334394	0.522737	1	0.815088	1	1	module	blue	greenyellow	black	turquoise	brown	yellow	pink	red	module	lightyellow	greenyellow	black	red	purple	yellow	magenta	blue	lightcyan	brown	midnightblue	pink	tan	module	blue	green	black	magenta	brown	yellow	pink	red	module
pathway	Ferroptosis - Homo sapiens (human)	Sphingolipid metabolism - Homo sapiens (human)	Histidine metabolism - Homo sapiens (human)	Vitamin digestion and absorption - Homo sapiens (human)	Vitamin digestion and absorption - Homo sapiens (human)	Phenylalanine metabolism - Homo sapiens (human)	padj	0.651557	0.865982	0.999192	0.69354	1	1	1	1	1	pathway	Glycerophospholipid metabolism - Homo sapiens (human)	Histidine metabolism - Homo sapiens (human)	Pantothenate and CoA biosynthesis - Homo sapiens (human)	Vitamin digestion and absorption - Homo sapiens (human)	Diabetic cardiomyopathy - Homo sapiens (human)	Phenylalanine metabolism - Homo sapiens (human)	Sphingolipid metabolism - Homo sapiens (human)	Phenylalanine metabolism - Homo sapiens (human)	pathway	Glycerophospholipid metabolism - Homo sapiens (human)	ABC transporters - Homo sapiens (human)	Central carbon metabolism in cancer - Homo sapiens (human)	Sphingolipid signaling pathway - Homo sapiens (human)	Purine metabolism - Homo sapiens (human)	Aminoacyl-tRNA biosynthesis - Homo sapiens (human)	cAMP signaling pathway - Homo sapiens (human)	Thiamine metabolism - Homo sapiens (human)	Alanine, aspartate and glutamate metabolism - Homo sapiens (human)	Taurine and hypotaurine metabolism - Homo sapiens (human)	Regulation of lipolysis in adipocytes - Homo sapiens (human)	Serotonergic synapse - Homo sapiens (human)	Steroid hormone biosynthesis - Homo sapiens (human)	pathway	Glutathione metabolism - Homo sapiens (human)	Histidine metabolism - Homo sapiens (human)	Phenylalanine metabolism - Homo sapiens (human)	Sphingolipid signaling pathway - Homo sapiens (human)	Diabetic cardiomyopathy - Homo sapiens (human)	Glycine, serine and threonine metabolism - Homo sapiens (human)	Sphingolipid metabolism - Homo sapiens (human)	Valine, leucine and isoleucine biosynthesis - Homo sapiens (human)	pathway
pval	0.847425	1	1	0.75233	0.784424	1	overlap	1	2	3	2	6	0	1	0	0	pval	1	1	0.705553	0.811926	0.930163	1	1	1	pval	1	0.619543	0.686055	0.353702	0.463378	0.471514	0.415416	0.533651	1	0.723364	1	1	1	pval	1	0.706844	1	1	1	1	1	0.612328	pval
padj	1	1	1	0.900705	1	1	size	9	7	6	12	29	8	15	8	15	padj	1	1	0.841236	1	1	1	1	1	padj	1	1	1	0.721008	1	0.861633	0.84681	0.953887	1	1	1	1	1	padj	1	0.876487	1	1	1	1	1	0.730083	padj
overlap	1	0	0	4	1	0	overlap metabolites	kegg:C00295	kegg:C00020 kegg:C00212	kegg:C00319 kegg:C12144 kegg:C00346	kegg:C00262 kegg:C00037	kegg:C00093 kegg:C00387 kegg:C00491 kegg:C00114 kegg:C04114 kegg:C00009	0	kegg:C00073	0	0	overlap	0	0	1	1	1	0	0	0	overlap	0	2	1	2	1	2	1	2	0	1	0	0	0	overlap	0	4	0	0	0	0	0	1	overlap
size	8	5	9	8	8	5	module	greenyellow	cyan	blue	lightgreen	turquoise	black	green	grey60	lightcyan	size	7	9	6	8	6	5	5	5	size	8	29	15	6	12	15	7	6	7	6	6	6	7	size	10	9	5	6	6	7	5	6	size
overlap metabolites	kegg:C00051	0	0	kegg:C00010 kegg:C00250 kegg:C00016 kegg:C00003	kegg:C00647	0	pathway	ABC transporters - Homo sapiens (human)	Tyrosine metabolism - Homo sapiens (human)	Pyrimidine metabolism - Homo sapiens (human)	Pathways of neurodegeneration - multiple diseases - Homo sapiens (human)	Neuroactive ligand-receptor interaction - Homo sapiens (human)	Central carbon metabolism in cancer - Homo sapiens (human)	Cysteine and methionine metabolism - Homo sapiens (human)	Central carbon metabolism in cancer - Homo sapiens (human)	Serotonergic synapse - Homo sapiens (human)	overlap metabolites	0	0	kegg:C00049	kegg:C00153	kegg:C00043	0	0	0	overlap metabolites	0	kegg:C00245 kegg:C00114	kegg:C00041	kegg:C00065 kegg:C00836	kegg:C00575	kegg:C00037 kegg:C00025	kegg:C00575	kegg:C00018 kegg:C00082	0	kegg:C00519	0	0	0	overlap metabolites	0	kegg:C05828 kegg:C00025 kegg:C02835 kegg:C00135	0	0	0	0	0	kegg:C00141	overlap metabolites
module	green	magenta	black	blue	turquoise	red	pval	0.307338	0.392143	0.585869	0.405655	0.542411	1	0.815088	1	1	module	blue	greenyellow	black	turquoise	brown	yellow	pink	red	module	lightyellow	greenyellow	black	red	purple	yellow	magenta	blue	lightcyan	brown	midnightblue	pink	tan	module	blue	green	black	magenta	brown	yellow	pink	red	module
pathway	Pyrimidine metabolism - Homo sapiens (human)	Protein digestion and absorption - Homo sapiens (human)	Sphingolipid signaling pathway - Homo sapiens (human)	Neuroactive ligand-receptor interaction - Homo sapiens (human)	Mineral absorption - Homo sapiens (human)	Ferroptosis - Homo sapiens (human)	padj	0.651557	0.865982	0.999192	0.69354	1	1	1	1	1	pathway	Phenylalanine metabolism - Homo sapiens (human)	Vitamin digestion and absorption - Homo sapiens (human)	Sphingolipid signaling pathway - Homo sapiens (human)	Glutathione metabolism - Homo sapiens (human)	Cysteine and methionine metabolism - Homo sapiens (human)	Lysine degradation - Homo sapiens (human)	Vitamin digestion and absorption - Homo sapiens (human)	Diabetic cardiomyopathy - Homo sapiens (human)	pathway	Serotonergic synapse - Homo sapiens (human)	Neuroactive ligand-receptor interaction - Homo sapiens (human)	Aminoacyl-tRNA biosynthesis - Homo sapiens (human)	Sphingolipid metabolism - Homo sapiens (human)	Central carbon metabolism in cancer - Homo sapiens (human)	Regulation of lipolysis in adipocytes - Homo sapiens (human)	Porphyrin and chlorophyll metabolism - Homo sapiens (human)	Phenylalanine metabolism - Homo sapiens (human)	Tryptophan metabolism - Homo sapiens (human)	Amino sugar and nucleotide sugar metabolism - Homo sapiens (human)	Alcoholism - Homo sapiens (human)	Phenylalanine metabolism - Homo sapiens (human)	beta-Alanine metabolism - Homo sapiens (human)	pathway	Nicotinate and nicotinamide metabolism - Homo sapiens (human)	Bile secretion - Homo sapiens (human)	Diabetic cardiomyopathy - Homo sapiens (human)	Sphingolipid metabolism - Homo sapiens (human)	Glutathione metabolism - Homo sapiens (human)	Sphingolipid metabolism - Homo sapiens (human)	Valine, leucine and isoleucine biosynthesis - Homo sapiens (human)	Taste transduction - Homo sapiens (human)	pathway
pval	0.905535	1	1	0.75233	0.880239	1	overlap	2	2	4	1	3	0	1	0	0	pval	1	1	0.705553	0.877162	0.963584	1	1	1	pval	1	0.642774	0.686055	0.353702	0.541647	0.482368	0.415416	0.559981	1	0.723364	1	1	1	pval	1	0.740828	1	1	1	1	1	0.612328	pval
padj	1	1	1	0.900705	1	1	size	29	7	9	5	14	15	15	15	6	padj	1	1	0.841236	1	1	1	1	1	padj	1	1	1	0.721008	1	0.861633	0.84681	0.953887	1	1	1	1	1	padj	1	0.883294	1	1	1	1	1	0.730083	padj
overlap	1	0	0	4	1	0	overlap metabolites	kegg:C00065 kegg:C00037	kegg:C01179 kegg:C01693	kegg:C00039 kegg:C00015 kegg:C00429 kegg:C00055	kegg:C00025	kegg:C13856 kegg:C11695 kegg:C12270	0	kegg:C00073	0	0	overlap	0	0	1	1	2	0	0	0	overlap	0	1	1	2	1	1	1	3	0	1	0	0	0	overlap	0	3	0	0	0	0	0	1	overlap
size	10	14	6	8	11	8	module	greenyellow	cyan	blue	lightgreen	turquoise	black	green	grey60	lightcyan	size	5	8	6	10	12	7	8	6	size	6	14	15	6	15	6	7	10	14	6	5	10	7	size	6	7	6	5	10	5	6	6	size
overlap metabolites	kegg:C00055	0	0	kegg:C13856 kegg:C01996 kegg:C00049 kegg:C00025	kegg:C00065	0	pathway	Phenylalanine metabolism - Homo sapiens (human)	Glycerophospholipid metabolism - Homo sapiens (human)	Ferroptosis - Homo sapiens (human)	Alcoholism - Homo sapiens (human)	Pyrimidine metabolism - Homo sapiens (human)	Serotonergic synapse - Homo sapiens (human)	Aminoacyl-tRNA biosynthesis - Homo sapiens (human)	Serotonergic synapse - Homo sapiens (human)	Steroid hormone biosynthesis - Homo sapiens (human)	overlap metabolites	0	0	kegg:C00319	kegg:C01419	kegg:C00041 kegg:C01234	0	0	0	overlap metabolites	0	kegg:C00245	kegg:C00041	kegg:C00836 kegg:C00065	kegg:C00041	kegg:C00212	kegg:C00037	kegg:C00423 kegg:C00082 kegg:C00166	0	kegg:C19972	0	0	0	overlap metabolites	0	kegg:C01996 kegg:C00024 kegg:C00051	0	0	0	0	0	kegg:C01996	overlap metabolites
module	green	magenta	black	blue	turquoise	red	pval	0.326032	0.463713	0.585869	0.405655	0.556147	1	0.815088	1	1	module	blue	greenyellow	black	turquoise	brown	yellow	pink	red	module	lightyellow	greenyellow	black	red	purple	yellow	magenta	blue	lightcyan	brown	midnightblue	pink	tan	module	blue	green	black	magenta	brown	yellow	pink	red	module
pathway	Glutathione metabolism - Homo sapiens (human)	Vitamin digestion and absorption - Homo sapiens (human)	Glycine, serine and threonine metabolism - Homo sapiens (human)	Diabetic cardiomyopathy - Homo sapiens (human)	beta-Alanine metabolism - Homo sapiens (human)	Lysine degradation - Homo sapiens (human)	padj	0.664603	0.94526	0.999192	0.69354	1	1	1	1	1	pathway	Lysine degradation - Homo sapiens (human)	Taurine and hypotaurine metabolism - Homo sapiens (human)	Taste transduction - Homo sapiens (human)	Arginine and proline metabolism - Homo sapiens (human)	Ferroptosis - Homo sapiens (human)	Pantothenate and CoA biosynthesis - Homo sapiens (human)	Valine, leucine and isoleucine biosynthesis - Homo sapiens (human)	Glutathione metabolism - Homo sapiens (human)	pathway	Steroid hormone biosynthesis - Homo sapiens (human)	Alanine, aspartate and glutamate metabolism - Homo sapiens (human)	Bile secretion - Homo sapiens (human)	Thiamine metabolism - Homo sapiens (human)	Aminoacyl-tRNA biosynthesis - Homo sapiens (human)	Pantothenate and CoA biosynthesis - Homo sapiens (human)	Tyrosine metabolism - Homo sapiens (human)	ABC transporters - Homo sapiens (human)	Pathways of neurodegeneration - multiple diseases - Homo sapiens (human)	Thiamine metabolism - Homo sapiens (human)	Ubiquinone and other terpenoid-quinone biosynthesis - Homo sapiens (human)	Diabetic cardiomyopathy - Homo sapiens (human)	Phenylalanine metabolism - Homo sapiens (human)	pathway	Ferroptosis - Homo sapiens (human)	Sphingolipid metabolism - Homo sapiens (human)	Sphingolipid signaling pathway - Homo sapiens (human)	Vitamin digestion and absorption - Homo sapiens (human)	Ferroptosis - Homo sapiens (human)	Valine, leucine and isoleucine biosynthesis - Homo sapiens (human)	Taurine and hypotaurine metabolism - Homo sapiens (human)	Ferroptosis - Homo sapiens (human)	pathway
pval	0.905535	1	1	0.75543	1	1	overlap	1	2	4	1	2	0	1	0	0	pval	1	1	0.705553	1	0.971691	1	1	1	pval	1	1	0.731617	0.353702	0.541647	0.482368	0.415416	0.587229	1	0.723364	1	1	1	pval	1	0.787728	1	1	1	1	1	0.718685	pval
padj	1	1	1	0.900705	1	1	size	10	8	9	5	9	6	15	6	7	padj	1	1	0.841236	1	1	1	1	1	padj	1	1	1	0.721008	1	0.861633	0.84681	0.953887	1	1	1	1	1	padj	1	0.901654	1	1	1	1	1	0.825157	padj
overlap	1	0	0	3	0	0	overlap metabolites	kegg:C05598	kegg:C01996 kegg:C13482	kegg:C21484 kegg:C00219 kegg:C00356 kegg:C00051	kegg:C00025	kegg:C00106 kegg:C00380	0	kegg:C00073	0	0	overlap	0	0	1	0	1	0	0	0	overlap	0	0	1	2	1	1	1	8	0	1	0	0	0	overlap	0	2	0	0	0	0	0	1	overlap
size	10	8	7	6	6	7	module	greenyellow	cyan	blue	lightgreen	turquoise	black	green	grey60	lightcyan	size	7	6	6	11	8	6	6	10	size	7	7	17	6	15	6	7	29	5	6	7	5	10	size	8	5	6	8	8	6	6	8	size
overlap metabolites	kegg:C00051	0	0	kegg:C00043 kegg:C00024 kegg:C00051	0	0	pathway	Neuroactive ligand-receptor interaction - Homo sapiens (human)	Vitamin digestion and absorption - Homo sapiens (human)	Aldosterone synthesis and secretion - Homo sapiens (human)	Ovarian steroidogenesis - Homo sapiens (human)	Pathways of neurodegeneration - multiple diseases - Homo sapiens (human)	Phenylalanine metabolism - Homo sapiens (human)	Alanine, aspartate and glutamate metabolism - Homo sapiens (human)	Diabetic cardiomyopathy - Homo sapiens (human)	Ovarian steroidogenesis - Homo sapiens (human)	overlap metabolites	0	0	kegg:C00089		kegg:C00025	0	0	0	overlap metabolites	0	0	kegg:C07207	kegg:C04294 kegg:C00003	kegg:C00041	kegg:C00106	kegg:C01693	kegg:C00120 kegg:C00719 kegg:C01157 kegg:C00051 kegg:C00183 kegg:C00009 kegg:C00430 kegg:C00135	0	kegg:C04294	0	0	0	overlap metabolites	0	kegg:C00836 kegg:C00319	0	0	0	0	0	kegg:C00356	overlap metabolites
module	green	magenta	black	blue	turquoise	red	pval	0.425535	0.530144	0.639178	0.405655	0.667492	1	1	1	1	module	blue	greenyellow	black	turquoise	brown	yellow	pink	red	module	lightyellow	greenyellow	black	red	purple	yellow	magenta	blue	lightcyan	brown	midnightblue	pink	tan	module	blue	green	black	magenta	brown	yellow	pink	red	module
pathway	Arginine and proline metabolism - Homo sapiens (human)	Valine, leucine and isoleucine biosynthesis - Homo sapiens (human)	Sphingolipid metabolism - Homo sapiens (human)	ABC transporters - Homo sapiens (human)	Phenylalanine metabolism - Homo sapiens (human)	Valine, leucine and isoleucine biosynthesis - Homo sapiens (human)	padj	0.805477	1	0.999192	0.69354	1	1	1	1	1	pathway	Sphingolipid signaling pathway - Homo sapiens (human)	Purine metabolism - Homo sapiens (human)	Bile secretion - Homo sapiens (human)	Diabetic cardiomyopathy - Homo sapiens (human)	Histidine metabolism - Homo sapiens (human)	Vitamin digestion and absorption - Homo sapiens (human)	Mineral absorption - Homo sapiens (human)	Pantothenate and CoA biosynthesis - Homo sapiens (human)	pathway	Diabetic cardiomyopathy - Homo sapiens (human)	Tryptophan metabolism - Homo sapiens (human)	Protein digestion and absorption - Homo sapiens (human)	Alanine, aspartate and glutamate metabolism - Homo sapiens (human)	Protein digestion and absorption - Homo sapiens (human)	Sphingolipid signaling pathway - Homo sapiens (human)	Phenylalanine, tyrosine and tryptophan biosynthesis - Homo sapiens (human)	Aldosterone synthesis and secretion - Homo sapiens (human)	Inflammatory mediator regulation of TRP channels - Homo sapiens (human)	Steroid hormone biosynthesis - Homo sapiens (human)	Pyrimidine metabolism - Homo sapiens (human)	Glutathione metabolism - Homo sapiens (human)	Ovarian steroidogenesis - Homo sapiens (human)	pathway	Bile secretion - Homo sapiens (human)	Vitamin digestion and absorption - Homo sapiens (human)	Sphingolipid metabolism - Homo sapiens (human)	Valine, leucine and isoleucine biosynthesis - Homo sapiens (human)	Bile secretion - Homo sapiens (human)	Mineral absorption - Homo sapiens (human)	Neuroactive ligand-receptor interaction - Homo sapiens (human)	Arginine and proline metabolism - Homo sapiens (human)	pathway
pval	0.925777	1	1	0.844308	1	1	overlap	1	2	3	1	1	0	0	0	0	pval	1	1	0.760503	1	0.982031	1	1	1	pval	1	1	0.731617	0.433879	0.587567	0.482368	0.458865	0.625189	1	0.777011	1	1	1	pval	1	0.830113	1	1	1	1	1	0.826913	pval
padj	1	1	1	0.967451	1	1	size	14	9	7	5	5	10	7	5	5	padj	1	1	0.860897	1	1	1	1	1	padj	1	1	1	0.741792	1	0.861633	0.900735	0.953887	1	1	1	1	1	padj	1	0.901654	1	1	1	1	1	0.915511	padj
overlap	1	0	0	13	0	0	overlap metabolites	kegg:C00037	kegg:C00153 kegg:C00864	kegg:C01953 kegg:C00219 kegg:C00003	kegg:C00639	kegg:C00009	0	0	0	0	overlap	0	0	1	0	1	0	0	0	overlap	0	0	1	2	1	1	1	2	0	1	0	0	0	overlap	0	3	0	0	0	0	0	1	overlap
size	11	6	5	27	5	6	module	greenyellow	cyan	blue	lightgreen	turquoise	black	green	grey60	lightcyan	size	6	10	7	6	9	8	11	6	size	5	14	17	7	17	6	8	7	7	7	9	7	5	size	7	8	5	6	7	11	8	11	size
overlap metabolites	kegg:C18174	0	0	kegg:C00064 kegg:C00148 kegg:C00077 kegg:C01157 kegg:C00919 kegg:C00049 kegg:C00041 kegg:C00025 kegg:C00123 kegg:C00051 kegg:C00188 kegg:C04114 kegg:C00135	0	0	pathway	Cysteine and methionine metabolism - Homo sapiens (human)	Phenylalanine metabolism - Homo sapiens (human)	Steroid hormone biosynthesis - Homo sapiens (human)	Thermogenesis - Homo sapiens (human)	Diabetic cardiomyopathy - Homo sapiens (human)	Diabetic cardiomyopathy - Homo sapiens (human)	Tryptophan metabolism - Homo sapiens (human)	Glutathione metabolism - Homo sapiens (human)	Nicotinate and nicotinamide metabolism - Homo sapiens (human)	overlap metabolites	0	0	kegg:C00024	0	kegg:C00025	0	0	0	overlap metabolites	0	0	kegg:C00041	kegg:C00152 kegg:C00049	kegg:C00041	kegg:C00212	kegg:C00078	kegg:C00020 kegg:C00219	0	kegg:C05490	0	0	0	overlap metabolites	0	kegg:C00010 kegg:C00250 kegg:C00378	0	0	0	0	0	kegg:C00077	overlap metabolites
module	green	magenta	black	blue	turquoise	red	pval	0.448121	0.590819	0.639178	0.405655	0.667492	1	1	1	1	module	blue	greenyellow	black	turquoise	brown	yellow	pink	red	module	lightyellow	greenyellow	black	red	purple	yellow	magenta	blue	lightcyan	brown	midnightblue	pink	tan	module	blue	green	black	magenta	brown	yellow	pink	red	module
pathway	Cysteine and methionine metabolism - Homo sapiens (human)	Taurine and hypotaurine metabolism - Homo sapiens (human)	Taurine and hypotaurine metabolism - Homo sapiens (human)	Sphingolipid metabolism - Homo sapiens (human)	Nicotinate and nicotinamide metabolism - Homo sapiens (human)	Mineral absorption - Homo sapiens (human)	padj	0.818979	1	0.999192	0.69354	1	1	1	1	1	pathway	Sphingolipid metabolism - Homo sapiens (human)	Neuroactive ligand-receptor interaction - Homo sapiens (human)	Ferroptosis - Homo sapiens (human)	Ferroptosis - Homo sapiens (human)	Phenylalanine metabolism - Homo sapiens (human)	Valine, leucine and isoleucine biosynthesis - Homo sapiens (human)	Taurine and hypotaurine metabolism - Homo sapiens (human)	Vitamin digestion and absorption - Homo sapiens (human)	pathway	Ovarian steroidogenesis - Homo sapiens (human)	Inflammatory mediator regulation of TRP channels - Homo sapiens (human)	Pathways of neurodegeneration - multiple diseases - Homo sapiens (human)	Inflammatory mediator regulation of TRP channels - Homo sapiens (human)	ABC transporters - Homo sapiens (human)	Amino sugar and nucleotide sugar metabolism - Homo sapiens (human)	Ferroptosis - Homo sapiens (human)	beta-Alanine metabolism - Homo sapiens (human)	Regulation of lipolysis in adipocytes - Homo sapiens (human)	Lysine degradation - Homo sapiens (human)	Glycerophospholipid metabolism - Homo sapiens (human)	Nicotinate and nicotinamide metabolism - Homo sapiens (human)	Glutathione metabolism - Homo sapiens (human)	pathway	Lysine degradation - Homo sapiens (human)	Sphingolipid signaling pathway - Homo sapiens (human)	Valine, leucine and isoleucine biosynthesis - Homo sapiens (human)	Mineral absorption - Homo sapiens (human)	Lysine degradation - Homo sapiens (human)	Purine metabolism - Homo sapiens (human)	Valine, leucine and isoleucine degradation - Homo sapiens (human)	Phenylalanine metabolism - Homo sapiens (human)	pathway
pval	0.941739	1	1	0.875972	1	1	overlap	1	2	3	1	1	0	0	0	0	pval	1	1	0.805356	1	1	1	1	1	pval	1	1	1	0.433879	0.782813	0.482368	0.499152	0.625189	1	0.777011	1	1	1	pval	1	0.872568	1	1	1	1	1	1	pval
padj	1	1	1	0.967451	1	1	size	15	10	7	5	5	5	14	7	5	padj	1	1	0.860897	1	1	1	1	1	padj	1	1	1	0.741792	1	0.861633	0.944824	0.953887	1	1	1	1	1	padj	1	0.901654	1	1	1	1	1	1	padj
overlap	1	0	0	2	0	0	overlap metabolites	kegg:C00065	kegg:C00079 kegg:C01198	kegg:C01953 kegg:C05484 kegg:C13712	kegg:C00318	kegg:C00127	0	0	0	0	overlap	0	0	1	0	0	0	0	0	overlap	0	0	0	2	1	1	1	2	0	1	0	0	0	overlap	0	2	0	0	0	0	0	0	overlap
size	12	6	6	5	6	11	module	greenyellow	cyan	blue	lightgreen	turquoise	black	green	grey60	lightcyan	size	5	8	8	8	5	6	6	8	size	5	7	5	7	29	6	9	7	6	7	8	5	7	size	7	6	6	11	7	10	5	5	size
overlap metabolites	kegg:C00051	0	0	kegg:C00836 kegg:C00346	0	0	pathway	Tryptophan metabolism - Homo sapiens (human)	Alcoholism - Homo sapiens (human)	Glutathione metabolism - Homo sapiens (human)	Vitamin B6 metabolism - Homo sapiens (human)	Vitamin B6 metabolism - Homo sapiens (human)	Ovarian steroidogenesis - Homo sapiens (human)	Inflammatory mediator regulation of TRP channels - Homo sapiens (human)	Ferroptosis - Homo sapiens (human)	Ferroptosis - Homo sapiens (human)	overlap metabolites	0	0	kegg:C00024	0	0	0	0	0	overlap metabolites	0	0	0	kegg:C00388 kegg:C00219	kegg:C00041	kegg:C00734	kegg:C21481	kegg:C00386 kegg:C00135	0	kegg:C00408	0	0	0	overlap metabolites	0	kegg:C00836 kegg:C00319	0	0	0	0	0	0	overlap metabolites
module	green	magenta	black	blue	turquoise	red	pval	1	0.649771	0.639178	0.405655	0.667492	1	1	1	1	module	blue	greenyellow	black	turquoise	brown	yellow	pink	red	module	lightyellow	greenyellow	black	red	purple	yellow	magenta	blue	lightcyan	brown	midnightblue	pink	tan	module	blue	green	black	magenta	brown	yellow	pink	red	module
pathway	Alanine, aspartate and glutamate metabolism - Homo sapiens (human)	Neuroactive ligand-receptor interaction - Homo sapiens (human)	Purine metabolism - Homo sapiens (human)	Sphingolipid signaling pathway - Homo sapiens (human)	Bile secretion - Homo sapiens (human)	Taurine and hypotaurine metabolism - Homo sapiens (human)	padj	1	1	0.999192	0.69354	1	1	1	1	1	pathway	Valine, leucine and isoleucine biosynthesis - Homo sapiens (human)	Valine, leucine and isoleucine degradation - Homo sapiens (human)	Neuroactive ligand-receptor interaction - Homo sapiens (human)	Lysine degradation - Homo sapiens (human)	Sphingolipid signaling pathway - Homo sapiens (human)	Neuroactive ligand-receptor interaction - Homo sapiens (human)	Valine, leucine and isoleucine degradation - Homo sapiens (human)	Valine, leucine and isoleucine biosynthesis - Homo sapiens (human)	pathway	Nicotinate and nicotinamide metabolism - Homo sapiens (human)	Alcoholism - Homo sapiens (human)	Aldosterone synthesis and secretion - Homo sapiens (human)	beta-Alanine metabolism - Homo sapiens (human)	Pathways of neurodegeneration - multiple diseases - Homo sapiens (human)	Thiamine metabolism - Homo sapiens (human)	Phenylalanine metabolism - Homo sapiens (human)	Biosynthesis of unsaturated fatty acids - Homo sapiens (human)	Arginine and proline metabolism - Homo sapiens (human)	Tyrosine metabolism - Homo sapiens (human)	Central carbon metabolism in cancer - Homo sapiens (human)	Ferroptosis - Homo sapiens (human)	Nicotinate and nicotinamide metabolism - Homo sapiens (human)	pathway	Glycine, serine and threonine metabolism - Homo sapiens (human)	Arginine biosynthesis - Homo sapiens (human)	Taurine and hypotaurine metabolism - Homo sapiens (human)	Valine, leucine and isoleucine degradation - Homo sapiens (human)	Purine metabolism - Homo sapiens (human)	Valine, leucine and isoleucine degradation - Homo sapiens (human)	Arginine biosynthesis - Homo sapiens (human)	Vitamin digestion and absorption - Homo sapiens (human)	pathway
pval	1	1	1	0.936243	1	1	overlap	0	1	3	1	1	0	0	0	0	pval	1	1	0.805356	1	1	1	1	1	pval	1	1	1	0.433879	1	0.482368	0.536504	0.625189	1	0.777011	1	1	1	pval	1	0.872568	1	1	1	1	1	1	pval
padj	1	1	1	0.967451	1	1	size	14	5	7	5	5	5	7	9	9	padj	1	1	0.860897	1	1	1	1	1	padj	1	1	1	0.741792	1	0.861633	0.947823	0.953887	1	1	1	1	1	padj	1	0.901654	1	1	1	1	1	1	padj
overlap	0	0	0	2	0	0	overlap metabolites	0	kegg:C00212	kegg:C00315 kegg:C01419 kegg:C00051	kegg:C00250	kegg:C00250	0	0	0	0	overlap	0	0	1	0	0	0	0	0	overlap	0	0	0	2	0	1	1	2	0	1	0	0	0	overlap	0	2	0	0	0	0	0	0	overlap
size	6	8	10	6	7	6	module	greenyellow	cyan	blue	lightgreen	turquoise	black	green	grey60	lightcyan	size	6	5	8	7	6	8	5	6	size	5	5	7	7	5	6	10	7	9	7	15	9	5	size	7	6	6	5	10	5	6	8	size
overlap metabolites	0	0	0	kegg:C00836 kegg:C00346	0	0	pathway	Pathways of neurodegeneration - multiple diseases - Homo sapiens (human)	Nicotinate and nicotinamide metabolism - Homo sapiens (human)	Biosynthesis of unsaturated fatty acids - Homo sapiens (human)	Neomycin, kanamycin and gentamicin biosynthesis - Homo sapiens (human)	Mineral absorption - Homo sapiens (human)	Glutathione metabolism - Homo sapiens (human)	Alcoholism - Homo sapiens (human)	Lysine degradation - Homo sapiens (human)	Bile secretion - Homo sapiens (human)	overlap metabolites	0	0	kegg:C00049	0	0	0	0	0	overlap metabolites	0	0	0	kegg:C00429 kegg:C00049	0	kegg:C00037	kegg:C05598	kegg:C16168 kegg:C00219	0	kegg:C05587	0	0	0	overlap metabolites	0	kegg:C00025 kegg:C00327	0	0	0	0	0	0	overlap metabolites
module	green	magenta	black	blue	turquoise	red	pval	1	0.649771	0.639178	0.405655	0.671379	1	1	1	1	module	blue	greenyellow	black	turquoise	brown	yellow	pink	red	module	lightyellow	greenyellow	black	red	purple	yellow	magenta	blue	lightcyan	brown	midnightblue	pink	tan	module	blue	green	black	magenta	brown	yellow	pink	red	module
pathway	beta-Alanine metabolism - Homo sapiens (human)	Valine, leucine and isoleucine degradation - Homo sapiens (human)	Arginine biosynthesis - Homo sapiens (human)	Taste transduction - Homo sapiens (human)	Pantothenate and CoA biosynthesis - Homo sapiens (human)	Valine, leucine and isoleucine degradation - Homo sapiens (human)	padj	1	1	0.999192	0.69354	1	1	1	1	1	pathway	Mineral absorption - Homo sapiens (human)	Arginine biosynthesis - Homo sapiens (human)	Pyrimidine metabolism - Homo sapiens (human)	Sphingolipid signaling pathway - Homo sapiens (human)	Glycine, serine and threonine metabolism - Homo sapiens (human)	Valine, leucine and isoleucine degradation - Homo sapiens (human)	Arginine biosynthesis - Homo sapiens (human)	Taurine and hypotaurine metabolism - Homo sapiens (human)	pathway	Ferroptosis - Homo sapiens (human)	Arginine and proline metabolism - Homo sapiens (human)	Ubiquinone and other terpenoid-quinone biosynthesis - Homo sapiens (human)	Lysine degradation - Homo sapiens (human)	Arginine and proline metabolism - Homo sapiens (human)	Alanine, aspartate and glutamate metabolism - Homo sapiens (human)	Taste transduction - Homo sapiens (human)	Glycerophospholipid metabolism - Homo sapiens (human)	Ubiquinone and other terpenoid-quinone biosynthesis - Homo sapiens (human)	Tryptophan metabolism - Homo sapiens (human)	Steroid hormone biosynthesis - Homo sapiens (human)	Lysine degradation - Homo sapiens (human)	Lysine degradation - Homo sapiens (human)	pathway	Arginine biosynthesis - Homo sapiens (human)	Glycine, serine and threonine metabolism - Homo sapiens (human)	Valine, leucine and isoleucine degradation - Homo sapiens (human)	Taste transduction - Homo sapiens (human)	Taste transduction - Homo sapiens (human)	Arginine biosynthesis - Homo sapiens (human)	Taste transduction - Homo sapiens (human)	Taurine and hypotaurine metabolism - Homo sapiens (human)	pathway
pval	1	1	1	0.936243	1	1	overlap	0	1	3	1	2	0	0	0	0	pval	1	1	0.87175	1	1	1	1	1	pval	1	1	1	0.433879	1	0.536488	0.536504	0.702218	1	0.78464	1	1	1	pval	1	0.990307	1	1	1	1	1	1	pval
padj	1	1	1	0.967451	1	1	size	5	5	7	5	11	7	5	7	17	padj	1	1	0.87175	1	1	1	1	1	padj	1	1	1	0.741792	1	0.861633	0.947823	0.953887	1	1	1	1	1	padj	1	0.990307	1	1	1	1	1	1	padj
overlap	0	0	0	2	0	0	overlap metabolites	0	kegg:C00153	kegg:C00249 kegg:C00219 kegg:C03242	kegg:C00025	kegg:C00073 kegg:C00009	0	0	0	0	overlap	0	0	1	0	0	0	0	0	overlap	0	0	0	2	0	1	1	2	0	2	0	0	0	overlap	0	1	0	0	0	0	0	0	overlap
size	6	5	6	6	6	5	module	greenyellow	cyan	blue	lightgreen	turquoise	black	green	grey60	lightcyan	size	11	6	10	6	7	5	6	6	size	9	9	7	7	9	7	10	8	7	14	7	7	7	size	6	7	5	6	6	6	6	6	size
overlap metabolites	0	0	0	kegg:C01996 kegg:C00025	0	0	pathway	Inflammatory mediator regulation of TRP channels - Homo sapiens (human)	Thermogenesis - Homo sapiens (human)	Bile secretion - Homo sapiens (human)	Retrograde endocannabinoid signaling - Homo sapiens (human)	Protein digestion and absorption - Homo sapiens (human)	Nicotinate and nicotinamide metabolism - Homo sapiens (human)	Glycerophospholipid metabolism - Homo sapiens (human)	Phenylalanine, tyrosine and tryptophan biosynthesis - Homo sapiens (human)	Lysine degradation - Homo sapiens (human)	overlap metabolites	0	0	kegg:C00475	0	0	0	0	0	overlap metabolites	0	0	0	kegg:C00408 kegg:C04020	0	kegg:C00025	kegg:C00575	kegg:C01996 kegg:C18169	0	kegg:C00955 kegg:C05643	0	0	0	overlap metabolites	0	kegg:C00188	0	0	0	0	0	0	overlap metabolites
module	green	magenta	black	blue	turquoise	red	pval	1	0.649771	0.643924	0.405655	0.683054	1	1	1	1	module	blue	greenyellow	black	turquoise	brown	yellow	pink	red	module	lightyellow	greenyellow	black	red	purple	yellow	magenta	blue	lightcyan	brown	midnightblue	pink	tan										module
pathway	Pantothenate and CoA biosynthesis - Homo sapiens (human)	Arginine biosynthesis - Homo sapiens (human)	Taste transduction - Homo sapiens (human)	Purine metabolism - Homo sapiens (human)	Valine, leucine and isoleucine biosynthesis - Homo sapiens (human)	Taste transduction - Homo sapiens (human)	padj	1	1	0.999192	0.69354	1	1	1	1	1	pathway	Valine, leucine and isoleucine degradation - Homo sapiens (human)	Taste transduction - Homo sapiens (human)	Purine metabolism - Homo sapiens (human)	Sphingolipid metabolism - Homo sapiens (human)	Sphingolipid metabolism - Homo sapiens (human)	Arginine biosynthesis - Homo sapiens (human)	Taste transduction - Homo sapiens (human)	Neuroactive ligand-receptor interaction - Homo sapiens (human)	pathway	Lysine degradation - Homo sapiens (human)	Central carbon metabolism in cancer - Homo sapiens (human)	Glycerophospholipid metabolism - Homo sapiens (human)	cAMP signaling pathway - Homo sapiens (human)	Ubiquinone and other terpenoid-quinone biosynthesis - Homo sapiens (human)	beta-Alanine metabolism - Homo sapiens (human)	ABC transporters - Homo sapiens (human)	Bile secretion - Homo sapiens (human)	Glycerophospholipid metabolism - Homo sapiens (human)	Central carbon metabolism in cancer - Homo sapiens (human)	beta-Alanine metabolism - Homo sapiens (human)	Phenylalanine, tyrosine and tryptophan biosynthesis - Homo sapiens (human)	Phenylalanine, tyrosine and tryptophan biosynthesis - Homo sapiens (human)										pathway
pval	1	1	1	0.976613	1	1	overlap	0	1	7	1	3	0	0	0	0	pval	1	1	0.87175	1	1	1	1	1	pval	1	1	1	0.433879	1	0.536488	0.645866	0.74411	1	0.817109	1	1	1										pval
padj	1	1	1	0.976613	1	1	size	7	5	17	5	17	5	8	8	7	padj	1	1	0.87175	1	1	1	1	1	padj	1	1	1	0.741792	1	0.861633	1	0.953887	1	1	1	1	1										padj
overlap	0	0	0	3	0	0	overlap metabolites	0	kegg:C13856	kegg:C00486 kegg:C05551 kegg:C00315 kegg:C01996 kegg:C03990 kegg:C00051 kegg:C06804	kegg:C00025	kegg:C00073 kegg:C00082 kegg:C00491	0	0	0	0	overlap	0	0	1	0	0	0	0	0	overlap	0	0	0	2	0	1	2	4	0	2	0	0	0										overlap
size	6	6	6	10	6	6	module	greenyellow	cyan	blue	lightgreen	turquoise	black	green	grey60	lightcyan	size	5	6	10	5	5	6	6	8	size	7	15	8	7	7	7	29	17	8	15	7	8	8										size
overlap metabolites	0	0	0	kegg:C00242 kegg:C00064 kegg:C00385	0	0	pathway	Aldosterone synthesis and secretion - Homo sapiens (human)	ABC transporters - Homo sapiens (human)	Taste transduction - Homo sapiens (human)	Serotonergic synapse - Homo sapiens (human)	Amino sugar and nucleotide sugar metabolism - Homo sapiens (human)	Bile secretion - Homo sapiens (human)	Serotonergic synapse - Homo sapiens (human)	Biosynthesis of unsaturated fatty acids - Homo sapiens (human)	Phenylalanine, tyrosine and tryptophan biosynthesis - Homo sapiens (human)	overlap metabolites	0	0	kegg:C00242	0	0	0	0	0	overlap metabolites	0	0	0	kegg:C01996 kegg:C00020	0	kegg:C00106	kegg:C00037 kegg:C04114	kegg:C00318 kegg:C01996 kegg:C00026 kegg:C00051	0	kegg:C00073 kegg:C00079	0	0	0										overlap metabolites
							pval	1	0.667768	0.685459	0.46469	0.733546	1	1	1	1										module	lightyellow	greenyellow	black	red	purple	yellow	magenta	blue	lightcyan	brown	midnightblue	pink	tan										module
							padj	1	1	0.999192	0.769642	1	1	1	1	1										pathway	Biosynthesis of unsaturated fatty acids - Homo sapiens (human)	Serotonergic synapse - Homo sapiens (human)	Serotonergic synapse - Homo sapiens (human)	Purine metabolism - Homo sapiens (human)	Pyrimidine metabolism - Homo sapiens (human)	cAMP signaling pathway - Homo sapiens (human)	Neuroactive ligand-receptor interaction - Homo sapiens (human)	Arginine and proline metabolism - Homo sapiens (human)	Serotonergic synapse - Homo sapiens (human)	Histidine metabolism - Homo sapiens (human)	Phenylalanine metabolism - Homo sapiens (human)	Biosynthesis of unsaturated fatty acids - Homo sapiens (human)	Biosynthesis of unsaturated fatty acids - Homo sapiens (human)										pathway
							overlap	0	5	4	1	1	0	0	0	0										pval	1	1	1	0.455349	1	0.536488	0.660521	0.765673	1	0.820328	1	1	1										pval
							size	7	29	10	6	6	17	6	7	8										padj	1	1	1	0.754172	1	0.861633	1	0.953887	1	1	1	1	1										padj
							overlap metabolites	0	kegg:C00387 kegg:C00079 kegg:C00107 kegg:C01606 kegg:C00212	kegg:C00158 kegg:C01996 kegg:C19378 kegg:C00144	kegg:C00639	kegg:C00190	0	0	0	0										overlap	0	0	0	3	0	1	1	2	0	1	0	0	0										overlap
							module	greenyellow	cyan	blue	lightgreen	turquoise	black	green	grey60	lightcyan										size	7	6	6	12	9	7	14	9	6	8	10	7	7										size
							pathway	Regulation of lipolysis in adipocytes - Homo sapiens (human)	Taurine and hypotaurine metabolism - Homo sapiens (human)	Alcoholism - Homo sapiens (human)	Bile secretion - Homo sapiens (human)	Alanine, aspartate and glutamate metabolism - Homo sapiens (human)	Phenylalanine, tyrosine and tryptophan biosynthesis - Homo sapiens (human)	beta-Alanine metabolism - Homo sapiens (human)	Pantothenate and CoA biosynthesis - Homo sapiens (human)	Pantothenate and CoA biosynthesis - Homo sapiens (human)										overlap metabolites	0	0	0	kegg:C01367 kegg:C00020 kegg:C00039	0	kegg:C00212	kegg:C00037	kegg:C01157 kegg:C10497	0	kegg:C00785	0	0	0										overlap metabolites
							pval	1	0.716397	0.709641	0.512518	0.786567	1	1	1	1										module	lightyellow	greenyellow	black	red	purple	yellow	magenta	blue	lightcyan	brown	midnightblue	pink	tan										module
							padj	1	1	0.999192	0.807392	1	1	1	1	1										pathway	Pantothenate and CoA biosynthesis - Homo sapiens (human)	beta-Alanine metabolism - Homo sapiens (human)	Steroid hormone biosynthesis - Homo sapiens (human)	Histidine metabolism - Homo sapiens (human)	Glycerophospholipid metabolism - Homo sapiens (human)	Parkinson disease - Homo sapiens (human)	Cysteine and methionine metabolism - Homo sapiens (human)	Tryptophan metabolism - Homo sapiens (human)	Steroid hormone biosynthesis - Homo sapiens (human)	Arginine and proline metabolism - Homo sapiens (human)	Ovarian steroidogenesis - Homo sapiens (human)	Cysteine and methionine metabolism - Homo sapiens (human)	Pantothenate and CoA biosynthesis - Homo sapiens (human)										pathway
							overlap	0	1	2	2	1	0	0	0	0										pval	1	1	1	0.508457	1	0.536488	0.686055	0.797099	1	0.85529	1	1	1										pval
							size	6	6	5	17	7	8	7	6	6										padj	1	1	1	0.816613	1	0.861633	1	0.953887	1	1	1	1	1										padj
							overlap metabolites	0	kegg:C00519	kegg:C00355 kegg:C00082	kegg:C00318 kegg:C00639	kegg:C12270	0	0	0	0										overlap	0	0	0	2	0	1	1	3	0	1	0	0	0										overlap
							module	greenyellow	cyan	blue	lightgreen	turquoise	black	green	grey60	lightcyan										size	6	7	7	8	8	7	15	14	7	9	5	15	6										size
							pathway	Alcoholism - Homo sapiens (human)	Amino sugar and nucleotide sugar metabolism - Homo sapiens (human)	Ovarian steroidogenesis - Homo sapiens (human)	Ubiquinone and other terpenoid-quinone biosynthesis - Homo sapiens (human)	Steroid hormone biosynthesis - Homo sapiens (human)	Cysteine and methionine metabolism - Homo sapiens (human)	Ovarian steroidogenesis - Homo sapiens (human)	Cysteine and methionine metabolism - Homo sapiens (human)	Cysteine and methionine metabolism - Homo sapiens (human)										overlap metabolites	0	0	0	kegg:C00388 kegg:C00049	0	kegg:C00212	kegg:C01817	kegg:C05643 kegg:C03824 kegg:C00637	0	kegg:C02305	0	0	0										overlap metabolites
							pval	1	0.716397	0.709641	0.51795	0.786567	1	1	1	1										module	lightyellow	greenyellow	black	red	purple	yellow	magenta	blue	lightcyan	brown	midnightblue	pink	tan										module
							padj	1	1	0.999192	0.807392	1	1	1	1	1										pathway	Cysteine and methionine metabolism - Homo sapiens (human)	Glutathione metabolism - Homo sapiens (human)	Phenylalanine metabolism - Homo sapiens (human)	Vitamin digestion and absorption - Homo sapiens (human)	beta-Alanine metabolism - Homo sapiens (human)	Glycerophospholipid metabolism - Homo sapiens (human)	Bile secretion - Homo sapiens (human)	Neuroactive ligand-receptor interaction - Homo sapiens (human)	Ovarian steroidogenesis - Homo sapiens (human)	Pyrimidine metabolism - Homo sapiens (human)	Lysine degradation - Homo sapiens (human)	Histidine metabolism - Homo sapiens (human)	Cysteine and methionine metabolism - Homo sapiens (human)										pathway
							overlap	0	1	2	1	1	0	0	0	0										pval	1	1	1	0.576384	1	0.585032	0.731617	0.797099	1	0.85529	1	1	1										pval
							size	5	6	5	7	7	15	5	15	15										padj	1	1	1	0.898481	1	0.885905	1	0.953887	1	1	1	1	1										padj
							overlap metabolites	0	kegg:C19972	kegg:C00219 kegg:C01953	kegg:C00423	kegg:C05490	0	0	0	0										overlap	0	0	0	2	0	1	1	3	0	1	0	0	0										overlap
							module	greenyellow	cyan	blue	lightgreen	turquoise	black	green	grey60	lightcyan										size	15	7	10	9	7	8	17	14	5	9	7	8	15										size
							pathway	Arginine and proline metabolism - Homo sapiens (human)	Glutathione metabolism - Homo sapiens (human)	Retrograde endocannabinoid signaling - Homo sapiens (human)	Glycerophospholipid metabolism - Homo sapiens (human)	beta-Alanine metabolism - Homo sapiens (human)	Histidine metabolism - Homo sapiens (human)	Nicotinate and nicotinamide metabolism - Homo sapiens (human)	Thermogenesis - Homo sapiens (human)	Thermogenesis - Homo sapiens (human)										overlap metabolites	0	0	0	kegg:C00250 kegg:C00003	0	kegg:C00570	kegg:C00575	kegg:C13856 kegg:C01996 kegg:C12270	0	kegg:C00015	0	0	0										overlap metabolites
							pval	1	0.77044	0.709641	0.565992	0.786567	1	1	1	1										module	lightyellow	greenyellow	black	red	purple	yellow	magenta	blue	lightcyan	brown	midnightblue	pink	tan										module
							padj	1	1	0.999192	0.828049	1	1	1	1	1										pathway	Histidine metabolism - Homo sapiens (human)	Nicotinate and nicotinamide metabolism - Homo sapiens (human)	Diabetic cardiomyopathy - Homo sapiens (human)	Phenylalanine metabolism - Homo sapiens (human)	Phenylalanine metabolism - Homo sapiens (human)	Histidine metabolism - Homo sapiens (human)	Alanine, aspartate and glutamate metabolism - Homo sapiens (human)	Alcoholism - Homo sapiens (human)	Glutathione metabolism - Homo sapiens (human)	Glycine, serine and threonine metabolism - Homo sapiens (human)	Phenylalanine, tyrosine and tryptophan biosynthesis - Homo sapiens (human)	ABC transporters - Homo sapiens (human)	Histidine metabolism - Homo sapiens (human)										pathway
							overlap	0	1	2	1	1	0	0	0	0										pval	1	1	1	0.637259	1	0.585032	1	0.80615	1	0.883496	1	1	1										pval
							size	9	7	5	8	7	8	5	5	5										padj	1	1	1	0.918424	1	0.885905	1	0.953887	1	1	1	1	1										padj
							overlap metabolites	0	kegg:C00127	kegg:C00219 kegg:C13856	kegg:C00570	kegg:C00106	0	0	0	0										overlap	0	0	0	2	0	1	0	1	0	1	0	0	0										overlap
							module	greenyellow	cyan	blue	lightgreen	turquoise	black	green	grey60	lightcyan										size	8	5	5	10	10	8	7	5	7	10	8	29	8										size
							pathway	Ubiquinone and other terpenoid-quinone biosynthesis - Homo sapiens (human)	Tryptophan metabolism - Homo sapiens (human)	Sphingolipid signaling pathway - Homo sapiens (human)	Arginine and proline metabolism - Homo sapiens (human)	Glutathione metabolism - Homo sapiens (human)	Thermogenesis - Homo sapiens (human)	Ferroptosis - Homo sapiens (human)	Aminoacyl-tRNA biosynthesis - Homo sapiens (human)	Aminoacyl-tRNA biosynthesis - Homo sapiens (human)										overlap metabolites	0	0	0	kegg:C00166 kegg:C00596	0	kegg:C00025	0	kegg:C00082	0	kegg:C00188	0	0	0										overlap metabolites
							pval	1	0.775467	0.80819	0.609319	0.786567	1	1	1	1										module	lightyellow	greenyellow	black	red	purple	yellow	magenta	blue	lightcyan	brown	midnightblue	pink	tan										module
							padj	1	1	0.999192	0.828049	1	1	1	1	1										pathway	Thermogenesis - Homo sapiens (human)	Phenylalanine, tyrosine and tryptophan biosynthesis - Homo sapiens (human)	Ovarian steroidogenesis - Homo sapiens (human)	Diabetic cardiomyopathy - Homo sapiens (human)	Diabetic cardiomyopathy - Homo sapiens (human)	Ferroptosis - Homo sapiens (human)	Ubiquinone and other terpenoid-quinone biosynthesis - Homo sapiens (human)	Ovarian steroidogenesis - Homo sapiens (human)	Ferroptosis - Homo sapiens (human)	Taste transduction - Homo sapiens (human)	Biosynthesis of unsaturated fatty acids - Homo sapiens (human)	Aminoacyl-tRNA biosynthesis - Homo sapiens (human)	Aminoacyl-tRNA biosynthesis - Homo sapiens (human)										pathway
							overlap	0	2	2	1	1	0	0	0	0										pval	1	1	1	0.681145	1	0.628565	1	0.80615	1	0.883496	1	1	1										pval
							size	7	14	6	9	7	5	9	15	15										padj	1	1	1	0.918424	1	0.925387	1	0.953887	1	1	1	1	1										padj
							overlap metabolites	0	kegg:C00637 kegg:C00780	kegg:C00319 kegg:C00346	kegg:C00025	kegg:C00127	0	0	0	0										overlap	0	0	0	1	0	1	0	1	0	1	0	0	0										overlap
							module	greenyellow	cyan	blue	lightgreen	turquoise	black	green	grey60	lightcyan										size	5	8	5	5	5	9	7	5	9	10	7	15	15										size
							pathway	Glycerophospholipid metabolism - Homo sapiens (human)	Histidine metabolism - Homo sapiens (human)	Amino sugar and nucleotide sugar metabolism - Homo sapiens (human)	Pyrimidine metabolism - Homo sapiens (human)	cAMP signaling pathway - Homo sapiens (human)	Aminoacyl-tRNA biosynthesis - Homo sapiens (human)	Lysine degradation - Homo sapiens (human)	Sphingolipid signaling pathway - Homo sapiens (human)	cAMP signaling pathway - Homo sapiens (human)										overlap metabolites	0	0	0	kegg:C00051	0	kegg:C00025	0	kegg:C00219	0	kegg:C11045	0	0	0										overlap metabolites
							pval	1	0.814258	0.80819	0.609319	0.786567	1	1	1	1										module	lightyellow	greenyellow	black	red	purple	yellow	magenta	blue	lightcyan	brown	midnightblue	pink	tan										module
							padj	1	1	0.999192	0.828049	1	1	1	1	1										pathway	Sphingolipid signaling pathway - Homo sapiens (human)	Pantothenate and CoA biosynthesis - Homo sapiens (human)	Glutathione metabolism - Homo sapiens (human)	Arginine biosynthesis - Homo sapiens (human)	Glutathione metabolism - Homo sapiens (human)	Mineral absorption - Homo sapiens (human)	Pyrimidine metabolism - Homo sapiens (human)	Nicotinate and nicotinamide metabolism - Homo sapiens (human)	Lysine degradation - Homo sapiens (human)	Bile secretion - Homo sapiens (human)	Pantothenate and CoA biosynthesis - Homo sapiens (human)	Sphingolipid signaling pathway - Homo sapiens (human)	cAMP signaling pathway - Homo sapiens (human)										pathway
							overlap	0	1	2	1	1	0	0	0	0										pval	1	1	1	0.681145	1	0.702587	1	0.80615	1	0.974754	1	1	1										pval
							size	8	8	6	9	7	15	7	6	7										padj	1	1	1	0.918424	1	1	1	0.953887	1	1	1	1	1										padj
							overlap metabolites	0	kegg:C00388	kegg:C19972 kegg:C00734	kegg:C00106	kegg:C00575	0	0	0	0										overlap	0	0	0	1	0	1	0	1	0	1	0	0	0										overlap
							module	greenyellow	cyan	blue	lightgreen	turquoise	black	green	grey60	lightcyan										size	6	6	7	5	7	11	9	5	7	17	6	6	7										size
							pathway	Serotonergic synapse - Homo sapiens (human)	Arginine and proline metabolism - Homo sapiens (human)	Glyoxylate and dicarboxylate metabolism - Homo sapiens (human)	Ferroptosis - Homo sapiens (human)	Porphyrin and chlorophyll metabolism - Homo sapiens (human)	Glycine, serine and threonine metabolism - Homo sapiens (human)	Biosynthesis of unsaturated fatty acids - Homo sapiens (human)	cAMP signaling pathway - Homo sapiens (human)	Glycine, serine and threonine metabolism - Homo sapiens (human)										overlap metabolites	0	0	0	kegg:C00049	0	kegg:C00037	0	kegg:C00153	0	kegg:C00318	0	0	0										overlap metabolites
							pval	1	0.849772	0.80819	0.609319	0.786567	1	1	1	1										module	lightyellow	greenyellow	black	red	purple	yellow	magenta	blue	lightcyan	brown	midnightblue	pink	tan										module
							padj	1	1	0.999192	0.828049	1	1	1	1	1										pathway	cAMP signaling pathway - Homo sapiens (human)	Cysteine and methionine metabolism - Homo sapiens (human)	Ferroptosis - Homo sapiens (human)	Retrograde endocannabinoid signaling - Homo sapiens (human)	Nicotinate and nicotinamide metabolism - Homo sapiens (human)	Inflammatory mediator regulation of TRP channels - Homo sapiens (human)	Glycerophospholipid metabolism - Homo sapiens (human)	Synaptic vesicle cycle - Homo sapiens (human)	Cysteine and methionine metabolism - Homo sapiens (human)	Alanine, aspartate and glutamate metabolism - Homo sapiens (human)	Histidine metabolism - Homo sapiens (human)	Glycine, serine and threonine metabolism - Homo sapiens (human)	Glycine, serine and threonine metabolism - Homo sapiens (human)										pathway
							overlap	0	1	2	1	1	0	0	0	0										pval	1	1	1	0.681145	1	1	1	0.80615	1	1	1	1	1										pval
							size	6	9	6	9	7	10	7	7	10										padj	1	1	1	0.918424	1	1	1	0.953887	1	1	1	1	1										padj
							overlap metabolites	0	kegg:C10497	kegg:C00158 kegg:C00417	kegg:C00025	kegg:C02987	0	0	0	0										overlap	0	0	0	1	0	0	0	1	0	0	0	0	0										overlap
							module	greenyellow	cyan	blue	lightgreen	turquoise	black	green	grey60	lightcyan										size	7	15	9	5	5	7	8	5	15	7	8	10	10										size
							pathway	Steroid hormone biosynthesis - Homo sapiens (human)	Bile secretion - Homo sapiens (human)	Inflammatory mediator regulation of TRP channels - Homo sapiens (human)	Vitamin digestion and absorption - Homo sapiens (human)	Tyrosine metabolism - Homo sapiens (human)	Vitamin B6 metabolism - Homo sapiens (human)	Pantothenate and CoA biosynthesis - Homo sapiens (human)	Glycine, serine and threonine metabolism - Homo sapiens (human)	Vitamin B6 metabolism - Homo sapiens (human)										overlap metabolites	0	0	0	kegg:C00219	0	0	0	kegg:C01996	0	0	0	0	0										overlap metabolites
							pval	1	0.862078	0.875795	0.609319	0.786567	1	1	1	1										module	lightyellow	greenyellow	black	red	purple	yellow	magenta	blue	lightcyan	brown	midnightblue	pink	tan										module
							padj	1	1	0.999192	0.828049	1	1	1	1	1										pathway	Glycine, serine and threonine metabolism - Homo sapiens (human)	Histidine metabolism - Homo sapiens (human)	Phenylalanine, tyrosine and tryptophan biosynthesis - Homo sapiens (human)	Bile secretion - Homo sapiens (human)	Ferroptosis - Homo sapiens (human)	Aldosterone synthesis and secretion - Homo sapiens (human)	Steroid hormone biosynthesis - Homo sapiens (human)	Glycine, serine and threonine metabolism - Homo sapiens (human)	Histidine metabolism - Homo sapiens (human)	Pathways of neurodegeneration - multiple diseases - Homo sapiens (human)	Thermogenesis - Homo sapiens (human)	Vitamin B6 metabolism - Homo sapiens (human)	Porphyrin and chlorophyll metabolism - Homo sapiens (human)										pathway
							overlap	0	2	2	1	1	0	0	0	0										pval	1	1	1	0.707098	1	1	1	0.817096	1	1	1	1	1										pval
							size	7	17	7	9	7	5	6	10	5										padj	1	1	1	0.918424	1	1	1	0.953887	1	1	1	1	1										padj
							overlap metabolites	0	kegg:C00780 kegg:C01996	kegg:C06866 kegg:C00219	kegg:C00250	kegg:C00082	0	0	0	0										overlap	0	0	0	3	0	0	0	2	0	0	0	0	0										overlap
							module	greenyellow	cyan	blue	lightgreen	turquoise	black	green	grey60	lightcyan										size	10	8	8	17	9	7	7	10	8	5	5	5	7										size
							pathway	beta-Alanine metabolism - Homo sapiens (human)	Protein digestion and absorption - Homo sapiens (human)	cAMP signaling pathway - Homo sapiens (human)	Taste transduction - Homo sapiens (human)	Histidine metabolism - Homo sapiens (human)	Porphyrin and chlorophyll metabolism - Homo sapiens (human)	Histidine metabolism - Homo sapiens (human)	Vitamin B6 metabolism - Homo sapiens (human)	Porphyrin and chlorophyll metabolism - Homo sapiens (human)										overlap metabolites	0	0	0	kegg:C00639 kegg:C01996 kegg:C00051	0	0	0	kegg:C00719 kegg:C00430	0	0	0	0	0										overlap metabolites
							pval	1	0.862078	0.875795	0.648387	0.829109	1	1	1	1										module	lightyellow	greenyellow	black	red	purple	yellow	magenta	blue	lightcyan	brown	midnightblue	pink	tan										module
							padj	1	1	0.999192	0.859113	1	1	1	1	1										pathway	Vitamin B6 metabolism - Homo sapiens (human)	Thermogenesis - Homo sapiens (human)	Biosynthesis of unsaturated fatty acids - Homo sapiens (human)	Amino sugar and nucleotide sugar metabolism - Homo sapiens (human)	Lysine degradation - Homo sapiens (human)	Ubiquinone and other terpenoid-quinone biosynthesis - Homo sapiens (human)	beta-Alanine metabolism - Homo sapiens (human)	Cysteine and methionine metabolism - Homo sapiens (human)	Thermogenesis - Homo sapiens (human)	Aldosterone synthesis and secretion - Homo sapiens (human)	Aminoacyl-tRNA biosynthesis - Homo sapiens (human)	Sphingolipid metabolism - Homo sapiens (human)	Protein digestion and absorption - Homo sapiens (human)										pathway
							overlap	0	2	2	1	1	0	0	0	0										pval	1	1	1	0.746634	1	1	1	0.836323	1	1	1	1	1										pval
							size	7	17	7	10	8	7	8	5	7										padj	1	1	1	0.918424	1	1	1	0.953887	1	1	1	1	1										padj
							overlap metabolites	0	kegg:C00079 kegg:C00388	kegg:C01996 kegg:C20792	kegg:C00025	kegg:C00860	0	0	0	0										overlap	0	0	0	1	0	0	0	3	0	0	0	0	0										overlap
							module	greenyellow	cyan	blue	lightgreen	turquoise	black	green	grey60	lightcyan										size	5	5	7	6	7	7	7	15	5	7	15	6	17										size
							pathway	Ovarian steroidogenesis - Homo sapiens (human)	Mineral absorption - Homo sapiens (human)	Parkinson disease - Homo sapiens (human)	Mineral absorption - Homo sapiens (human)	Central carbon metabolism in cancer - Homo sapiens (human)	Protein digestion and absorption - Homo sapiens (human)	Vitamin B6 metabolism - Homo sapiens (human)	Sphingolipid metabolism - Homo sapiens (human)	Protein digestion and absorption - Homo sapiens (human)										overlap metabolites	0	0	0	kegg:C00461	0	0	0	kegg:C03145 kegg:C19787 kegg:C00051	0	0	0	0	0										overlap metabolites
							pval	1	0.901846	0.875795	0.683608	0.829352	1	1	1	1										module	lightyellow	greenyellow	black	red	purple	yellow	magenta	blue	lightcyan	brown	midnightblue	pink	tan										module
							padj	1	1	0.999192	0.883689	1	1	1	1	1										pathway	Sphingolipid metabolism - Homo sapiens (human)	Aminoacyl-tRNA biosynthesis - Homo sapiens (human)	Histidine metabolism - Homo sapiens (human)	Glyoxylate and dicarboxylate metabolism - Homo sapiens (human)	Phenylalanine, tyrosine and tryptophan biosynthesis - Homo sapiens (human)	Serotonergic synapse - Homo sapiens (human)	Diabetic cardiomyopathy - Homo sapiens (human)	Aminoacyl-tRNA biosynthesis - Homo sapiens (human)	cAMP signaling pathway - Homo sapiens (human)	Regulation of lipolysis in adipocytes - Homo sapiens (human)	Glycine, serine and threonine metabolism - Homo sapiens (human)	Porphyrin and chlorophyll metabolism - Homo sapiens (human)	Mineral absorption - Homo sapiens (human)										pathway
							overlap	0	1	2	1	2	0	0	0	0										pval	1	1	1	0.746634	1	1	1	0.836323	1	1	1	1	1										pval
							size	5	11	7	11	15	17	5	6	17										padj	1	1	1	0.918424	1	1	1	0.953887	1	1	1	1	1										padj
							overlap metabolites	0	kegg:C00079	kegg:C00355 kegg:C00082	kegg:C00037	kegg:C00073 kegg:C00082	0	0	0	0										overlap	0	0	0	1	0	0	0	3	0	0	0	0	0										overlap
							module	greenyellow	cyan	blue	lightgreen	turquoise	black	green	grey60	lightcyan										size	6	15	8	6	8	6	5	15	7	6	10	7	11										size
							pathway	Nicotinate and nicotinamide metabolism - Homo sapiens (human)	Central carbon metabolism in cancer - Homo sapiens (human)	Neuroactive ligand-receptor interaction - Homo sapiens (human)	Tryptophan metabolism - Homo sapiens (human)	Vitamin digestion and absorption - Homo sapiens (human)	Vitamin digestion and absorption - Homo sapiens (human)	Vitamin digestion and absorption - Homo sapiens (human)	Porphyrin and chlorophyll metabolism - Homo sapiens (human)	Mineral absorption - Homo sapiens (human)										overlap metabolites	0	0	0	kegg:C00065	0	0	0	kegg:C00183 kegg:C00082 kegg:C00135	0	0	0	0	0										overlap metabolites
							pval	1	0.958302	0.915548	0.769743	0.86323	1	1	1	1										module	lightyellow	greenyellow	black	red	purple	yellow	magenta	blue	lightcyan	brown	midnightblue	pink	tan										module
							padj	1	1	0.999192	0.971343	1	1	1	1	1										pathway	Porphyrin and chlorophyll metabolism - Homo sapiens (human)	Sphingolipid signaling pathway - Homo sapiens (human)	Thermogenesis - Homo sapiens (human)	Steroid hormone biosynthesis - Homo sapiens (human)	Glycine, serine and threonine metabolism - Homo sapiens (human)	Steroid hormone biosynthesis - Homo sapiens (human)	Nicotinate and nicotinamide metabolism - Homo sapiens (human)	Mineral absorption - Homo sapiens (human)	Glycine, serine and threonine metabolism - Homo sapiens (human)	Alcoholism - Homo sapiens (human)	Vitamin B6 metabolism - Homo sapiens (human)	Protein digestion and absorption - Homo sapiens (human)	Taurine and hypotaurine metabolism - Homo sapiens (human)										pathway
							overlap	0	1	4	1	1	0	0	0	0										pval	1	1	1	0.79876	1	1	1	0.858226	1	1	1	1	1										pval
							size	5	15	14	14	9	9	9	7	11										padj	1	1	1	0.918424	1	1	1	0.953887	1	1	1	1	1										padj
							overlap metabolites	0	kegg:C00079	kegg:C00015 kegg:C13856 kegg:C01996 kegg:C00049	kegg:C05834	kegg:C00250	0	0	0	0										overlap	0	0	0	1	0	0	0	2	0	0	0	0	0										overlap
							module	greenyellow	cyan	blue	lightgreen	turquoise	black	green	grey60	lightcyan										size	7	6	5	7	10	7	5	11	10	5	5	17	6										size
							pathway	Ferroptosis - Homo sapiens (human)	Aminoacyl-tRNA biosynthesis - Homo sapiens (human)	Histidine metabolism - Homo sapiens (human)	Inflammatory mediator regulation of TRP channels - Homo sapiens (human)	Glycine, serine and threonine metabolism - Homo sapiens (human)	Mineral absorption - Homo sapiens (human)	Taurine and hypotaurine metabolism - Homo sapiens (human)	Mineral absorption - Homo sapiens (human)	Purine metabolism - Homo sapiens (human)										overlap metabolites	0	0	0	kegg:C05472	0	0	0	kegg:C00183 kegg:C00009	0	0	0	0	0										overlap metabolites
							pval	1	0.958302	0.920827	1	0.890584	1	1	1	1										module	lightyellow	greenyellow	black	red	purple	yellow	magenta	blue	lightcyan	brown	midnightblue	pink	tan										module
							padj	1	1	0.999192	1	1	1	1	1	1										pathway	Vitamin digestion and absorption - Homo sapiens (human)	Vitamin B6 metabolism - Homo sapiens (human)	Vitamin B6 metabolism - Homo sapiens (human)	Glutathione metabolism - Homo sapiens (human)	Vitamin B6 metabolism - Homo sapiens (human)	Phenylalanine metabolism - Homo sapiens (human)	Biosynthesis of unsaturated fatty acids - Homo sapiens (human)	Serotonergic synapse - Homo sapiens (human)	Porphyrin and chlorophyll metabolism - Homo sapiens (human)	Glycerophospholipid metabolism - Homo sapiens (human)	Protein digestion and absorption - Homo sapiens (human)	Mineral absorption - Homo sapiens (human)	Purine metabolism - Homo sapiens (human)										pathway
							overlap	0	1	2	0	1	0	0	0	0										pval	1	1	1	0.79876	1	1	1	0.86065	1	1	1	1	1										pval
							size	9	15	8	7	10	11	6	11	12										padj	1	1	1	0.918424	1	1	1	0.953887	1	1	1	1	1										padj
							overlap metabolites	0	kegg:C00079	kegg:C00049 kegg:C00135	0	kegg:C00114	0	0	0	0										overlap	0	0	0	1	0	0	0	1	0	0	0	0	0										overlap
							module	greenyellow	cyan	blue	lightgreen	turquoise	black	green	grey60	lightcyan										size	9	5	5	7	5	10	7	6	7	8	17	11	12										size
							pathway	Phenylalanine, tyrosine and tryptophan biosynthesis - Homo sapiens (human)	Alanine, aspartate and glutamate metabolism - Homo sapiens (human)	Pathways of neurodegeneration - multiple diseases - Homo sapiens (human)	Aldosterone synthesis and secretion - Homo sapiens (human)	Taste transduction - Homo sapiens (human)	Taurine and hypotaurine metabolism - Homo sapiens (human)	Purine metabolism - Homo sapiens (human)	Purine metabolism - Homo sapiens (human)	Parkinson disease - Homo sapiens (human)										overlap metabolites	0	0	0	kegg:C00051	0	0	0	kegg:C00219	0	0	0	0	0										overlap metabolites
							pval	1	1	0.939202	1	0.890584	1	1	1	1										module	lightyellow	greenyellow	black	red	purple	yellow	magenta	blue	lightcyan	brown	midnightblue	pink	tan										module
							padj	1	1	0.999192	1	1	1	1	1	1										pathway	Mineral absorption - Homo sapiens (human)	Sphingolipid metabolism - Homo sapiens (human)	Sphingolipid metabolism - Homo sapiens (human)	Biosynthesis of unsaturated fatty acids - Homo sapiens (human)	Vitamin digestion and absorption - Homo sapiens (human)	Diabetic cardiomyopathy - Homo sapiens (human)	Pantothenate and CoA biosynthesis - Homo sapiens (human)	Pantothenate and CoA biosynthesis - Homo sapiens (human)	Taurine and hypotaurine metabolism - Homo sapiens (human)	Serotonergic synapse - Homo sapiens (human)	Vitamin digestion and absorption - Homo sapiens (human)	Taurine and hypotaurine metabolism - Homo sapiens (human)	Parkinson disease - Homo sapiens (human)										pathway
							overlap	0	0	1	0	1	0	0	0	0										pval	1	1	1	0.79876	1	1	1	0.86065	1	1	1	1	1										pval
							size	8	7	5	7	10	6	12	12	7										padj	1	1	1	0.918424	1	1	1	0.953887	1	1	1	1	1										padj
							overlap metabolites	0	0	kegg:C01996	0	kegg:C00575	0	0	0	0										overlap	0	0	0	1	0	0	0	1	0	0	0	0	0										overlap
							module	greenyellow	cyan	blue	lightgreen	turquoise	black	green	grey60	lightcyan										size	11	6	6	7	9	5	6	6	6	6	9	6	7										size
							pathway	Biosynthesis of unsaturated fatty acids - Homo sapiens (human)	Lysine degradation - Homo sapiens (human)	Diabetic cardiomyopathy - Homo sapiens (human)	Regulation of lipolysis in adipocytes - Homo sapiens (human)	Tryptophan metabolism - Homo sapiens (human)	Purine metabolism - Homo sapiens (human)	Neomycin, kanamycin and gentamicin biosynthesis - Homo sapiens (human)	Parkinson disease - Homo sapiens (human)	Neuroactive ligand-receptor interaction - Homo sapiens (human)										overlap metabolites	0	0	0	kegg:C00219	0	0	0	kegg:C00183	0	0	0	0	0										overlap metabolites
							pval	1	1	0.939202	1	0.955374	1	1	1	1										module	lightyellow	greenyellow	black	red	purple	yellow	magenta	blue	lightcyan	brown	midnightblue	pink	tan										module
							padj	1	1	0.999192	1	1	1	1	1	1										pathway	Taurine and hypotaurine metabolism - Homo sapiens (human)	Porphyrin and chlorophyll metabolism - Homo sapiens (human)	Porphyrin and chlorophyll metabolism - Homo sapiens (human)	Parkinson disease - Homo sapiens (human)	Neuroactive ligand-receptor interaction - Homo sapiens (human)	Ovarian steroidogenesis - Homo sapiens (human)	Histidine metabolism - Homo sapiens (human)	Sphingolipid metabolism - Homo sapiens (human)	Purine metabolism - Homo sapiens (human)	beta-Alanine metabolism - Homo sapiens (human)	Mineral absorption - Homo sapiens (human)	Purine metabolism - Homo sapiens (human)	Neuroactive ligand-receptor interaction - Homo sapiens (human)										pathway
							overlap	0	0	1	0	1	0	0	0	0										pval	1	1	1	0.79876	1	1	1	0.86065	1	1	1	1	1										pval
							size	7	7	5	6	14	12	5	7	14										padj	1	1	1	0.918424	1	1	1	0.953887	1	1	1	1	1										padj
							overlap metabolites	0	0	kegg:C00051	0	kegg:C05643	0	0	0	0										overlap	0	0	0	1	0	0	0	1	0	0	0	0	0										overlap
							module	greenyellow	cyan	blue	lightgreen	turquoise	black	green	grey60	lightcyan										size	6	7	7	7	14	5	8	6	12	7	11	12	14										size
							pathway	Pantothenate and CoA biosynthesis - Homo sapiens (human)	Cysteine and methionine metabolism - Homo sapiens (human)	Thermogenesis - Homo sapiens (human)	Steroid hormone biosynthesis - Homo sapiens (human)	Arginine and proline metabolism - Homo sapiens (human)	Parkinson disease - Homo sapiens (human)	Amino sugar and nucleotide sugar metabolism - Homo sapiens (human)	Neomycin, kanamycin and gentamicin biosynthesis - Homo sapiens (human)	Tyrosine metabolism - Homo sapiens (human)										overlap metabolites	0	0	0	kegg:C00020	0	0	0	kegg:C12144	0	0	0	0	0										overlap metabolites
							pval	1	1	0.939202	1	1	1	1	1	1										module	lightyellow	greenyellow	black	red	purple	yellow	magenta	blue	lightcyan	brown	midnightblue	pink	tan										module
							padj	1	1	0.999192	1	1	1	1	1	1										pathway	Neuroactive ligand-receptor interaction - Homo sapiens (human)	Protein digestion and absorption - Homo sapiens (human)	Vitamin digestion and absorption - Homo sapiens (human)	Tyrosine metabolism - Homo sapiens (human)	Neomycin, kanamycin and gentamicin biosynthesis - Homo sapiens (human)	Nicotinate and nicotinamide metabolism - Homo sapiens (human)	Sphingolipid signaling pathway - Homo sapiens (human)	Taurine and hypotaurine metabolism - Homo sapiens (human)	Neuroactive ligand-receptor interaction - Homo sapiens (human)	Ovarian steroidogenesis - Homo sapiens (human)	Taurine and hypotaurine metabolism - Homo sapiens (human)	Parkinson disease - Homo sapiens (human)	Neomycin, kanamycin and gentamicin biosynthesis - Homo sapiens (human)										pathway
							overlap	0	0	1	0	0	0	0	0	0										pval	1	1	1	0.79876	1	1	1	0.86065	1	1	1	1	1										pval
							size	6	15	5	7	9	7	6	5	7										padj	1	1	1	0.918424	1	1	1	0.953887	1	1	1	1	1										padj
							overlap metabolites	0	0	kegg:C13856	0	0	0	0	0	0										overlap	0	0	0	1	0	0	0	1	0	0	0	0	0										overlap
							module	greenyellow	cyan	blue	lightgreen	turquoise	black	green	grey60	lightcyan										size	14	17	9	7	5	5	6	6	14	5	6	7	5										size
							pathway	Vitamin B6 metabolism - Homo sapiens (human)	Glycine, serine and threonine metabolism - Homo sapiens (human)	Arginine biosynthesis - Homo sapiens (human)	Phenylalanine, tyrosine and tryptophan biosynthesis - Homo sapiens (human)	Nicotinate and nicotinamide metabolism - Homo sapiens (human)	Neuroactive ligand-receptor interaction - Homo sapiens (human)	Arginine biosynthesis - Homo sapiens (human)	Tyrosine metabolism - Homo sapiens (human)	Arginine biosynthesis - Homo sapiens (human)										overlap metabolites	0	0	0	kegg:C01179	0	0	0	kegg:C00026	0	0	0	0	0										overlap metabolites
							pval	1	1	0.939202	1	1	1	1	1	1										module	lightyellow	greenyellow	black	red	purple	yellow	magenta	blue	lightcyan	brown	midnightblue	pink	tan										module
							padj	1	1	0.999192	1	1	1	1	1	1										pathway	Neomycin, kanamycin and gentamicin biosynthesis - Homo sapiens (human)	Mineral absorption - Homo sapiens (human)	Neomycin, kanamycin and gentamicin biosynthesis - Homo sapiens (human)	Tryptophan metabolism - Homo sapiens (human)	Tyrosine metabolism - Homo sapiens (human)	Bile secretion - Homo sapiens (human)	Vitamin B6 metabolism - Homo sapiens (human)	Protein digestion and absorption - Homo sapiens (human)	Neomycin, kanamycin and gentamicin biosynthesis - Homo sapiens (human)	Nicotinate and nicotinamide metabolism - Homo sapiens (human)	Purine metabolism - Homo sapiens (human)	Neomycin, kanamycin and gentamicin biosynthesis - Homo sapiens (human)	Tyrosine metabolism - Homo sapiens (human)										pathway
							overlap	0	0	1	0	0	0	0	0	0										pval	1	1	1	0.814452	1	1	1	0.895607	1	1	1	1	1										pval
							size	5	10	5	8	5	14	5	7	5										padj	1	1	1	0.918424	1	1	1	0.953887	1	1	1	1	1										padj
							overlap metabolites	0	0	kegg:C00049	0	0	0	0	0	0										overlap	0	0	0	2	0	0	0	3	0	0	0	0	0										overlap
							module	greenyellow	cyan	blue	lightgreen	turquoise	black	green	grey60	lightcyan										size	5	11	5	14	7	17	5	17	5	5	12	5	7										size
							pathway	Vitamin digestion and absorption - Homo sapiens (human)	Vitamin B6 metabolism - Homo sapiens (human)	Synaptic vesicle cycle - Homo sapiens (human)	Biosynthesis of unsaturated fatty acids - Homo sapiens (human)	Lysine degradation - Homo sapiens (human)	Neomycin, kanamycin and gentamicin biosynthesis - Homo sapiens (human)	Taste transduction - Homo sapiens (human)	Amino sugar and nucleotide sugar metabolism - Homo sapiens (human)	Taste transduction - Homo sapiens (human)										overlap metabolites	0	0	0	kegg:C00978 kegg:C05659	0	0	0	kegg:C00183 kegg:C00082 kegg:C00135	0	0	0	0	0										overlap metabolites
							pval	1	1	0.939202	1	1	1	1	1	1										module	lightyellow	greenyellow	black	red	purple	yellow	magenta	blue	lightcyan	brown	midnightblue	pink	tan										module
							padj	1	1	0.999192	1	1	1	1	1	1										pathway	Amino sugar and nucleotide sugar metabolism - Homo sapiens (human)	Tyrosine metabolism - Homo sapiens (human)	Tyrosine metabolism - Homo sapiens (human)	Arginine and proline metabolism - Homo sapiens (human)	Amino sugar and nucleotide sugar metabolism - Homo sapiens (human)	Phenylalanine, tyrosine and tryptophan biosynthesis - Homo sapiens (human)	Sphingolipid metabolism - Homo sapiens (human)	Inflammatory mediator regulation of TRP channels - Homo sapiens (human)	Amino sugar and nucleotide sugar metabolism - Homo sapiens (human)	cAMP signaling pathway - Homo sapiens (human)	Parkinson disease - Homo sapiens (human)	Amino sugar and nucleotide sugar metabolism - Homo sapiens (human)	Arginine biosynthesis - Homo sapiens (human)										pathway
							overlap	0	0	1	0	0	0	0	0	0										pval	1	1	1	0.873213	1	1	1	0.899894	1	1	1	1	1										pval
							size	9	5	5	7	7	5	10	6	10										padj	1	1	1	0.964172	1	1	1	0.953887	1	1	1	1	1										padj
							overlap metabolites	0	0	kegg:C01996	0	0	0	0	0	0										overlap	0	0	0	1	0	0	0	1	0	0	0	0	0										overlap
							module	greenyellow	cyan	blue	lightgreen	turquoise	black	green	grey60	lightcyan										size	6	7	7	9	6	8	6	7	6	7	7	6	5										size
							pathway	Parkinson disease - Homo sapiens (human)	Porphyrin and chlorophyll metabolism - Homo sapiens (human)	Purine metabolism - Homo sapiens (human)	Sphingolipid signaling pathway - Homo sapiens (human)	Sphingolipid signaling pathway - Homo sapiens (human)	Arginine biosynthesis - Homo sapiens (human)	Synaptic vesicle cycle - Homo sapiens (human)	Arginine biosynthesis - Homo sapiens (human)	Synaptic vesicle cycle - Homo sapiens (human)										overlap metabolites	0	0	0	kegg:C00148	0	0	0	kegg:C00219	0	0	0	0	0										overlap metabolites
							pval	1	1	0.943736	1	1	1	1	1	1										module	lightyellow	greenyellow	black	red	purple	yellow	magenta	blue	lightcyan	brown	midnightblue	pink	tan										module
							padj	1	1	0.999192	1	1	1	1	1	1										pathway	Arginine biosynthesis - Homo sapiens (human)	Arginine biosynthesis - Homo sapiens (human)	Arginine biosynthesis - Homo sapiens (human)	Alcoholism - Homo sapiens (human)	Arginine biosynthesis - Homo sapiens (human)	Cysteine and methionine metabolism - Homo sapiens (human)	Vitamin digestion and absorption - Homo sapiens (human)	Porphyrin and chlorophyll metabolism - Homo sapiens (human)	Arginine biosynthesis - Homo sapiens (human)	Purine metabolism - Homo sapiens (human)	Amino sugar and nucleotide sugar metabolism - Homo sapiens (human)	Arginine biosynthesis - Homo sapiens (human)	Taste transduction - Homo sapiens (human)										pathway
							overlap	0	0	3	0	0	0	0	0	0										pval	1	1	1	1	1	1	1	0.899894	1	1	1	1	1										pval
							size	7	7	12	6	6	5	5	5	5										padj	1	1	1	1	1	1	1	0.953887	1	1	1	1	1										padj
							overlap metabolites	0	0	kegg:C00144 kegg:C00385 kegg:C00039	0	0	0	0	0	0										overlap	0	0	0	0	0	0	0	1	0	0	0	0	0										overlap
							module	greenyellow	cyan	blue	lightgreen	turquoise	black	green	grey60	lightcyan										size	5	5	5	5	5	15	9	7	5	12	6	5	10										size
							pathway	Tyrosine metabolism - Homo sapiens (human)	Neomycin, kanamycin and gentamicin biosynthesis - Homo sapiens (human)	Regulation of lipolysis in adipocytes - Homo sapiens (human)	cAMP signaling pathway - Homo sapiens (human)	Taurine and hypotaurine metabolism - Homo sapiens (human)	Synaptic vesicle cycle - Homo sapiens (human)	Glyoxylate and dicarboxylate metabolism - Homo sapiens (human)	Taste transduction - Homo sapiens (human)	Glyoxylate and dicarboxylate metabolism - Homo sapiens (human)										overlap metabolites	0	0	0	0	0	0	0	kegg:C00430	0	0	0	0	0										overlap metabolites
							pval	1	1	0.965405	1	1	1	1	1	1										module	lightyellow	greenyellow	black	red	purple	yellow	magenta	blue	lightcyan	brown	midnightblue	pink	tan										module
							padj	1	1	0.999192	1	1	1	1	1	1										pathway	Taste transduction - Homo sapiens (human)	Synaptic vesicle cycle - Homo sapiens (human)	Taste transduction - Homo sapiens (human)	Thermogenesis - Homo sapiens (human)	Synaptic vesicle cycle - Homo sapiens (human)	Thermogenesis - Homo sapiens (human)	Taurine and hypotaurine metabolism - Homo sapiens (human)	Tyrosine metabolism - Homo sapiens (human)	Taste transduction - Homo sapiens (human)	Parkinson disease - Homo sapiens (human)	Arginine biosynthesis - Homo sapiens (human)	Taste transduction - Homo sapiens (human)	Synaptic vesicle cycle - Homo sapiens (human)										pathway
							overlap	0	0	1	0	0	0	0	0	0										pval	1	1	1	1	1	1	1	0.899894	1	1	1	1	1										pval
							size	7	5	6	7	6	5	6	10	6										padj	1	1	1	1	1	1	1	0.953887	1	1	1	1	1										padj
							overlap metabolites	0	0	kegg:C00219	0	0	0	0	0	0										overlap	0	0	0	0	0	0	0	1	0	0	0	0	0										overlap
							module	greenyellow	cyan	blue	lightgreen	turquoise	black	green	grey60	lightcyan										size	10	5	10	5	5	5	6	7	10	7	5	10	5										size
							pathway	Taste transduction - Homo sapiens (human)	Arginine biosynthesis - Homo sapiens (human)	Taurine and hypotaurine metabolism - Homo sapiens (human)	Sphingolipid metabolism - Homo sapiens (human)	Synaptic vesicle cycle - Homo sapiens (human)	Glyoxylate and dicarboxylate metabolism - Homo sapiens (human)	Retrograde endocannabinoid signaling - Homo sapiens (human)	Synaptic vesicle cycle - Homo sapiens (human)	Retrograde endocannabinoid signaling - Homo sapiens (human)										overlap metabolites	0	0	0	0	0	0	0	kegg:C00082	0	0	0	0	0										overlap metabolites
							pval	1	1	0.965405	1	1	1	1	1	1										module	lightyellow	greenyellow	black	red	purple	yellow	magenta	blue	lightcyan	brown	midnightblue	pink	tan										module
							padj	1	1	0.999192	1	1	1	1	1	1										pathway	Synaptic vesicle cycle - Homo sapiens (human)	Glyoxylate and dicarboxylate metabolism - Homo sapiens (human)	Synaptic vesicle cycle - Homo sapiens (human)	Porphyrin and chlorophyll metabolism - Homo sapiens (human)	Glyoxylate and dicarboxylate metabolism - Homo sapiens (human)	Vitamin B6 metabolism - Homo sapiens (human)	Neomycin, kanamycin and gentamicin biosynthesis - Homo sapiens (human)	Steroid hormone biosynthesis - Homo sapiens (human)	Synaptic vesicle cycle - Homo sapiens (human)	Arginine biosynthesis - Homo sapiens (human)	Glyoxylate and dicarboxylate metabolism - Homo sapiens (human)	Synaptic vesicle cycle - Homo sapiens (human)	Glyoxylate and dicarboxylate metabolism - Homo sapiens (human)										pathway
							overlap	0	0	1	0	0	0	0	0	0										pval	1	1	1	1	1	1	1	1	1	1	1	1	1										pval
							size	10	5	6	6	5	6	5	5	5										padj	1	1	1	1	1	1	1	1	1	1	1	1	1										padj
							overlap metabolites	0	0	kegg:C00041	0	0	0	0	0	0										overlap	0	0	0	0	0	0	0	0	0	0	0	0	0										overlap
							module	greenyellow	cyan	blue	lightgreen	turquoise	black	green	grey60	lightcyan										size	5	6	5	7	6	5	5	7	5	5	6	5	6										size
							pathway	Retrograde endocannabinoid signaling - Homo sapiens (human)	Glyoxylate and dicarboxylate metabolism - Homo sapiens (human)	Ubiquinone and other terpenoid-quinone biosynthesis - Homo sapiens (human)	Parkinson disease - Homo sapiens (human)	Glyoxylate and dicarboxylate metabolism - Homo sapiens (human)	Retrograde endocannabinoid signaling - Homo sapiens (human)	Thiamine metabolism - Homo sapiens (human)	Glyoxylate and dicarboxylate metabolism - Homo sapiens (human)	Thiamine metabolism - Homo sapiens (human)										overlap metabolites	0	0	0	0	0	0	0	0	0	0	0	0	0										overlap metabolites
							pval	1	1	0.98034	1	1	1	1	1	1										module	lightyellow	greenyellow	black	red	purple	yellow	magenta	blue	lightcyan	brown	midnightblue	pink	tan										module
							padj	1	1	0.999192	1	1	1	1	1	1										pathway	Glyoxylate and dicarboxylate metabolism - Homo sapiens (human)	Retrograde endocannabinoid signaling - Homo sapiens (human)	Glyoxylate and dicarboxylate metabolism - Homo sapiens (human)	Taurine and hypotaurine metabolism - Homo sapiens (human)	Thiamine metabolism - Homo sapiens (human)	Sphingolipid metabolism - Homo sapiens (human)	Amino sugar and nucleotide sugar metabolism - Homo sapiens (human)	Sphingolipid signaling pathway - Homo sapiens (human)	Glyoxylate and dicarboxylate metabolism - Homo sapiens (human)	Synaptic vesicle cycle - Homo sapiens (human)	Retrograde endocannabinoid signaling - Homo sapiens (human)	Glyoxylate and dicarboxylate metabolism - Homo sapiens (human)	Retrograde endocannabinoid signaling - Homo sapiens (human)										pathway
							overlap	0	0	1	0	0	0	0	0	0										pval	1	1	1	1	1	1	1	1	1	1	1	1	1										pval
							size	5	6	7	7	6	5	6	6	6										padj	1	1	1	1	1	1	1	1	1	1	1	1	1										padj
							overlap metabolites	0	0	kegg:C00082	0	0	0	0	0	0										overlap	0	0	0	0	0	0	0	0	0	0	0	0	0										overlap
																										size	6	5	6	6	6	6	6	6	6	5	5	6	5										size
																										overlap metabolites	0	0	0	0	0	0	0	0	0	0	0	0	0										overlap metabolites
																										module	lightyellow	greenyellow	black	red	purple	yellow	magenta	blue	lightcyan	brown	midnightblue	pink	tan										module
																										pathway	Retrograde endocannabinoid signaling - Homo sapiens (human)	Thiamine metabolism - Homo sapiens (human)	Retrograde endocannabinoid signaling - Homo sapiens (human)	Neomycin, kanamycin and gentamicin biosynthesis - Homo sapiens (human)	Retrograde endocannabinoid signaling - Homo sapiens (human)	Vitamin digestion and absorption - Homo sapiens (human)	Arginine biosynthesis - Homo sapiens (human)	Neomycin, kanamycin and gentamicin biosynthesis - Homo sapiens (human)	Retrograde endocannabinoid signaling - Homo sapiens (human)	Glyoxylate and dicarboxylate metabolism - Homo sapiens (human)	Thiamine metabolism - Homo sapiens (human)	Thiamine metabolism - Homo sapiens (human)	Thiamine metabolism - Homo sapiens (human)										pathway
																										pval	1	1	1	1	1	1	1	1	1	1	1	1	1										pval
																										padj	1	1	1	1	1	1	1	1	1	1	1	1	1										padj
																										overlap	0	0	0	0	0	0	0	0	0	0	0	0	0										overlap
																										size	5	6	5	5	5	9	5	5	5	6	6	6	6										size
																										overlap metabolites	0	0	0	0	0	0	0	0	0	0	0	0	0										overlap metabolites
[truncated: 12 more columns]
