# Supplementary material for: Metabolomics analysis of pathways underlying radiation-induced salivary gland dysfunction stages
Source: PLoS One. 2023 Nov 20;18(11):e0294355. doi: 10.1371/journal.pone.0294355 (PMC10659204; doi:10.1371/journal.pone.0294355)
Supplement: S9 Table — (XLSX) [file pone.0294355.s014.xlsx]

## Sheet: Sheet1
S9 Table. Summary of significant metabolites and pathways from each analysis describing the metabolic response to radiation over time in the salivary gland.
IR Time Point	Significant upregulated metabolite classes (padj<0.05, top 100)	Significant downregulated metabolite classes (padj<0.05, top 100)	GSEA significant pathways (padj<0.25)	GSEA significant pathway LE metabolites (padj<0.25)	MetaMapp significant community pathways (padj<0.05)	WGCNA significant module pathways (padj<0.25)
HILIC Phase Day 3 IR	alpha amino acids, peptides, azoles, carboxylic acids, 1,2-amino alcohols	unidentified, amino sugars, biotin and derivatives	Glutathione metabolism, Aminoacyl-tRNA biosynthesis, Protein digestion and absorption, Arginine and proline metabolism, Central carbon metabolism in cancer, Histidine metabolism, Cysteine and methionine metabolism, Alanine, aspartate and glutamate metabolism, ABC transporters, Ferroptosis, Phenylalanine metabolism, Mineral absorption, Bile secretion, Lysine degradation, Diabetic cardiomyopathy	Spermidine, L-Glutamate, Glutathione disulfide, L-Ornithine, Glutathione, gamma-L-Glutamyl-L-cysteine; L-Glutamate, L-Asparagine, L-Aspartate, L-Threonine, L-Alanine, L-Methionine, L-Tyrosine, L-Proline, L-Phenylalanine; Hydroxyproline, Spermidine, L-Glutamate, L-Ornithine, 4-Oxoproline, L-Proline; L-Glutamate, Imidazole-4-acetate, L-Aspartate; L-Aspartate, L-Alanine, L-Methionine, Glutathione, D…	Arginine biosynthesis, Lysine degradation, Glutathione metabolism, Ferroptosis, Arginine and proline metabolism, Central carbon metabolism in cancer, Aminoacyl-tRNA biosynthesis, Protein digestion and absorption, Alanine, aspartate and glutamate metabolism	Purine metabolism
HILIC Phase Day 14 IR	alkaloids, alpha amino acids, n-acylethanolamines, phosphosphingolipids, carboxylic acids, secondary alcohols	unidentified, amino sugars, amines	Ferroptosis, Aminoacyl-tRNA biosynthesis, Protein digestion and absorption, Central carbon metabolism in cancer, Phenylalanine metabolism, Diabetic cardiomyopathy, Lysine degradation, Mineral absorption, Valine, leucine and isoleucine biosynthesis, ABC transporters, Glutathione metabolism	Glutathione disulfide, Glutathione, gamma-L-Glutamyl-L-cysteine, L-Glutamate; L-Threonine, L-Methionine, L-Phenylalanine, L-Alanine, L-Glutamate, L-Aspartate, L-Proline, L-Tyrosine, L-Asparagine; 2-Phenylacetamide, L-Phenylalanine, trans-Cinnamate, L-Tyrosine; L-Pipecolate, N6-Acetyl-L-lysine, N6,N6,N6-Trimethyl-L-lysine, L-2-Aminoadipate 6-semialdehyde; 3-Methyl-2-oxobutanoic acid, L-Threonine, …	Arginine biosynthesis, Lysine degradation, Glutathione metabolism, Ferroptosis, Arginine and proline metabolism, Central carbon metabolism in cancer, Aminoacyl-tRNA biosynthesis, Protein digestion and absorption, Alanine, aspartate and glutamate metabolism	Histidine metabolism, Mineral absorption
HILIC Phase Day 30 IR	azoles, alpha amino acids, fatty amides, 1,2-amino alcohols, phosphocholines, alkaloids	unidentified, amino sugars, guanines, phosphocholines, pyridines and derivatives	0	0	Lysine degradation, Arginine biosynthesis, Glutathione metabolism, Ferroptosis, Arginine and proline metabolism	Arginine biosynthesis
RP Phase Day 3 IR	prenol lipids, benzene and derivatives, carboxylic acids, diazines, peptides	unidentified, organonitrogen compounds, diazines, phosphocholines	Cysteine and methionine metabolism, Central carbon metabolism in cancer, Glutathione metabolism	L-Homocysteine, L-Alanine, Glutathione, Dehydroalanine, L-Aspartate, 5'-Methylthioadenosine, L-Methionine, L-Cystine, 1-Aminocyclopropane-1-carboxylate, L-Cystathionine, N-Formylmethionine, L-Serine; L-Tyrosine, L-Phenylalanine, L-Alanine, L-Aspartate, L-Methionine, L-Proline, L-Glutamate, L-Serine, L-Tryptophan; Spermidine, Glutathione disulfide, Glutathione, 5-Oxoproline, L-Glutamate	0	Glyoxylate and dicarboxylate metabolism, Purine metabolism
RP Phase Day 14 IR	fatty acyls, carboxylic acids, piperidines, benzene and derivatives, peptides and dipeptides	unidentified, steroids and derivatives, organonitrogen compounds, diazines	Central carbon metabolism in cancer, Phenylalanine metabolism, Aminoacyl-tRNA biosynthesis, Protein digestion and absorption, Tryptophan metabolism, Phenylalanine, tyrosine and tryptophan biosynthesis, Ubiquinone and other terpenoid-quinone biosynthesis, Mineral absorption, Steroid hormone biosynthesis, Cysteine and methionine metabolism,	L-Methionine, L-Tyrosine, L-Phenylalanine, L-Tryptophan, L-Alanine, L-Aspartate, L-Proline; 2-Phenylacetamide, L-Tyrosine, Benzoate, L-Phenylalanine, N-Acetyl-L-phenylalanine, 2-Hydroxy-2,4-pentadienoate; L-Methionine, L-Tyrosine, L-Phenylalanine, L-Tryptophan, L-Alanine, L-Aspartate, L-Proline; L-Methionine, L-Tyrosine, L-Phenylalanine, L-Tryptophan, L-Alanine, L-Cystine, L-Aspartate, L-Proline,…	0	Phenylalanine metabolism, Steroid hormone biosynthesis
RP Phase Day 30 IR	quinolines, piperidines, benzene and derivatives, fatty acyls, carboxylic acids	unidentified, organonitrogen compounds, diazines, steroids and derivatives, phosphocholines	0	0	0	0
